# Supplementary material for: Pulmonary Inflammatory Response in Lethal COVID-19 Reveals Potential Therapeutic Targets and Drugs in Phases III/IV Clinical Trials
Source: Front Pharmacol. 2022 Mar 29;13:833174. doi: 10.3389/fphar.2022.833174 (PMC9002106; doi:10.3389/fphar.2022.833174)
Supplement: Supplementary file 1 [file DataSheet1.xlsx]

## Sheet: ST1
Supplementary Table 1. Demographic information on donors according to Melms et al
Sample ID	Group	Age (range)	Sex	Race	Ethnicity	BMI	Pre-existing condition	Pre-existing heart disease	Pre-existing lung disease	Pre-existing kidney disease	Pre-existing diabetes	Pre-existing hypertension	Pre-existing immunocompromised condition	Smoking status	Respiratory symptoms	Organ failure at time of death	IMV	Number of days: Symptoms to death	Post-Mortem Interval (PMI) for sample processing	Lung pathology diagnosis	Broad ID of corresponding additional organs
L01cov	COVID-19	7	0	3	2	5	1	1	0	0	0	1	0	0	1	Lungs	1	5	4.5 h	Congestion	NA
L03cov	COVID-19	7	0	0	1	2	1	1	1	1	1	1	0	1	1	Heart	0	16	4 h	DAD	13-P999993
L04cov	COVID-19	NA	1	NA	3	5	1	0	0	0	1	1	0	0	1	Heart, Lungs	0	11	2.5 h	DAD	13-P999994
L05cov	COVID-19	7	1	3	2	2	1	1	0	1	1	1	0	0	1	Lungs	12	28	5 h	DAD	13-P999996
L06cov	COVID-19	8	1	3	2	1	1	1	1	1	1	1	0	0	1	Lungs	0	22	9 h	DAD	NA
L07cov	COVID-19	8	0	3	2	2	1	1	1	1	0	1	0	0	1	Lungs, Kidneys	NA	28	4 h	DAD	13-P999997
L08cov	COVID-19	8	0	3	2	1	1	0	0	0	0	1	0	0	1	Lungs	0	10	3.5 h	DAD	NA
L09cov	COVID-19	7	0	3	2	2	1	1	0	1	1	1	1	1	1	Lungs, Kidneys	0	15	5.5 h	DAD	13-P999998
L10cov	COVID-19	8	0	NA	3	2	1	0	0	0	0	1	1	0	1	Lungs, Heart	10	NA	3 h	DAD	13-P999991
L11cov	COVID-19	7	0	3	2	3	1	1	0	0	1	1	0	0	1	Lungs	1	27	4 h	DAD	13-P999999
L12cov	COVID-19	8	1	3	2	3	1	0	0	0	1	1	0	1	1	Lungs	25	27	4 h	DAD	13-P999992
L13cov	COVID-19	6	0	3	2	3	1	0	0	0	0	1	1	0	1	Lungs, Heart, Kidneys, Liver	9	28	2.5 h	DAD	NA
L15cov	COVID-19	6	0	3	2	3	1	0	0	0	0	1	0	0	1	Heart, Lungs	20	28	2 h	DAD	NA
L16cov	COVID-19	7	1	3	2	3	1	0	0	0	0	1	0	0	1	Lungs	41	50	2.5 h	DAD	NA
L17cov	COVID-19	6	0	3	2	2	1	0	1	1	0	1	1	1	1	Lungs	7	25	6 h	DAD	NA
L18cov	COVID-19	7	0	3	2	2	1	0	0	0	1	1	0	1	1	Lungs	45	54	4 h	DAD	NA
L19cov	COVID-19	6	1	NA	1	1	1	1	1	1	0	1	1	0	1	Lungs, Heart, Kidneys	0	40	3 h	DAD	NA
L21cov	COVID-19	6	1	NA	3	4	1	0	0	0	0	1	0	0	1	Lungs	36	45	5 h	Congestion	NA
L22cov	COVID-19	5	0	NA	3	2	1	0	0	0	1	0	0	0	1	Lungs, Heart	56	63	6.75 h	DAD	NA
C51ctr	Control	7	1	0	1	2	1	0	1	0	0	1	0	1	1	NA	NA	NA	NA	NA	NA
C52ctr	Control	6	1	0	1	2	1	1	0	1	1	0	1	1	0	NA	NA	NA	NA	NA	NA
C53ctr	Control	7	0	0	3	2	1	1	1	0	1	0	0	1	1	NA	NA	NA	NA	NA	NA
C54ctr	Control	7	1	2	1	2	1	0	1	0	1	1	0	0	1	NA	NA	NA	NA	NA	NA
C55ctr	Control	6	0	NA	3	2	1	0	1	1	0	1	1	1	1	NA	NA	NA	NA	NA	NA
C56ctr	Control	7	0	0	1	1	1	1	0	0	0	1	1	1	NA	NA	NA	NA	NA	NA	NA
C57ctr	Control	6	0	0	1	3	1	1	0	0	0	1	1	1	NA	NA	NA	NA	NA	NA	NA
Legend:
Column A. Donor identifier number.
Column B. Group
Column C. Age range (years). 0 (0-2), 0.2 (2-5), 0.5 (5-10), 0.1 (10-17), 1.8 (18-29), 3 (30-39), 4 (40-49), 5 (50-59), 6 (60-69), 7 (70-79), 8 (>= 80).
Column D. Sex. 0 (Male), 1 (Female).
Column E. Race. 0 (White), 1 (Black), 2 (Asian), 3 (Other).
Column F. Ethnicity. 1 (Not Hispanic or Latino), 2 (Hispanic or Latino), 3 (Unknown or not documented).
Column G. Body mass index (BMI). 0 (<18.5 [underweight]), 1 (18.5-24.9 [normal]), 2 (25.0-29.9 [overweight]), 3 (30.0-39.9 [obese]), 4 (>=40 [severely obese]), 5 (Unknown).
Column H. Pre-existing condition: Asthma, COPD, Diabetes, Myocardial infarction, Kidney failure, Hypertension, Immunocompromised. 0 (No), 1 (Yes).
Column I. Pre-existing heart disease. Coronary artery disease, congestive heart failure, valvular disease. 0 (No), 1 (Yes).
Column J. Pre-existing lung disease. Asthma, COPD, requiring home O2, any chronic lung condition. 0 (No), 1 (Yes).
Column K. Pre-existing kidney disease. Chronic kidney disease, baseline creatinine >1.5, end-stage renal disease (ESRD). 0 (No), 1 (Yes).
Column L. Pre-existing diabetes. Pre-diabetes, insulin and non-insulin dependent diabetes. 0 (No), 1 (Yes).
Column M. Pre-existing hypertension. 0 (No), 1 (Yes).
Column N. Pre-existing immunocompromised condition. Active cancer, chemotherapy, transplant, immunosuppressant agents, aspenic). 0 (No), 1 (Yes).
Column O. Smoking. 0 (Never or unknown), 1 (Prior), 2 (Current).
Column P. Respiratory symptoms. Sore throat, congestion, productive or dry cough, shortness of breath or hypoxia, or chest pain. 0 (No), 1 (Yes).
Column Q. Organ failure at time of death.
Column R. Intermittent mandatory ventilation (IMV) (days).
Column S. Symptoms to death (days).
Column T. Post-mortem interval. Hours from the time of death to time autopsy started.
Column U. Lung pathology diagnosis. Diffuse alveolar damage (DAD), congestion
Column V. Corresponing ID of other organs analysed as part of multi-organ study from the Broad Institute

## Sheet: ST2
Supplementary Table 2. Transcriptomics data of lethal COVID-19 autopsies
Inflammatory genes	AT1		AT2		Airway epithelial cells		B cells		T cell CD4+		T cell CD8+		Tregs		Cycling NK / T cells		NK cells		Dendritic cells		Endothelial cells		Fibroblast		Macrophages		Mast cells		Monocytes		Neuronal cells		Other epithelial cells		Plasma cells		Smooth muscle
					Z	%	Z	%	Z	%	Z	%	Z	%	Z	%	Z	%	Z	%	Z	%	Z	%	Z	%	Z	%	Z	%	Z	%	Z	%	Z	%	Z	%
MCPH1																															3.2	31.78
MECOM	2.17	84.09	2.51	88.11
EDNRA																							2.22	11.41													3.3	16.84
EDNRB																															3.1	12.79
EGFR	2.58	57.64
EIF2AK1															3.33	14
ELF3					3.41	42.35
ENPP3																											4.11	21
EPHA2					2.61	12.03
ABCC1																											2.67	40.13
ABHD12																									3.1	24.09
ABI3BP																							3.14	47.44
ABR																									2.78	58.59
ACE																									2.7	11.73
ACER3																											3.12	53.27
ADAM17																									2.47	34.63
ADAMTS12																							3.88	31.77
AGER	4	25.98
AIM2							3.89	13.98
AK7					4.12	13.04
AKNA																	2.45	44.42
ALDH2																									2.17	22.67
ALOX5																											2.54	45.48
ALOX5AP																									2	10.01
METRNL																									2.54	11.91
MFHAS1	2.68	31.9
MGLL	3.22	46.23
APOE																									4	36.32
APP																															3	73.92
APPL2																									2.3	22.14
AOAH											2.18	67.79					2.67	79.22
MS4A2																											4.13	43.25
SCN9A																															3.52	28.16
SCNN1B	2.81	20.82
SDC1																																			2.91	14.54
SERPINB9																			3.1	21.88
SERPINE1																					3.15	37.11
SERPINF1																							3.7	12.37
RORA																							2.18	74.62
RPS19																																	2.54	27.52	2.15	26.82
RPS6KA5																											3.15	37.62
NOTCH1																															3.15	19.93
NOTCH2																													2.52	29.71
NR1H3																									3.82	13.67
NUPR1																									2.33	10.45
OLR1																									3.68	28.95
P2RX1																											3.51	29.35
P2RX7																									2.88	19.99			2.37	14.95
ASH1L																																			2.12	50.08
ATM																	2	52.41
ATRN																									2.38	24.08
AXL																			2.73	15.97
PARP4																											3.56	49.79
PDCD4									2.15	26.6	2.3	28.17
PDE2A																															4	22
PDE5A																																					3.24	36.53
PIK3AP1																													2	24.39
PIK3CG																																			2.86	16.32
BCL6																			2.08	34.44
BCR																					2.15	23.32
SGMS1													2.51	38.67
C5AR1																									3.36	23.88
F3	2	17.58	2.65	20.94
F8																					2.95	15.34									2.59	17.45
FABP4																															3.74	10.01
FANCA															3.66	26.58
FANCD2															3.87	17.06
FCER1G																									3.21	10.89
FGFR1																							2.55	25.31
FN1																							2.76	62.95													2.47	60.33
FPR1																									2.45	11.43
FPR3																			2.02	16.34					3.01	23.32
GBP5													2.08	15.41
GJA1																															3.23	21.52
GPRC5B																															4.04	18.05
GPX4																									2.6	11.39
GRN																									3.86	34.69
GSTP1					2.32	10.73
HAVCR2																									2.12	23.51
HCK																													2.88	27.51
HDAC9																			3.46	63.07
HGF																							3.52	16.97
C3			2.77	33.52																			2.39	25.79
SIRPA																									2.82	21.47
SLAMF1													3.29	17.1
SLC11A1																									2.77	59.97			2.8	58.29
SLC7A2			3.63	21.14
SLIT2																							3.46	63.94
CALCRL																					2.52	57.84									3.05	70.65
CAMK1D																			2.03	60.2
CAMK4									2.88	56.93
CASP4																															2.93	20.67
PJA2					-2	11.31																													2.69	20.61
PLA2G4A																											2.46	14.74
PLA2G7																									3.98	18.96
PLD3																									2.77	23.62
PMP22																							2.76	23.6
SNAP23	2.12	21.55																											2.39	18.39
SNCA																															3.57	19.48
PPARA																																			2.18	10.91
PPARD																									2.21	27.04	2.31	21.77
PPARG																									3.26	44.8
SOCS3																					2.36	10.12
SPN															2.05	18.41	2.1	14.39
STAB1																									2.87	18.43
STAP1							3.46	16.15
STAT3			2.38	49.01
STAT5A																									2.37	14.03
STAT5B													2.48	28.66
STK39																	2.13	42.27
PRCP																																			2.04	11.04
PRKCA																											3.38	74.41
PRKCQ									2	35.75
PRKCZ	3.24	51.31
PRKD1																							2.29	44.58													2.19	43.22
PSMA1													2.05	19.57
PTAFR																									3.08	14.22
PTGDR																	3.74	17.61
PTGFR			4.05	23.36
PTGIS																							3.23	19.75
PTGS1																											4.08	24.9
PTGS2	3.61	11.45
PTPN2																			2.13	36.38															2.28	37.1
PXK							2.13	17.29
NDST1	2.73	17.85
NDUFS4	2.13	14.61
NFKB1																			3.49	34.81
NFKBIA			2.5	27.75
NFKBID																			3.18	15.51
HMGB1															2.71	45.27
HMGB2															3.85	30.6
HMOX1																									3.29	26.21
HSPD1																																	2.28	24.44
HYAL2																					2.45	10.58									2.95	14.68
ICAM1	2.8	31	2.12	23.52
IDO1																			3.94	15.97
IGF1																							3	27.34
IL16																							3.43	19.59
IL17RA																													2.82	22.17
IL18	2.52	26.34
IL18R1																											4	80.32
IL18RAP																	3.71	10.32
IL1R1																							3.22	53.44
IL1R2																			2.81	15.14									2.62	13.65
IL1RAP																			2.16	17.54					2.1	18.47
IL1RL1																											4	44.85
IL2RA													4	31.43
IL33																					3.41	12.33
IRAK2																															2.26	15.77
ITGAM																									2.34	22.1			2.34	18.84
ITGB6	2.89	38.11	2.47	34.2
JAK2																			2.31	43.31									2.23	39.46
JAM3																					2.86	18.25															2.23	19.62
KIT																											4.13	88.73
KPNA6															2.18	14.82
LDLR			2.9	44.43
LGALS9																									3.16	12.89
LIPA																									3.94	20.36
LPCAT3	3.29	22.99
LPL																									3.65	13.94
LRFN5																							3.86	15.07
LRRK2			3.77	89.63
LY86							2.78	14.36
LY96																									2.5	11.42
LYN																													2.01	55.2
MAPK14																													2.29	27.48
MAPKAPK2																																			3.19	26.27
RARRES2																							3.42	11.93
RASGRP1													2.4	27.27
RBPJ																									2.56	62.21
REL																			2.75	34.9
RELB																			2.63	10.43
RICTOR																											-2.23	14.95
TBC1D23																																			2.1	13.65
TCIRG1																									2.52	14.95
TGFB1																	2.06	17.94
TGM2																					2.19	21.39
THBS1																							2.57	36.07													2.66	37.58
THEMIS2																									2.35	18.81			2.07	14.67
TIMP1																							3.13	24.7
TLR1																			2.47	13.11
TLR2																													3.18	46.65
TLR4																									3.16	17.47
CCL4																	3.58	14.29
CCL5									2.56	17.72							2.64	18.87
CCR2																																			3.92	13.08
CD163																									3.2	57.94			2.23	41.28
CD200																															3.76	13.98
CD28									2.06	11.6			3.05	16.18
CD300A																	2.99	12.24
CD47	2.35	43.12
CD6									2.87	23.35
CD68																									4.02	20.19
CD81																									2.78	19.25
CD96									2.36	47.51
CDH5																					3,46	23.9
CDK19															2.76	39.52
TNFAIP3									2.21	17.7
TNFRSF1B																													2.27	37.67
TNIP1																																			2.12	11.46
TPSB2																											4.13	17.39
TRPV4					4.01	15.86
UACA																							2.03	42.87
ULK4					3.47	36.25
UNC13D	2.1	13.07
VPS35																			2.09	11.82
ZBP1																																			3.53	17.53
CEBPB																									2.98	34.95
CERS6																			2.27	43.31
CFH																							3.32	43.16
CIITA																			3.25	66.11
CMKLR1																									3.27	16.8			2.03	10.74
CNR2							4.05	13.28
CSF1																											3.74	12.93
CSF1R																									2.23	21.12			2.68	21.74
CSRP3					4.12	12
CTNNBIP1	3.36	18.99
CTSC																									3.06	33.54
CTSS																									3.81	43.36			2.69	41.63
DHX9															2.68	21.07
DICER1																									2.15	33.83			2.77	32.36
CX3CL1																					3.78	10.43
CXCL17			3.14	11.37
CXCL2			3.57	21.52
CYBB																									2.1	33.2			3.06	39.87
CYLD													2.24	24.04
CYSLTR1							3.11	10.24
DAGLB																			3.08	12.74
DDX3X																									2.45	24.44
DNASE1															2.29	14.46
DROSHA																											2.87	12.45
DUOXA1	2.24	21.18	3.04	26.17
HK1																													2.04	20.93

## Sheet: ST3
Supplementary Table 3. Functional enrichment analysis
source	term_name	term_id	adjusted_p_value	term_size	query_size	intersection_size	effective_domain_size	intersections
GO:BP	inflammatory response	GO:0006954	5.87447e-226	794	235	201	18117	MCPH1,EDNRB,EGFR,EIF2AK1,ELF3,ENPP3,EPHA2,ABCC1,ABCD1,ABHD12,ACER3,ADAMTS12,AGER,AIM2,AKNA,ALOX5,ALOX5AP,METRNL,MFHAS1,MGLL,APOE,APP,APPL2,AOAH,MS4A2,SCN9A,SDC1,SERPINE1,SERPINF1,RORA,RPS19,RPS6KA5,NOTCH1,NOTCH2,NR1H3,NUPR1,OLR1,P2RX1,ASH1L,ATM,ATRN,AXL,PARP4,PDCD4,PDE2A,PIK3AP1,PIK3CG,BCL6,SGMS1,C5AR1,F3,F8,FABP4,FANCA,FANCD2,FN1,FPR1,FPR3,GBP5,GJA1,GPRC5B,GPX4,GRN,GSTP1,HAVCR2,HCK,HDAC9,HGF,C3,…
GO:BP	defense response	GO:0006952	2.37013e-165	1818	235	210	18117	MCPH1,EDNRB,EGFR,EIF2AK1,ELF3,ENPP3,EPHA2,ABCC1,ABCD1,ABHD12,ACER3,ADAM17,ADAMTS12,AGER,AIM2,AKNA,ALOX5,ALOX5AP,METRNL,MFHAS1,MGLL,APOE,APP,APPL2,AOAH,MS4A2,SCN9A,SDC1,SERPINB9,SERPINE1,SERPINF1,RORA,RPS19,RPS6KA5,NOTCH1,NOTCH2,NR1H3,NUPR1,OLR1,P2RX1,ASH1L,ATM,ATRN,AXL,PARP4,PDCD4,PDE2A,PIK3AP1,PIK3CG,BCL6,SGMS1,C5AR1,F3,F8,FABP4,FANCA,FANCD2,FCER1G,FN1,FPR1,FPR3,GBP5,GJA1,GPRC5B,GPX4,GRN,GSTP1,H…
GO:BP	response to stress	GO:0006950	1.61179e-95	4170	235	216	18117	MCPH1,MECOM,EDNRA,EDNRB,EGFR,EIF2AK1,ELF3,ENPP3,EPHA2,ABCC1,ABCD1,ABHD12,ACER3,ADAM17,ADAMTS12,AGER,AIM2,AKNA,ALOX5,ALOX5AP,METRNL,MFHAS1,MGLL,APOE,APP,APPL2,AOAH,MS4A2,SCN9A,SDC1,SERPINB9,SERPINE1,SERPINF1,RORA,RPS19,RPS6KA5,NOTCH1,NOTCH2,NR1H3,NUPR1,OLR1,P2RX1,P2RX7,ASH1L,ATM,ATRN,AXL,PARP4,PDCD4,PDE2A,PIK3AP1,PIK3CG,BCL6,SGMS1,C5AR1,F3,F8,FABP4,FANCA,FANCD2,FCER1G,FN1,FPR1,FPR3,GBP5,GJA1,GPRC5…
GO:BP	regulation of inflammatory response	GO:0050727	1.13845e-94	381	235	104	18117	MCPH1,EDNRB,EGFR,ENPP3,ABCC1,ABHD12,ADAMTS12,AGER,AKNA,ALOX5,ALOX5AP,METRNL,MFHAS1,MGLL,APOE,APP,AOAH,SERPINE1,SERPINF1,RORA,RPS19,NR1H3,NUPR1,ASH1L,ATM,PDCD4,PDE2A,PIK3AP1,PIK3CG,BCL6,FABP4,FANCA,FANCD2,GPRC5B,GPX4,GRN,GSTP1,HCK,HGF,C3,SIRPA,CALCRL,CASP4,PLA2G7,SNCA,PPARA,PPARD,PPARG,SOCS3,STAP1,STAT5B,STK39,PSMA1,PTGIS,PTGS2,PTPN2,NFKB1,NFKBIA,HSPD1,HYAL2,IDO1,IGF1,IL16,IL18,IL1R1,IL1RL1,IL2RA,…
GO:BP	regulation of response to external stimulus	GO:0032101	5.42257e-90	1051	235	137	18117	MCPH1,EDNRB,EGFR,ENPP3,ABCC1,ABHD12,ADAM17,ADAMTS12,AGER,AIM2,AKNA,ALOX5,ALOX5AP,METRNL,MFHAS1,MGLL,APOE,APP,APPL2,AOAH,SERPINB9,SERPINE1,SERPINF1,RORA,RPS19,RPS6KA5,NOTCH1,NR1H3,NUPR1,ASH1L,ATM,PDCD4,PDE2A,PIK3AP1,PIK3CG,BCL6,C5AR1,F3,FABP4,FANCA,FANCD2,FCER1G,FGFR1,GBP5,GJA1,GPRC5B,GPX4,GRN,GSTP1,HAVCR2,HCK,HGF,C3,SIRPA,SLIT2,CALCRL,CAMK1D,CASP4,PLA2G7,SNCA,PPARA,PPARD,PPARG,SOCS3,STAP1,STAT5B,…
GO:BP	regulation of defense response	GO:0031347	3.38511e-87	704	235	119	18117	MCPH1,EDNRB,EGFR,ENPP3,ABCC1,ABHD12,ADAMTS12,AGER,AIM2,AKNA,ALOX5,ALOX5AP,METRNL,MFHAS1,MGLL,APOE,APP,APPL2,AOAH,SERPINB9,SERPINE1,SERPINF1,RORA,RPS19,RPS6KA5,NR1H3,NUPR1,ASH1L,ATM,PDCD4,PDE2A,PIK3AP1,PIK3CG,BCL6,FABP4,FANCA,FANCD2,FCER1G,GBP5,GJA1,GPRC5B,GPX4,GRN,GSTP1,HAVCR2,HCK,HGF,C3,SIRPA,CALCRL,CASP4,PLA2G7,SNCA,PPARA,PPARD,PPARG,SOCS3,STAP1,STAT5B,STK39,PSMA1,PTGIS,PTGS2,PTPN2,NFKB1,NFKBIA…
GO:BP	response to external stimulus	GO:0009605	2.81019e-75	2944	235	179	18117	MCPH1,EDNRB,EGFR,EIF2AK1,ENPP3,EPHA2,ABCC1,ABHD12,ADAM17,ADAMTS12,AGER,AIM2,AKNA,ALOX5,ALOX5AP,METRNL,MFHAS1,MGLL,APOE,APP,APPL2,AOAH,SERPINB9,SERPINE1,SERPINF1,RORA,RPS19,RPS6KA5,NOTCH1,NOTCH2,NR1H3,NUPR1,ASH1L,ATM,AXL,PDCD4,PDE2A,PIK3AP1,PIK3CG,BCL6,SGMS1,C5AR1,F3,FABP4,FANCA,FANCD2,FCER1G,FGFR1,FPR1,FPR3,GBP5,GJA1,GPRC5B,GPX4,GRN,GSTP1,HAVCR2,HCK,HGF,C3,SIRPA,SLAMF1,SLC11A1,SLIT2,CALCRL,CAMK1D…
GO:BP	regulation of response to stress	GO:0080134	2.86842e-59	1443	235	128	18117	MCPH1,MECOM,EDNRB,EGFR,EIF2AK1,ENPP3,ABCC1,ABCD1,ABHD12,ADAMTS12,AGER,AIM2,AKNA,ALOX5,ALOX5AP,METRNL,MFHAS1,MGLL,APOE,APP,APPL2,AOAH,SERPINB9,SERPINE1,SERPINF1,RORA,RPS19,RPS6KA5,NR1H3,NUPR1,ASH1L,ATM,PDCD4,PDE2A,PIK3AP1,PIK3CG,BCL6,F3,FABP4,FANCA,FANCD2,FCER1G,GBP5,GJA1,GPRC5B,GPX4,GRN,GSTP1,HAVCR2,HCK,HGF,C3,SIRPA,SLAMF1,CALCRL,CASP4,PJA2,PLA2G7,SNCA,PPARA,PPARD,PPARG,SOCS3,STAP1,STAT5B,STK39,P…
GO:BP	regulation of response to stimulus	GO:0048583	2.87713e-54	4278	235	186	18117	MCPH1,MECOM,EDNRB,EGFR,EIF2AK1,ELF3,ENPP3,EPHA2,ABCC1,ABCD1,ABHD12,ABR,ADAM17,ADAMTS12,AGER,AIM2,AKNA,ALOX5,ALOX5AP,METRNL,MFHAS1,MGLL,APOE,APP,APPL2,AOAH,MS4A2,SERPINB9,SERPINE1,SERPINF1,RORA,RPS19,RPS6KA5,NOTCH1,NOTCH2,NR1H3,NUPR1,P2RX7,ASH1L,ATM,AXL,PDCD4,PDE2A,PIK3AP1,PIK3CG,BCL6,BCR,SGMS1,C5AR1,F3,FABP4,FANCA,FANCD2,FCER1G,FGFR1,FN1,FPR1,FPR3,GBP5,GJA1,GPRC5B,GPX4,GRN,GSTP1,HAVCR2,HCK,HGF,C3…
GO:BP	positive regulation of response to external stimulus	GO:0032103	2.83287e-47	513	235	81	18117	EGFR,ABCC1,ADAM17,AGER,AIM2,ALOX5AP,APP,SERPINE1,RPS19,RPS6KA5,NUPR1,PDCD4,PDE2A,PIK3CG,C5AR1,F3,FABP4,FCER1G,FGFR1,GBP5,GPRC5B,GRN,HAVCR2,HCK,C3,SLIT2,CAMK1D,PLA2G7,SNCA,STAP1,STAT5B,STK39,PRKCA,PRKD1,PSMA1,PTGS2,NFKB1,NFKBIA,HMGB1,HMGB2,HSPD1,HYAL2,IDO1,IL16,IL18,IL18RAP,IL1RL1,IL33,JAK2,LDLR,LGALS9,LPL,LRRK2,LY86,LY96,LYN,RARRES2,RASGRP1,RELB,TGM2,THBS1,TLR2,TLR4,CCL4,CCL5,CCR2,CD28,CD47,CD81,…
GO:BP	cytokine production	GO:0001816	9.45403e-47	844	235	95	18117	EPHA2,ABCD1,ADAM17,AGER,AIM2,ALOX5,APP,APPL2,SERPINE1,RORA,RPS6KA5,P2RX7,AXL,PDCD4,PIK3CG,BCL6,C5AR1,F3,FCER1G,FN1,GBP5,GPRC5B,GSTP1,HAVCR2,HDAC9,HGF,C3,SIRPA,SLAMF1,SLC11A1,PLD3,PPARA,SPN,STAT3,STAT5B,PRKCQ,PRKCZ,PTAFR,PTGS2,NFKB1,HMGB1,HMGB2,HMOX1,HSPD1,HYAL2,IDO1,IGF1,IL16,IL17RA,IL18,IL18R1,IL1R1,IL1R2,IL1RAP,IL1RL1,IL33,ITGB6,JAK2,KIT,KPNA6,LGALS9,LPL,LY96,LYN,MAPK14,MAPKAPK2,RASGRP1,REL,REL…
GO:BP	regulation of cytokine production	GO:0001817	2.92932e-46	806	235	93	18117	EPHA2,ABCD1,ADAM17,AGER,AIM2,ALOX5,APP,APPL2,SERPINE1,RORA,RPS6KA5,P2RX7,AXL,PDCD4,BCL6,C5AR1,F3,FCER1G,FN1,GBP5,GPRC5B,GSTP1,HAVCR2,HDAC9,HGF,C3,SIRPA,SLAMF1,SLC11A1,PLD3,PPARA,SPN,STAT3,STAT5B,PRKCQ,PRKCZ,PTAFR,PTGS2,NFKB1,HMGB1,HMGB2,HMOX1,HSPD1,HYAL2,IDO1,IGF1,IL16,IL17RA,IL18,IL18R1,IL1R1,IL1R2,IL1RAP,IL1RL1,IL33,ITGB6,JAK2,KPNA6,LGALS9,LPL,LY96,LYN,MAPK14,MAPKAPK2,RASGRP1,REL,RELB,TGFB1,THB…
GO:BP	immune system process	GO:0002376	8.95033e-46	3278	235	159	18117	MECOM,EDNRB,EIF2AK1,ENPP3,EPHA2,ACE,ADAM17,AGER,AIM2,ALOX5,MFHAS1,APOE,APP,APPL2,MS4A2,SDC1,SERPINB9,SERPINE1,RORA,RPS19,RPS6KA5,NOTCH1,NOTCH2,NR1H3,OLR1,P2RX1,ATM,AXL,PDE2A,PIK3CG,BCL6,C5AR1,FANCA,FANCD2,FCER1G,FN1,FPR1,FPR3,GBP5,GPRC5B,GRN,GSTP1,HAVCR2,HCK,HDAC9,C3,SIRPA,SLAMF1,SLC11A1,SLIT2,CAMK1D,CAMK4,CASP4,PJA2,PLA2G4A,PLA2G7,PLD3,SNAP23,SNCA,PPARG,SOCS3,SPN,STAP1,STAT3,STAT5B,STK39,PRCP,PR…
GO:BP	regulation of immune system process	GO:0002682	1.54691e-41	1617	235	117	18117	ENPP3,ADAM17,AGER,AIM2,MFHAS1,APOE,APP,APPL2,MS4A2,SERPINB9,SERPINE1,RORA,RPS19,RPS6KA5,NOTCH2,NR1H3,ATM,AXL,BCL6,C5AR1,FANCA,FANCD2,FCER1G,FPR1,FPR3,GBP5,GPRC5B,GRN,HAVCR2,HCK,C3,SIRPA,SLC11A1,SLIT2,CAMK1D,CAMK4,PJA2,PLA2G4A,PLA2G7,SNCA,PPARG,SOCS3,SPN,STAP1,STAT3,STAT5B,STK39,PRKCA,PRKCQ,PRKCZ,PSMA1,PTAFR,PTPN2,NFKB1,NFKBIA,NFKBID,HMGB1,HMGB2,HMOX1,HSPD1,ICAM1,IDO1,IGF1,IL18,IL18R1,IL18RAP,IL1R…
GO:BP	regulation of multicellular organismal process	GO:0051239	1.80637e-38	2861	235	144	18117	EDNRB,EGFR,EPHA2,ABCD1,ACE,ADAM17,ADAMTS12,AGER,AIM2,ALOX5,MGLL,APOE,APP,APPL2,SERPINE1,SERPINF1,RORA,RPS19,RPS6KA5,NOTCH1,NOTCH2,NR1H3,NUPR1,P2RX1,P2RX7,ATRN,AXL,PDCD4,PIK3CG,BCL6,C5AR1,F3,FABP4,FANCA,FANCD2,FCER1G,FGFR1,FN1,GBP5,GJA1,GPRC5B,GRN,GSTP1,HAVCR2,HDAC9,HGF,C3,SIRPA,SLAMF1,SLC11A1,SLIT2,CALCRL,CAMK4,PLD3,PPARA,PPARD,PPARG,SPN,STAB1,STAT3,STAT5A,STAT5B,STK39,PRCP,PRKCA,PRKCQ,PRKCZ,PRKD…
GO:BP	positive regulation of response to stimulus	GO:0048584	5.95644e-39	2344	235	132	18117	EGFR,ELF3,ABCC1,ADAM17,AGER,AIM2,ALOX5AP,MFHAS1,APOE,APP,APPL2,SERPINE1,RPS19,RPS6KA5,NOTCH1,NOTCH2,NR1H3,NUPR1,ATM,AXL,PDCD4,PDE2A,PIK3AP1,PIK3CG,C5AR1,F3,FABP4,FCER1G,FGFR1,FN1,FPR1,FPR3,GBP5,GJA1,GPRC5B,GRN,HAVCR2,HCK,HGF,C3,SLAMF1,SLC11A1,SLIT2,CAMK1D,CASP4,PJA2,PLA2G4A,PLA2G7,SNCA,PPARD,STAP1,STAT3,STAT5B,STK39,PRKCA,PRKCQ,PRKCZ,PRKD1,PSMA1,PTAFR,PTGIS,PTGS2,PTPN2,NDST1,NFKB1,NFKBIA,NFKBID,H…
GO:BP	immune response	GO:0006955	8.34246e-38	2311	235	130	18117	ENPP3,ADAM17,AGER,AIM2,ALOX5,MFHAS1,APOE,APP,APPL2,MS4A2,SERPINB9,RORA,RPS19,RPS6KA5,NOTCH1,NOTCH2,NR1H3,OLR1,P2RX1,AXL,PIK3CG,BCL6,C5AR1,FCER1G,FPR1,FPR3,GBP5,GPRC5B,GRN,GSTP1,HAVCR2,HCK,C3,SIRPA,SLAMF1,SLC11A1,CAMK4,CASP4,PJA2,PLA2G4A,SNAP23,SNCA,PPARG,SOCS3,SPN,STAP1,STAT3,STAT5B,PRCP,PRKCQ,PRKCZ,PRKD1,PSMA1,PTAFR,PTGDR,PTPN2,NFKB1,NFKBID,HMGB1,HMGB2,HMOX1,HSPD1,ICAM1,IDO1,IL16,IL17RA,IL18,IL1…
GO:BP	response to stimulus	GO:0050896	1.49587e-35	9407	235	227	18117	MCPH1,MECOM,EDNRA,EDNRB,EGFR,EIF2AK1,ELF3,ENPP3,EPHA2,ABCC1,ABCD1,ABHD12,ABR,ACER3,ADAM17,ADAMTS12,AGER,AIM2,AKNA,ALOX5,ALOX5AP,METRNL,MFHAS1,MGLL,APOE,APP,APPL2,AOAH,MS4A2,SCN9A,SCNN1B,SDC1,SERPINB9,SERPINE1,SERPINF1,RORA,RPS19,RPS6KA5,NOTCH1,NOTCH2,NR1H3,NUPR1,OLR1,P2RX1,P2RX7,ASH1L,ATM,ATRN,AXL,PARP4,PDCD4,PDE2A,PDE5A,PIK3AP1,PIK3CG,BCL6,BCR,SGMS1,C5AR1,F3,F8,FABP4,FANCA,FANCD2,FCER1G,FGFR1,FN…
GO:BP	cellular response to chemical stimulus	GO:0070887	3.2413e-35	3393	235	151	18117	EDNRB,EGFR,EPHA2,ABCC1,ABCD1,ADAM17,ADAMTS12,AGER,AIM2,ALOX5,ALOX5AP,APOE,APP,APPL2,SCNN1B,SDC1,SERPINB9,SERPINE1,SERPINF1,RORA,RPS19,RPS6KA5,NOTCH1,NOTCH2,NR1H3,P2RX7,ATM,AXL,PDCD4,PDE2A,PIK3CG,BCL6,SGMS1,C5AR1,F3,FABP4,FANCD2,FCER1G,FGFR1,FN1,FPR1,GBP5,GJA1,GPX4,GSTP1,HAVCR2,HCK,HDAC9,HGF,SIRPA,SLIT2,CALCRL,CAMK1D,CASP4,PLA2G4A,PLA2G7,SNCA,PPARA,PPARD,PPARG,SOCS3,STAP1,STAT3,STAT5A,STAT5B,STK39…
GO:BP	response to other organism	GO:0051707	2.45314e-35	1592	235	109	18117	EDNRB,EPHA2,ADAM17,AGER,AIM2,MFHAS1,APOE,APP,APPL2,SERPINB9,SERPINE1,RPS19,RPS6KA5,NOTCH1,NOTCH2,NR1H3,AXL,PDCD4,PIK3CG,SGMS1,C5AR1,FABP4,FCER1G,GBP5,GJA1,GRN,GSTP1,HAVCR2,HCK,C3,SIRPA,SLAMF1,SLC11A1,CASP4,PJA2,SNCA,PPARD,PPARG,SOCS3,SPN,STAB1,STAP1,STAT5B,PRKCA,PRKD1,PSMA1,PTAFR,PTGFR,PTGS2,PTPN2,NFKB1,NFKBIA,HMGB1,HMGB2,HSPD1,HYAL2,ICAM1,IDO1,IL17RA,IL18,IL18RAP,IL1RAP,IL2RA,IL33,IRAK2,ITGAM,IT…
GO:BP	response to external biotic stimulus	GO:0043207	2.65156e-34	1594	235	109	18117	EDNRB,EPHA2,ADAM17,AGER,AIM2,MFHAS1,APOE,APP,APPL2,SERPINB9,SERPINE1,RPS19,RPS6KA5,NOTCH1,NOTCH2,NR1H3,AXL,PDCD4,PIK3CG,SGMS1,C5AR1,FABP4,FCER1G,GBP5,GJA1,GRN,GSTP1,HAVCR2,HCK,C3,SIRPA,SLAMF1,SLC11A1,CASP4,PJA2,SNCA,PPARD,PPARG,SOCS3,SPN,STAB1,STAP1,STAT5B,PRKCA,PRKD1,PSMA1,PTAFR,PTGFR,PTGS2,PTPN2,NFKB1,NFKBIA,HMGB1,HMGB2,HSPD1,HYAL2,ICAM1,IDO1,IL17RA,IL18,IL18RAP,IL1RAP,IL2RA,IL33,IRAK2,ITGAM,IT…
GO:BP	cell activation	GO:0001775	3.86451e-35	1495	235	106	18117	EGFR,ENPP3,ADAM17,AGER,ALOX5,MFHAS1,APOE,APP,RORA,NOTCH2,NR1H3,OLR1,P2RX1,ATM,AXL,PIK3CG,BCL6,C5AR1,F8,FANCA,FANCD2,FCER1G,FN1,FPR1,GRN,GSTP1,HAVCR2,HDAC9,C3,SIRPA,SLAMF1,SLC11A1,CAMK4,PJA2,PLA2G4A,SNAP23,SNCA,SPN,STAP1,STAT3,STAT5B,PRCP,PRKCA,PRKCQ,PRKCZ,PTAFR,PTGDR,PTPN2,NFKB1,NFKBID,HMGB1,HMOX1,HSPD1,HYAL2,ICAM1,IDO1,IGF1,IL17RA,IL18,IL18R1,IL18RAP,IL1RL1,IL2RA,IL33,ITGAM,ITGB6,JAK2,KIT,LDLR,L…
GO:BP	positive regulation of inflammatory response	GO:0050729	7.36841e-35	142	235	46	18117	EGFR,ABCC1,ALOX5AP,APP,SERPINE1,RPS19,NUPR1,PDCD4,PDE2A,PIK3CG,FABP4,GPRC5B,GRN,C3,PLA2G7,SNCA,STAP1,STAT5B,PTGS2,NFKBIA,HSPD1,HYAL2,IDO1,IL16,IL18,IL1RL1,IL33,JAK2,LDLR,LPL,LRRK2,TGM2,TLR2,TLR4,CCR2,CD28,CD47,CD81,CDK19,TNIP1,TRPV4,ZBP1,CEBPB,CTSC,DHX9,CX3CL1
GO:BP	positive regulation of defense response	GO:0031349	1.27273e-33	362	235	62	18117	EGFR,ABCC1,AIM2,ALOX5AP,APP,SERPINE1,RPS19,RPS6KA5,NUPR1,PDCD4,PDE2A,PIK3CG,FABP4,FCER1G,GBP5,GJA1,GPRC5B,GRN,HAVCR2,HCK,C3,PLA2G7,SNCA,STAP1,STAT5B,PSMA1,PTGS2,NFKB1,NFKBIA,HMGB1,HMGB2,HSPD1,HYAL2,IDO1,IL16,IL18,IL18RAP,IL1RL1,IL33,JAK2,LDLR,LPL,LRRK2,LYN,RASGRP1,RELB,TGM2,TLR2,TLR4,CCL5,CCR2,CD28,CD47,CD81,CDK19,TNIP1,TRPV4,ZBP1,CEBPB,CTSC,DHX9,CX3CL1
GO:BP	response to biotic stimulus	GO:0009607	1.64605e-33	1626	235	109	18117	EDNRB,EPHA2,ADAM17,AGER,AIM2,MFHAS1,APOE,APP,APPL2,SERPINB9,SERPINE1,RPS19,RPS6KA5,NOTCH1,NOTCH2,NR1H3,AXL,PDCD4,PIK3CG,SGMS1,C5AR1,FABP4,FCER1G,GBP5,GJA1,GRN,GSTP1,HAVCR2,HCK,C3,SIRPA,SLAMF1,SLC11A1,CASP4,PJA2,SNCA,PPARD,PPARG,SOCS3,SPN,STAB1,STAP1,STAT5B,PRKCA,PRKD1,PSMA1,PTAFR,PTGFR,PTGS2,PTPN2,NFKB1,NFKBIA,HMGB1,HMGB2,HSPD1,HYAL2,ICAM1,IDO1,IL17RA,IL18,IL18RAP,IL1RAP,IL2RA,IL33,IRAK2,ITGAM,IT…
GO:BP	response to organic substance	GO:0010033	3.15146e-33	3412	235	149	18117	EDNRB,EGFR,EPHA2,ABCC1,ADAM17,ADAMTS12,AGER,AIM2,ALOX5,APOE,APP,APPL2,SCNN1B,SDC1,SERPINB9,SERPINE1,SERPINF1,RORA,RPS6KA5,NOTCH1,NOTCH2,NR1H3,P2RX1,P2RX7,ATM,AXL,PDCD4,PDE2A,PIK3CG,BCL6,SGMS1,C5AR1,F3,FABP4,FCER1G,FGFR1,FN1,FPR1,GBP5,GJA1,GPX4,GSTP1,HAVCR2,HCK,HDAC9,HGF,SIRPA,SLC11A1,SLIT2,CALCRL,CASP4,SNCA,PPARA,PPARD,PPARG,SOCS3,STAP1,STAT3,STAT5A,STAT5B,STK39,PRCP,PRKCA,PRKCQ,PRKCZ,PRKD1,PSMA1…
GO:BP	leukocyte activation	GO:0045321	4.651e-32	1332	235	99	18117	ENPP3,ADAM17,AGER,ALOX5,MFHAS1,APP,RORA,NOTCH2,NR1H3,OLR1,P2RX1,ATM,AXL,PIK3CG,BCL6,C5AR1,FANCA,FANCD2,FCER1G,FPR1,GRN,GSTP1,HAVCR2,HDAC9,C3,SIRPA,SLAMF1,SLC11A1,CAMK4,PJA2,PLA2G4A,SNAP23,SNCA,SPN,STAP1,STAT3,STAT5B,PRCP,PRKCQ,PRKCZ,PTAFR,PTGDR,PTPN2,NFKB1,NFKBID,HMGB1,HMOX1,HSPD1,HYAL2,ICAM1,IDO1,IGF1,IL18,IL18R1,IL18RAP,IL1RL1,IL2RA,IL33,ITGAM,ITGB6,JAK2,KIT,LDLR,LGALS9,LRFN5,LRRK2,LYN,MAPK14,R…
GO:BP	myeloid leukocyte activation	GO:0002274	2.23663e-31	667	235	75	18117	ENPP3,AGER,ALOX5,MFHAS1,APP,RORA,NOTCH2,NR1H3,OLR1,P2RX1,ATM,PIK3CG,C5AR1,FCER1G,FPR1,GRN,GSTP1,HAVCR2,C3,SIRPA,SLAMF1,SLC11A1,CAMK4,PJA2,PLA2G4A,SNAP23,SNCA,STAP1,PRCP,PTAFR,PTGDR,NFKB1,HMGB1,HMOX1,HSPD1,HYAL2,IL18,IL18RAP,IL1RL1,IL33,ITGAM,ITGB6,JAK2,KIT,LDLR,LGALS9,LRFN5,LRRK2,LYN,MAPK14,RASGRP1,RBPJ,RELB,TCIRG1,TGFB1,THBS1,TLR1,TLR2,TLR4,CCL5,CCR2,CD200,CD300A,CD47,CD68,TNFRSF1B,UNC13D,CNR2,C…
GO:BP	positive regulation of cytokine production	GO:0001819	2.85304e-31	452	235	65	18117	ADAM17,AGER,AIM2,APP,SERPINE1,RORA,P2RX7,C5AR1,F3,FCER1G,GBP5,GPRC5B,HAVCR2,HGF,C3,SLC11A1,SPN,STAT3,STAT5B,PRKCQ,PRKCZ,PTAFR,PTGS2,NFKB1,HMGB1,HMGB2,HMOX1,HSPD1,HYAL2,IDO1,IL16,IL17RA,IL18,IL18R1,IL1R1,IL1RAP,IL1RL1,IL33,JAK2,KPNA6,LGALS9,LPL,LY96,MAPK14,MAPKAPK2,RASGRP1,TGFB1,THBS1,TLR1,TLR2,TLR4,CCR2,CD200,CD28,CD6,CD81,TRPV4,ZBP1,CEBPB,CSF1R,DHX9,CX3CL1,CXCL17,DDX3X,HK1
GO:BP	biological process involved in interspecies interaction between organisms	GO:0044419	7.44082e-32	2255	235	122	18117	EDNRB,EGFR,EPHA2,ADAM17,AGER,AIM2,MFHAS1,APOE,APP,APPL2,SERPINB9,SERPINE1,RPS19,RPS6KA5,NOTCH1,NOTCH2,NR1H3,P2RX7,AXL,PDCD4,PIK3CG,SGMS1,C5AR1,FABP4,FCER1G,FN1,GBP5,GJA1,GRN,GSTP1,HAVCR2,HCK,C3,SIRPA,SLAMF1,SLC11A1,CASP4,PJA2,SNCA,PPARA,PPARD,PPARG,SOCS3,SPN,STAB1,STAP1,STAT3,STAT5B,PRKCA,PRKD1,PSMA1,PTAFR,PTGFR,PTGS2,PTPN2,NFKB1,NFKBIA,HMGB1,HMGB2,HSPD1,HYAL2,ICAM1,IDO1,IL16,IL17RA,IL18,IL18RAP,…
GO:BP	cellular response to organic substance	GO:0071310	2.16796e-31	2776	235	133	18117	EDNRB,EGFR,ABCC1,ADAM17,ADAMTS12,AGER,AIM2,ALOX5,APP,APPL2,SCNN1B,SDC1,SERPINB9,SERPINE1,SERPINF1,RORA,RPS6KA5,NOTCH1,NOTCH2,NR1H3,P2RX7,ATM,AXL,PDCD4,PDE2A,PIK3CG,BCL6,SGMS1,F3,FABP4,FCER1G,FGFR1,FN1,FPR1,GBP5,GJA1,GSTP1,HAVCR2,HCK,HDAC9,HGF,SIRPA,SLIT2,CALCRL,CASP4,SNCA,PPARA,PPARD,PPARG,SOCS3,STAP1,STAT3,STAT5A,STAT5B,STK39,PRCP,PRKCA,PRKCQ,PRKCZ,PRKD1,PSMA1,PTAFR,PTGFR,PTGIS,PTGS2,PTPN2,NDST1…
GO:BP	positive regulation of multicellular organismal process	GO:0051240	1.404e-29	1455	235	100	18117	EDNRB,EGFR,ADAM17,AGER,AIM2,ALOX5,APOE,APP,APPL2,SERPINE1,SERPINF1,RORA,RPS19,NOTCH1,NOTCH2,P2RX7,AXL,BCL6,C5AR1,F3,FABP4,FCER1G,FN1,GBP5,GJA1,GPRC5B,GRN,HAVCR2,HGF,C3,SLC11A1,SLIT2,PPARG,SPN,STAT3,STAT5B,PRKCA,PRKCQ,PRKCZ,PRKD1,PTAFR,PTGIS,PTGS2,NFKB1,NFKBID,HMGB1,HMGB2,HMOX1,HSPD1,HYAL2,ICAM1,IDO1,IGF1,IL16,IL17RA,IL18,IL18R1,IL1R1,IL1RAP,IL1RL1,IL2RA,IL33,JAK2,KIT,KPNA6,LGALS9,LPCAT3,LPL,LY96,…
GO:BP	positive regulation of biological process	GO:0048518	3.0327e-28	6363	235	189	18117	MECOM,EDNRB,EGFR,ELF3,ENPP3,EPHA2,ABCC1,ABCD1,ABI3BP,ABR,ACE,ACER3,ADAM17,AGER,AIM2,AKNA,ALOX5,ALOX5AP,METRNL,MFHAS1,APOE,APP,APPL2,SDC1,SERPINB9,SERPINE1,SERPINF1,RORA,RPS19,RPS6KA5,NOTCH1,NOTCH2,NR1H3,NUPR1,P2RX1,P2RX7,ASH1L,ATM,AXL,PDCD4,PDE2A,PIK3AP1,PIK3CG,BCL6,SGMS1,C5AR1,F3,FABP4,FCER1G,FGFR1,FN1,FPR1,FPR3,GBP5,GJA1,GPRC5B,GRN,GSTP1,HAVCR2,HCK,HDAC9,HGF,C3,SIRPA,SLAMF1,SLC11A1,SLIT2,CALCRL…
GO:BP	response to chemical	GO:0042221	9.35433e-29	4781	235	166	18117	EDNRB,EGFR,EPHA2,ABCC1,ABCD1,ADAM17,ADAMTS12,AGER,AIM2,ALOX5,ALOX5AP,APOE,APP,APPL2,SCN9A,SCNN1B,SDC1,SERPINB9,SERPINE1,SERPINF1,RORA,RPS19,RPS6KA5,NOTCH1,NOTCH2,NR1H3,NUPR1,P2RX1,P2RX7,ATM,AXL,PARP4,PDCD4,PDE2A,PIK3CG,BCL6,SGMS1,C5AR1,F3,FABP4,FANCD2,FCER1G,FGFR1,FN1,FPR1,FPR3,GBP5,GJA1,GPX4,GSTP1,HAVCR2,HCK,HDAC9,HGF,SIRPA,SLC11A1,SLIT2,CALCRL,CAMK1D,CASP4,PLA2G4A,PLA2G7,SNCA,PPARA,PPARD,PPARG,…
GO:BP	positive regulation of immune system process	GO:0002684	1.36917e-26	1065	235	85	18117	ENPP3,ADAM17,AGER,AIM2,APP,APPL2,SERPINE1,RPS19,RPS6KA5,NOTCH2,AXL,BCL6,C5AR1,FCER1G,FPR1,FPR3,GBP5,GPRC5B,HAVCR2,HCK,C3,SIRPA,SLC11A1,CAMK1D,PLA2G4A,PLA2G7,SPN,STAP1,STAT5B,STK39,PRKCA,PRKCQ,PRKCZ,PSMA1,PTAFR,PTPN2,NFKB1,NFKBID,HMGB1,HMGB2,HMOX1,HSPD1,ICAM1,IDO1,IGF1,IL18,IL18R1,IL18RAP,IL1R1,IL1RL1,IL2RA,IL33,ITGAM,JAM3,LGALS9,LRRK2,LYN,RARRES2,RASGRP1,RELB,TGFB1,THBS1,THEMIS2,TLR4,CCL4,CCL5,CC…
GO:BP	positive regulation of gene expression	GO:0010628	1.43873e-26	1160	235	88	18117	EGFR,ADAM17,AGER,AIM2,APP,SERPINB9,SERPINE1,RORA,NOTCH1,P2RX7,ATM,PDE2A,SGMS1,C5AR1,F3,FCER1G,FN1,GBP5,GJA1,GPRC5B,HAVCR2,HGF,C3,SLC11A1,PPARD,PPARG,SPN,STAP1,STAT3,STAT5B,PRKCQ,PRKCZ,PTAFR,PTGFR,PTGS2,NFKB1,HMGB1,HMGB2,HMOX1,HSPD1,HYAL2,IDO1,IGF1,IL16,IL17RA,IL18,IL18R1,IL1R1,IL1RAP,IL1RL1,IL33,JAK2,KIT,KPNA6,LDLR,LGALS9,LPCAT3,LPL,LY96,MAPK14,MAPKAPK2,RASGRP1,RBPJ,RELB,TGFB1,THBS1,TLR1,TLR2,TLR…
GO:BP	response to cytokine	GO:0034097	1.53292e-27	1226	235	90	18117	ADAM17,ADAMTS12,AIM2,ALOX5,APP,APPL2,SDC1,RORA,RPS6KA5,NR1H3,AXL,PDCD4,PDE2A,BCL6,SGMS1,F3,FABP4,FCER1G,FN1,FPR1,GBP5,GSTP1,HCK,HGF,SIRPA,SLC11A1,SLIT2,CASP4,SNCA,PPARG,SOCS3,STAP1,STAT3,STAT5A,STAT5B,STK39,PRKCA,PSMA1,PTAFR,PTGIS,PTGS2,PTPN2,NFKB1,NFKBIA,HMGB1,HMOX1,HSPD1,HYAL2,ICAM1,IL16,IL17RA,IL18,IL18R1,IL18RAP,IL1R1,IL1R2,IL1RAP,IL1RL1,IL2RA,IL33,IRAK2,ITGAM,JAK2,KIT,LGALS9,MAPK14,MAPKAPK2,…
GO:BP	cellular response to cytokine stimulus	GO:0071345	1.2474e-22	1132	235	83	18117	ADAM17,ADAMTS12,AIM2,ALOX5,APPL2,SDC1,RORA,RPS6KA5,NR1H3,AXL,PDCD4,PDE2A,BCL6,SGMS1,F3,FABP4,FCER1G,FN1,FPR1,GBP5,GSTP1,HCK,HGF,SIRPA,SLIT2,CASP4,PPARG,SOCS3,STAP1,STAT3,STAT5A,STAT5B,STK39,PSMA1,PTAFR,PTGIS,PTGS2,PTPN2,NFKB1,NFKBIA,HMGB1,HMOX1,HSPD1,HYAL2,ICAM1,IL16,IL17RA,IL18,IL18R1,IL18RAP,IL1R1,IL1R2,IL1RAP,IL1RL1,IL2RA,IL33,IRAK2,ITGAM,JAK2,KIT,LGALS9,MAPK14,TCIRG1,THBS1,TIMP1,TLR2,TLR4,CCL…
GO:BP	response to oxygen-containing compound	GO:1901700	8.33491e-23	1739	235	99	18117	EDNRB,EGFR,ABCC1,ADAM17,AGER,APOE,APP,APPL2,SCNN1B,SDC1,SERPINE1,SERPINF1,RORA,NOTCH1,NR1H3,P2RX1,P2RX7,ATM,AXL,PDCD4,PDE2A,PIK3CG,SGMS1,C5AR1,GJA1,GPX4,GSTP1,HAVCR2,HCK,HDAC9,HGF,SIRPA,SLC11A1,SLIT2,CALCRL,CASP4,SNCA,PPARA,PPARD,PPARG,SOCS3,STAP1,STAT3,STAT5A,STAT5B,PRKCA,PRKCQ,PRKCZ,PRKD1,PTAFR,PTGFR,PTGS2,PTPN2,NDUFS4,NFKB1,NFKBIA,HMGB1,HMGB2,HMOX1,HSPD1,HYAL2,ICAM1,IDO1,IGF1,IL18,IL18RAP,IRAK…
GO:BP	response to lipopolysaccharide	GO:0032496	1.71765e-21	338	235	51	18117	EDNRB,ADAM17,SERPINE1,NOTCH1,NR1H3,AXL,PDCD4,SGMS1,C5AR1,GJA1,GSTP1,HAVCR2,HCK,SIRPA,SLC11A1,SNCA,PPARD,STAP1,PRKCA,PTAFR,PTGFR,PTGS2,NFKB1,NFKBIA,HMGB1,HMGB2,HSPD1,ICAM1,IDO1,IL18,IRAK2,JAK2,LGALS9,LY86,LY96,LYN,MAPK14,MAPKAPK2,TLR2,TLR4,CCL5,CD6,CD68,CD96,CDK19,TNFAIP3,TNFRSF1B,CEBPB,CNR2,CX3CL1,CXCL2
GO:BP	response to molecule of bacterial origin	GO:0002237	3.09551e-21	361	235	52	18117	EDNRB,ADAM17,SERPINE1,NOTCH1,NR1H3,AXL,PDCD4,SGMS1,C5AR1,GJA1,GSTP1,HAVCR2,HCK,SIRPA,SLC11A1,SNCA,PPARD,STAP1,PRKCA,PTAFR,PTGFR,PTGS2,NFKB1,NFKBIA,HMGB1,HMGB2,HSPD1,ICAM1,IDO1,IL18,IRAK2,JAK2,LGALS9,LY86,LY96,LYN,MAPK14,MAPKAPK2,TLR1,TLR2,TLR4,CCL5,CD6,CD68,CD96,CDK19,TNFAIP3,TNFRSF1B,CEBPB,CNR2,CX3CL1,CXCL2
GO:BP	positive regulation of cellular process	GO:0048522	5.26416e-22	5757	235	172	18117	MECOM,EDNRB,EGFR,ELF3,EPHA2,ABCD1,ABI3BP,ABR,ACE,ACER3,ADAM17,AGER,AIM2,AKNA,ALOX5,METRNL,MFHAS1,APOE,APP,APPL2,SDC1,SERPINE1,SERPINF1,RORA,RPS19,RPS6KA5,NOTCH1,NOTCH2,NR1H3,NUPR1,P2RX1,P2RX7,ASH1L,ATM,AXL,PDCD4,PIK3AP1,PIK3CG,BCL6,C5AR1,F3,FCER1G,FGFR1,FN1,FPR1,GBP5,GJA1,GPRC5B,GRN,GSTP1,HAVCR2,HCK,HDAC9,HGF,C3,SIRPA,SLAMF1,SLC11A1,SLIT2,CALCRL,CAMK1D,CAMK4,CASP4,PJA2,PLA2G4A,PLA2G7,SNCA,PPARA,P…
GO:BP	cellular response to stimulus	GO:0051716	1.61398e-21	7781	235	197	18117	MECOM,EDNRA,EDNRB,EGFR,EIF2AK1,ELF3,EPHA2,ABCC1,ABCD1,ABR,ADAM17,ADAMTS12,AGER,AIM2,ALOX5,ALOX5AP,METRNL,MFHAS1,MGLL,APOE,APP,APPL2,MS4A2,SCNN1B,SDC1,SERPINB9,SERPINE1,SERPINF1,RORA,RPS19,RPS6KA5,NOTCH1,NOTCH2,NR1H3,NUPR1,P2RX1,P2RX7,ASH1L,ATM,AXL,PARP4,PDCD4,PDE2A,PDE5A,PIK3AP1,PIK3CG,BCL6,BCR,SGMS1,C5AR1,F3,FABP4,FANCA,FANCD2,FCER1G,FGFR1,FN1,FPR1,FPR3,GBP5,GJA1,GPRC5B,GPX4,GRN,GSTP1,HAVCR2,HCK…
GO:BP	defense response to other organism	GO:0098542	2.73396e-20	1218	235	83	18117	EPHA2,ADAM17,AGER,AIM2,MFHAS1,APOE,APP,APPL2,SERPINB9,SERPINE1,RPS19,RPS6KA5,NOTCH2,NR1H3,AXL,PIK3CG,C5AR1,FCER1G,GBP5,GRN,HAVCR2,HCK,C3,SIRPA,SLAMF1,SLC11A1,CASP4,PJA2,SNCA,PPARG,SOCS3,SPN,STAB1,STAT5B,PRKD1,PSMA1,PTAFR,PTPN2,NFKB1,HMGB1,HMGB2,HYAL2,ICAM1,IL17RA,IL18,IL18RAP,IL1RAP,IL2RA,IL33,ITGAM,JAK2,LGALS9,LY86,LY96,LYN,RARRES2,RASGRP1,RBPJ,REL,RELB,TLR1,TLR2,TLR4,CCL4,CCL5,CD47,CD6,CD96,TNF…
GO:BP	regulation of cell activation	GO:0050865	4.11624e-21	655	235	64	18117	ENPP3,AGER,MFHAS1,APOE,RORA,NR1H3,ATM,AXL,BCL6,FANCA,FANCD2,FCER1G,GRN,HAVCR2,SIRPA,CAMK4,PJA2,PLA2G4A,SNCA,SPN,STAP1,STAT5B,PRKCA,PRKCQ,PRKCZ,PTAFR,PTPN2,NFKBID,HMGB1,HMOX1,HSPD1,IDO1,IGF1,IL18,IL1RL1,IL2RA,IL33,ITGAM,JAK2,LDLR,LGALS9,LRFN5,LRRK2,LYN,RASGRP1,TGFB1,THBS1,TLR4,CCL5,CCR2,CD200,CD28,CD300A,CD47,CD6,CD81,TNFAIP3,TNFRSF1B,UNC13D,CEBPB,CNR2,CTSC,CX3CL1,DROSHA
GO:BP	cell surface receptor signaling pathway	GO:0007166	4.13846e-21	3210	235	129	18117	EDNRB,EGFR,ELF3,EPHA2,ADAM17,ADAMTS12,AGER,AIM2,ALOX5,APOE,APP,APPL2,MS4A2,SDC1,SERPINE1,RORA,RPS6KA5,NOTCH1,NOTCH2,NR1H3,P2RX1,P2RX7,AXL,PDCD4,BCL6,BCR,C5AR1,F3,FANCA,FANCD2,FCER1G,FGFR1,FN1,FPR1,FPR3,GPRC5B,GSTP1,HCK,HGF,C3,SLAMF1,SLIT2,CALCRL,CASP4,SNCA,PPARA,PPARG,SOCS3,SPN,STAP1,STAT3,STAT5A,STAT5B,STK39,PRKCA,PRKCQ,PRKCZ,PRKD1,PSMA1,PTAFR,PTGS2,PTPN2,NDST1,NFKB1,NFKBIA,NFKBID,HMGB2,HMOX1,HY…
GO:BP	response to bacterium	GO:0009617	8.2035e-21	743	235	67	18117	EDNRB,EPHA2,ADAM17,SERPINB9,SERPINE1,RPS19,NOTCH1,NOTCH2,NR1H3,AXL,PDCD4,SGMS1,C5AR1,FABP4,FCER1G,GJA1,GRN,GSTP1,HAVCR2,HCK,C3,SIRPA,SLC11A1,SNCA,PPARD,SPN,STAB1,STAP1,PRKCA,PRKD1,PTAFR,PTGFR,PTGS2,NFKB1,NFKBIA,HMGB1,HMGB2,HSPD1,ICAM1,IDO1,IL18,IRAK2,JAK2,LGALS9,LPL,LY86,LY96,LYN,MAPK14,MAPKAPK2,RARRES2,RBPJ,TLR1,TLR2,TLR4,CCL5,CD6,CD68,CD96,CDK19,TNFAIP3,TNFRSF1B,CEBPB,CNR2,CX3CL1,CXCL2,DROSHA
GO:BP	positive regulation of metabolic process	GO:0009893	1.07532e-19	3783	235	139	18117	MECOM,EDNRB,EGFR,ELF3,EPHA2,ABCD1,ACE,ADAM17,AGER,AIM2,AKNA,APOE,APP,APPL2,SERPINB9,SERPINE1,RORA,RPS19,RPS6KA5,NOTCH1,NR1H3,NUPR1,P2RX1,P2RX7,ASH1L,ATM,AXL,PDE2A,PIK3CG,BCL6,SGMS1,C5AR1,F3,FABP4,FCER1G,FGFR1,FN1,FPR1,GBP5,GJA1,GPRC5B,GRN,GSTP1,HAVCR2,HGF,C3,SLC11A1,CAMK1D,CAMK4,SNCA,PPARA,PPARD,PPARG,SOCS3,SPN,STAP1,STAT3,STAT5B,STK39,PRKCQ,PRKCZ,PRKD1,PTAFR,PTGFR,PTGS2,PTPN2,NFKB1,NFKBIA,HMGB1,…
GO:BP	cell population proliferation	GO:0008283	1.15622e-19	2054	235	104	18117	MECOM,EDNRA,EDNRB,EGFR,EIF2AK1,ENPP3,EPHA2,ACE,ACER3,ADAM17,AGER,AKNA,ALOX5,APOE,APP,APPL2,SERPINF1,RORA,NOTCH1,NOTCH2,NUPR1,ATM,PDCD4,PIK3CG,BCL6,C5AR1,F3,FANCA,FGFR1,FN1,GJA1,GRN,GSTP1,HAVCR2,HCK,HGF,SLAMF1,SLC11A1,CALCRL,PLA2G4A,PPARD,PPARG,SPN,STAT3,STAT5A,STAT5B,PRKCA,PRKCQ,PRKCZ,PRKD1,PTAFR,PTGFR,PTGS1,PTGS2,PTPN2,NDST1,NDUFS4,NFKBIA,HMGB1,HMGB2,HMOX1,HSPD1,IDO1,IGF1,IL18,IL18RAP,IL2RA,IL33…
GO:BP	multicellular organismal process	GO:0032501	4.97858e-20	7946	235	197	18117	MCPH1,MECOM,EDNRA,EDNRB,EGFR,EIF2AK1,ELF3,EPHA2,ABCC1,ABCD1,ABHD12,ACE,ACER3,ADAM17,ADAMTS12,AGER,AIM2,AKNA,ALOX5,ALOX5AP,METRNL,MFHAS1,MGLL,APOE,APP,APPL2,SCN9A,SCNN1B,SDC1,SERPINE1,SERPINF1,RORA,RPS19,RPS6KA5,NOTCH1,NOTCH2,NR1H3,NUPR1,OLR1,P2RX1,P2RX7,ASH1L,ATM,ATRN,AXL,PDCD4,PDE2A,PIK3CG,BCL6,BCR,C5AR1,F3,F8,FABP4,FANCA,FANCD2,FCER1G,FGFR1,FN1,GBP5,GJA1,GPRC5B,GPX4,GRN,GSTP1,HAVCR2,HDAC9,HGF,C…
GO:BP	signaling	GO:0023052	1.07137e-18	6810	235	183	18117	MECOM,EDNRA,EDNRB,EGFR,ELF3,EPHA2,ABR,ADAM17,ADAMTS12,AGER,AIM2,ALOX5,METRNL,MFHAS1,MGLL,APOE,APP,APPL2,MS4A2,SCN9A,SDC1,SERPINE1,RORA,RPS6KA5,NOTCH1,NOTCH2,NR1H3,NUPR1,P2RX1,P2RX7,ASH1L,ATM,AXL,PDCD4,PDE2A,PDE5A,PIK3AP1,PIK3CG,BCL6,BCR,SGMS1,C5AR1,F3,FANCA,FANCD2,FCER1G,FGFR1,FN1,FPR1,FPR3,GJA1,GPRC5B,GRN,GSTP1,HAVCR2,HCK,HGF,C3,SIRPA,SLAMF1,SLIT2,CALCRL,CAMK4,CASP4,PJA2,PLA2G4A,PMP22,SNAP23,SNC…
GO:BP	cell communication	GO:0007154	1.61537e-19	6829	235	183	18117	MECOM,EDNRA,EDNRB,EGFR,ELF3,EPHA2,ABR,ADAM17,ADAMTS12,AGER,AIM2,ALOX5,METRNL,MFHAS1,MGLL,APOE,APP,APPL2,MS4A2,SCN9A,SDC1,SERPINE1,RORA,RPS6KA5,NOTCH1,NOTCH2,NR1H3,NUPR1,P2RX1,P2RX7,ASH1L,ATM,AXL,PDCD4,PDE2A,PDE5A,PIK3AP1,PIK3CG,BCL6,BCR,SGMS1,C5AR1,F3,FANCA,FANCD2,FCER1G,FGFR1,FN1,FPR1,FPR3,GJA1,GPRC5B,GRN,GSTP1,HAVCR2,HCK,HGF,C3,SIRPA,SLAMF1,SLIT2,CALCRL,CAMK4,CASP4,PJA2,PLA2G4A,PMP22,SNAP23,SNC…
GO:BP	regulation of leukocyte activation	GO:0002694	7.53293e-19	610	235	60	18117	ENPP3,AGER,MFHAS1,RORA,NR1H3,ATM,AXL,BCL6,FANCA,FANCD2,GRN,HAVCR2,SIRPA,CAMK4,PJA2,PLA2G4A,SNCA,SPN,STAP1,STAT5B,PRKCQ,PRKCZ,PTAFR,PTPN2,NFKBID,HMGB1,HMOX1,HSPD1,IDO1,IGF1,IL18,IL1RL1,IL2RA,IL33,ITGAM,LDLR,LGALS9,LRFN5,LRRK2,LYN,RASGRP1,TGFB1,THBS1,TLR4,CCL5,CCR2,CD200,CD28,CD300A,CD47,CD6,CD81,TNFAIP3,TNFRSF1B,UNC13D,CEBPB,CNR2,CTSC,CX3CL1,DROSHA
GO:BP	signal transduction	GO:0007165	1.29762e-17	6309	235	175	18117	MECOM,EDNRA,EDNRB,EGFR,ELF3,EPHA2,ABR,ADAM17,ADAMTS12,AGER,AIM2,ALOX5,METRNL,MFHAS1,MGLL,APOE,APP,APPL2,MS4A2,SDC1,SERPINE1,RORA,RPS6KA5,NOTCH1,NOTCH2,NR1H3,NUPR1,P2RX1,P2RX7,ASH1L,ATM,AXL,PDCD4,PDE2A,PDE5A,PIK3AP1,PIK3CG,BCL6,BCR,SGMS1,C5AR1,F3,FANCA,FANCD2,FCER1G,FGFR1,FN1,FPR1,FPR3,GJA1,GPRC5B,GRN,GSTP1,HAVCR2,HCK,HGF,C3,SIRPA,SLAMF1,SLIT2,CALCRL,CAMK4,CASP4,PJA2,SNCA,PPARA,PPARD,PPARG,SOCS3,S…
GO:BP	cell migration	GO:0016477	3.7844e-17	1649	235	91	18117	EDNRB,EGFR,EPHA2,ABCC1,ACE,ADAM17,ADAMTS12,AGER,ALOX5,APOE,APP,APPL2,SDC1,SERPINE1,SERPINF1,RPS19,NOTCH1,OLR1,ATM,ATRN,AXL,PIK3CG,C5AR1,F3,FCER1G,FGFR1,FN1,GJA1,GRN,GSTP1,HCK,HDAC9,HGF,SIRPA,SLIT2,CAMK1D,PLA2G7,PPARD,PPARG,SPN,STAP1,STAT3,STAT5A,STAT5B,STK39,PRCP,PRKCA,PRKCQ,PRKCZ,PRKD1,PTAFR,PTGS2,HMGB1,HMGB2,HMOX1,HYAL2,ICAM1,IGF1,IL16,IL1R1,IL33,ITGAM,ITGB6,JAK2,JAM3,KIT,LGALS9,LRRK2,LYN,RARRE…
GO:BP	locomotion	GO:0040011	5.31057e-18	2028	235	100	18117	EDNRB,EGFR,EPHA2,ABCC1,ACE,ADAM17,ADAMTS12,AGER,ALOX5,APOE,APP,APPL2,SDC1,SERPINE1,SERPINF1,RPS19,RPS6KA5,NOTCH1,NOTCH2,OLR1,ASH1L,ATM,ATRN,AXL,PIK3CG,C5AR1,F3,FCER1G,FGFR1,FN1,FPR1,FPR3,GJA1,GRN,GSTP1,HCK,HDAC9,HGF,SIRPA,SLIT2,CAMK1D,PLA2G7,SNCA,PPARD,PPARG,SPN,STAP1,STAT3,STAT5A,STAT5B,STK39,PRCP,PRKCA,PRKCQ,PRKCZ,PRKD1,PTAFR,PTGS2,PTPN2,HMGB1,HMGB2,HMOX1,HYAL2,ICAM1,IGF1,IL16,IL1R1,IL33,ITGAM,…
GO:BP	negative regulation of inflammatory response	GO:0050728	9.1901e-18	171	235	37	18117	ENPP3,ALOX5,METRNL,MFHAS1,APOE,AOAH,SERPINF1,RORA,RPS19,NR1H3,ASH1L,GRN,GSTP1,HGF,SIRPA,CALCRL,PPARA,PPARD,PPARG,SOCS3,PSMA1,PTGIS,PTPN2,NFKB1,IGF1,IL2RA,LDLR,LPCAT3,LRFN5,CD200,CDH5,TNFAIP3,TNFRSF1B,VPS35,CNR2,CX3CL1,CXCL17
GO:BP	regulation of immune response	GO:0050776	1.57358e-16	996	235	72	18117	ENPP3,AGER,AIM2,APOE,APPL2,MS4A2,SERPINB9,RPS19,RPS6KA5,NR1H3,BCL6,C5AR1,FCER1G,FPR1,FPR3,GBP5,GRN,HAVCR2,HCK,C3,SLC11A1,PLA2G4A,PPARG,SOCS3,SPN,STAP1,STAT5B,PRKCQ,PRKCZ,PSMA1,PTAFR,PTPN2,NFKB1,NFKBID,HMGB1,HMGB2,HMOX1,HSPD1,ICAM1,IDO1,IL18,IL18R1,IL18RAP,IL1R1,IL1RL1,IL2RA,IL33,ITGAM,JAK2,KIT,LGALS9,LYN,RASGRP1,RELB,TGFB1,THEMIS2,TLR4,CCL5,CCR2,CD200,CD28,CD300A,CD47,CD81,CD96,TNFAIP3,TNFRSF1B,U…
GO:BP	cellular response to oxygen-containing compound	GO:1901701	9.25936e-17	1227	235	78	18117	EDNRB,EGFR,ABCC1,AGER,APP,APPL2,SCNN1B,SERPINE1,SERPINF1,RORA,NR1H3,P2RX7,ATM,AXL,PDCD4,PDE2A,PIK3CG,SGMS1,GJA1,GSTP1,HAVCR2,HCK,HDAC9,HGF,SIRPA,SLIT2,CALCRL,CASP4,SNCA,PPARD,PPARG,SOCS3,STAP1,STAT3,STAT5A,STAT5B,PRKCA,PRKCQ,PRKCZ,PRKD1,PTAFR,PTGFR,PTGS2,PTPN2,NFKB1,NFKBIA,HMGB1,HMGB2,ICAM1,IGF1,IL18,IL18RAP,IRAK2,JAK2,LDLR,LPL,LRRK2,LY86,LY96,LYN,MAPK14,RARRES2,TCIRG1,TGFB1,TLR2,TLR4,CCL5,CD6,CD…
GO:BP	negative regulation of defense response	GO:0031348	1.19165e-16	246	235	41	18117	ENPP3,ALOX5,METRNL,MFHAS1,APOE,AOAH,SERPINB9,SERPINF1,RORA,RPS19,NR1H3,ASH1L,GRN,GSTP1,HAVCR2,HGF,SIRPA,CALCRL,PPARA,PPARD,PPARG,SOCS3,PSMA1,PTGIS,PTPN2,NFKB1,IGF1,IL2RA,LDLR,LGALS9,LPCAT3,LRFN5,CD200,CD96,CDH5,TNFAIP3,TNFRSF1B,VPS35,CNR2,CX3CL1,CXCL17
GO:BP	regulation of signal transduction	GO:0009966	1.19165e-16	3165	235	122	18117	MECOM,EGFR,ELF3,EPHA2,ABR,ADAM17,ADAMTS12,AGER,MFHAS1,MGLL,APOE,APP,APPL2,SERPINE1,RORA,NOTCH1,NOTCH2,NR1H3,NUPR1,P2RX7,ASH1L,ATM,AXL,PDCD4,PDE2A,PIK3AP1,PIK3CG,BCL6,BCR,SGMS1,C5AR1,F3,FANCA,FANCD2,FGFR1,FN1,FPR1,GJA1,GPRC5B,GSTP1,HAVCR2,HGF,C3,SIRPA,SLAMF1,SLIT2,CASP4,PJA2,SNCA,PPARA,PPARD,PPARG,SOCS3,STAP1,STAT3,STK39,PRCP,PRKCA,PRKCQ,PRKCZ,PRKD1,PSMA1,PTGIS,PTGS2,PTPN2,NDST1,NFKB1,NFKBIA,HMGB1…
GO:BP	response to lipid	GO:0033993	3.70837e-15	918	235	68	18117	EDNRB,EGFR,ADAM17,SCNN1B,SDC1,SERPINE1,SERPINF1,RORA,NOTCH1,NR1H3,ATM,AXL,PDCD4,SGMS1,C5AR1,GJA1,GPX4,GSTP1,HAVCR2,HCK,SIRPA,SLC11A1,SLIT2,SNCA,PPARA,PPARD,PPARG,STAP1,STAT3,STAT5B,PRKCA,PTAFR,PTGFR,PTGS2,NFKB1,NFKBIA,HMGB1,HMGB2,HSPD1,ICAM1,IDO1,IL18,IRAK2,JAK2,LDLR,LGALS9,LPL,LY86,LY96,LYN,MAPK14,MAPKAPK2,TGFB1,THBS1,TLR2,TLR4,CCL5,CD6,CD68,CD96,CDK19,TNFAIP3,TNFRSF1B,CEBPB,CNR2,CX3CL1,CXCL2,CY…
GO:BP	cytokine-mediated signaling pathway	GO:0019221	9.77702e-17	810	235	64	18117	ADAM17,AIM2,ALOX5,APPL2,SDC1,RORA,RPS6KA5,NR1H3,AXL,PDCD4,BCL6,F3,FCER1G,FN1,FPR1,GSTP1,HCK,HGF,SLIT2,CASP4,PPARG,SOCS3,STAP1,STAT3,STAT5A,STAT5B,STK39,PSMA1,PTAFR,PTGS2,PTPN2,NFKB1,NFKBIA,HMOX1,ICAM1,IL16,IL17RA,IL18,IL18R1,IL18RAP,IL1R1,IL1R2,IL1RAP,IL1RL1,IL2RA,IL33,IRAK2,ITGAM,JAK2,KIT,TIMP1,CCL4,CCL5,CCR2,TNFAIP3,TNFRSF1B,ZBP1,CIITA,CMKLR1,CSF1,CSF1R,CX3CL1,CXCL2,CYLD
GO:BP	innate immune response	GO:0045087	1.03248e-14	998	235	70	18117	AGER,AIM2,MFHAS1,APOE,APP,APPL2,SERPINB9,RPS19,RPS6KA5,NR1H3,AXL,PIK3CG,FCER1G,GBP5,GRN,HAVCR2,HCK,C3,SIRPA,SLAMF1,SLC11A1,CASP4,PJA2,SNCA,PPARG,SOCS3,STAT5B,PRKD1,PSMA1,PTAFR,PTPN2,NFKB1,HMGB1,HMGB2,ICAM1,IL17RA,IL18,IL18RAP,IL1RAP,ITGAM,JAK2,LGALS9,LY86,LY96,LYN,RARRES2,RASGRP1,REL,RELB,TLR1,TLR2,TLR4,CCL4,CCL5,CD47,CD6,CD96,TNFAIP3,UNC13D,ZBP1,CFH,CIITA,CSF1,CSF1R,DHX9,CX3CL1,CYBB,CYLD,DDX3X,H…
GO:BP	immune effector process	GO:0002252	1.05402e-14	1309	235	79	18117	ENPP3,ACE,ADAM17,AGER,AIM2,ALOX5,APP,APPL2,SERPINB9,RORA,RPS19,NOTCH2,OLR1,P2RX1,PIK3CG,BCL6,C5AR1,FCER1G,FPR1,GPRC5B,GRN,GSTP1,HAVCR2,HCK,C3,SIRPA,SLAMF1,SLC11A1,SNAP23,SPN,STAP1,STAT3,STAT5B,PRCP,PRKCZ,PTAFR,PTGDR,NFKB1,NFKBID,HMGB1,HMOX1,HSPD1,HYAL2,ICAM1,IL18,IL18R1,IL18RAP,IL1R1,IL2RA,IL33,ITGAM,KIT,LGALS9,LYN,MAPK14,RASGRP1,RELB,TCIRG1,TLR2,TLR4,CCR2,CD28,CD300A,CD47,CD68,CD81,CD96,TNFAIP3,…
GO:BP	cell motility	GO:0048870	1.66895e-14	1828	235	92	18117	EDNRB,EGFR,EPHA2,ABCC1,ACE,ADAM17,ADAMTS12,AGER,ALOX5,APOE,APP,APPL2,SDC1,SERPINE1,SERPINF1,RPS19,NOTCH1,OLR1,ASH1L,ATM,ATRN,AXL,PIK3CG,C5AR1,F3,FCER1G,FGFR1,FN1,GJA1,GRN,GSTP1,HCK,HDAC9,HGF,SIRPA,SLIT2,CAMK1D,PLA2G7,PPARD,PPARG,SPN,STAP1,STAT3,STAT5A,STAT5B,STK39,PRCP,PRKCA,PRKCQ,PRKCZ,PRKD1,PTAFR,PTGS2,HMGB1,HMGB2,HMOX1,HYAL2,ICAM1,IGF1,IL16,IL1R1,IL33,ITGAM,ITGB6,JAK2,JAM3,KIT,LGALS9,LRRK2,LYN…
GO:BP	localization of cell	GO:0051674	1.66895e-14	1828	235	92	18117	EDNRB,EGFR,EPHA2,ABCC1,ACE,ADAM17,ADAMTS12,AGER,ALOX5,APOE,APP,APPL2,SDC1,SERPINE1,SERPINF1,RPS19,NOTCH1,OLR1,ASH1L,ATM,ATRN,AXL,PIK3CG,C5AR1,F3,FCER1G,FGFR1,FN1,GJA1,GRN,GSTP1,HCK,HDAC9,HGF,SIRPA,SLIT2,CAMK1D,PLA2G7,PPARD,PPARG,SPN,STAP1,STAT3,STAT5A,STAT5B,STK39,PRCP,PRKCA,PRKCQ,PRKCZ,PRKD1,PTAFR,PTGS2,HMGB1,HMGB2,HMOX1,HYAL2,ICAM1,IGF1,IL16,IL1R1,IL33,ITGAM,ITGB6,JAK2,JAM3,KIT,LGALS9,LRRK2,LYN…
GO:BP	positive regulation of macromolecule metabolic process	GO:0010604	2.52003e-14	3483	235	126	18117	MECOM,EDNRB,EGFR,ELF3,ACE,ADAM17,AGER,AIM2,AKNA,APOE,APP,SERPINB9,SERPINE1,RORA,RPS6KA5,NOTCH1,NR1H3,NUPR1,P2RX1,P2RX7,ASH1L,ATM,PDE2A,PIK3CG,BCL6,SGMS1,C5AR1,F3,FCER1G,FGFR1,FN1,FPR1,GBP5,GJA1,GPRC5B,GRN,HAVCR2,HGF,C3,SLC11A1,CAMK4,SNCA,PPARA,PPARD,PPARG,SOCS3,SPN,STAP1,STAT3,STAT5B,STK39,PRKCQ,PRKCZ,PRKD1,PTAFR,PTGFR,PTGS2,NFKB1,NFKBIA,HMGB1,HMGB2,HMOX1,HSPD1,HYAL2,ICAM1,IDO1,IGF1,IL16,IL17RA,I…
GO:BP	regulation of cell communication	GO:0010646	2.87681e-14	3543	235	127	18117	MECOM,EGFR,ELF3,EPHA2,ABR,ADAM17,ADAMTS12,AGER,ALOX5,MFHAS1,MGLL,APOE,APP,APPL2,SERPINE1,RORA,NOTCH1,NOTCH2,NR1H3,NUPR1,P2RX1,P2RX7,ASH1L,ATM,AXL,PDCD4,PDE2A,PIK3AP1,PIK3CG,BCL6,BCR,SGMS1,C5AR1,F3,FANCA,FANCD2,FGFR1,FN1,FPR1,GJA1,GPRC5B,GSTP1,HAVCR2,HGF,C3,SIRPA,SLAMF1,SLIT2,CASP4,PJA2,SNCA,PPARA,PPARD,PPARG,SOCS3,STAP1,STAT3,STK39,PRCP,PRKCA,PRKCQ,PRKCZ,PRKD1,PSMA1,PTGIS,PTGS2,PTPN2,PXK,NDST1,NF…
GO:BP	positive regulation of signal transduction	GO:0009967	3.02381e-15	1598	235	86	18117	EGFR,ELF3,ADAM17,AGER,MFHAS1,APOE,APP,APPL2,NOTCH1,NOTCH2,NR1H3,NUPR1,ATM,AXL,PDCD4,PIK3AP1,PIK3CG,C5AR1,F3,FGFR1,FN1,FPR1,GJA1,GPRC5B,HAVCR2,HGF,C3,SLAMF1,CASP4,PJA2,PPARD,STAP1,STAT3,STK39,PRKCA,PRKCZ,PRKD1,PSMA1,PTGIS,PTPN2,NDST1,NFKB1,HMGB1,HMOX1,HYAL2,ICAM1,IGF1,IL18,IL18R1,IL1R1,IRAK2,JAK2,KIT,LGALS9,LRRK2,LY86,LY96,LYN,MAPK14,MAPKAPK2,RASGRP1,RBPJ,REL,RICTOR,TGM2,THBS1,TLR1,TLR2,TLR4,CCL4,…
GO:BP	regulation of cell population proliferation	GO:0042127	5.54791e-15	1774	235	90	18117	EDNRB,EGFR,EIF2AK1,ENPP3,ACE,ACER3,ADAM17,AGER,ALOX5,APOE,APP,APPL2,SERPINF1,NOTCH1,NOTCH2,NUPR1,ATM,PDCD4,BCL6,C5AR1,F3,FANCA,FGFR1,FN1,GJA1,GRN,GSTP1,HAVCR2,HCK,SLAMF1,CALCRL,PLA2G4A,PPARD,PPARG,SPN,STAT3,STAT5A,STAT5B,PRKCA,PRKCQ,PRKCZ,PRKD1,PTAFR,PTGFR,PTGS1,PTGS2,PTPN2,NDUFS4,NFKBIA,HMGB1,HMGB2,HMOX1,IDO1,IGF1,IL18,IL2RA,IL33,JAK2,KIT,LGALS9,LRRK2,LYN,MAPK14,RBPJ,RICTOR,TCIRG1,TGFB1,TGM2,THB…
GO:BP	regulation of signaling	GO:0023051	7.59639e-15	3578	235	127	18117	MECOM,EGFR,ELF3,EPHA2,ABR,ADAM17,ADAMTS12,AGER,ALOX5,MFHAS1,MGLL,APOE,APP,APPL2,SERPINE1,RORA,NOTCH1,NOTCH2,NR1H3,NUPR1,P2RX1,P2RX7,ASH1L,ATM,AXL,PDCD4,PDE2A,PIK3AP1,PIK3CG,BCL6,BCR,SGMS1,C5AR1,F3,FANCA,FANCD2,FGFR1,FN1,FPR1,GJA1,GPRC5B,GSTP1,HAVCR2,HGF,C3,SIRPA,SLAMF1,SLIT2,CASP4,PJA2,SNCA,PPARA,PPARD,PPARG,SOCS3,STAP1,STAT3,STK39,PRCP,PRKCA,PRKCQ,PRKCZ,PRKD1,PSMA1,PTGIS,PTGS2,PTPN2,PXK,NDST1,NF…
GO:BP	leukocyte migration	GO:0050900	8.59537e-15	511	235	52	18117	EDNRB,ADAM17,AGER,ALOX5,APP,SDC1,SERPINE1,RPS19,OLR1,PIK3CG,C5AR1,FCER1G,FN1,HCK,SIRPA,SLIT2,CAMK1D,PLA2G7,SPN,STAP1,STAT5B,STK39,PTAFR,HMGB1,HMOX1,ICAM1,IL16,IL1R1,IL33,ITGAM,JAM3,KIT,LGALS9,LYN,RARRES2,TGFB1,THBS1,CCL4,CCL5,CCR2,CD200,CD300A,CD47,CD81,TRPV4,CMKLR1,CNR2,CSF1,CSF1R,CX3CL1,CXCL17,CXCL2
GO:BP	macrophage activation	GO:0042116	1.05362e-13	110	235	30	18117	AGER,MFHAS1,APP,RORA,NR1H3,ATM,C5AR1,GRN,HAVCR2,SLC11A1,PJA2,PLA2G4A,SNCA,STAP1,HMGB1,HSPD1,IL1RL1,IL33,ITGAM,JAK2,LDLR,LRFN5,LRRK2,THBS1,TLR1,TLR2,TLR4,CD200,CTSC,CX3CL1
GO:BP	cell death	GO:0008219	2.22546e-13	2292	235	101	18117	MECOM,EDNRB,EGFR,EPHA2,ABR,ACER3,ADAM17,AIM2,APOE,APP,SERPINB9,SERPINE1,SERPINF1,NOTCH1,NOTCH2,NUPR1,OLR1,P2RX1,P2RX7,ATM,AXL,PARP4,PDCD4,PIK3CG,BCL6,SGMS1,C5AR1,FGFR1,GJA1,GPX4,GRN,GSTP1,HCK,HGF,SLIT2,CAMK1D,CASP4,PMP22,SNCA,PPARA,PPARD,PPARG,SOCS3,STAT3,STAT5B,PRKCA,PRKCQ,PRKCZ,PRKD1,PTGFR,PTGIS,PTGS2,PTPN2,NFKB1,NFKBIA,HMGB1,HMGB2,HMOX1,HSPD1,HYAL2,ICAM1,IDO1,IGF1,IL2RA,IL33,ITGAM,JAK2,KIT,LGA…
GO:BP	negative regulation of response to external stimulus	GO:0032102	3.00683e-14	406	235	47	18117	ENPP3,ALOX5,METRNL,MFHAS1,APOE,AOAH,SERPINB9,SERPINE1,SERPINF1,RORA,RPS19,NOTCH1,NR1H3,ASH1L,GJA1,GRN,GSTP1,HAVCR2,HGF,SIRPA,SLIT2,CALCRL,PPARA,PPARD,PPARG,SOCS3,STAP1,PSMA1,PTGIS,PTPN2,NFKB1,IGF1,IL2RA,LDLR,LGALS9,LPCAT3,LRFN5,THBS1,CD200,CD96,CDH5,TNFAIP3,TNFRSF1B,VPS35,CNR2,CX3CL1,CXCL17
GO:BP	positive regulation of cell communication	GO:0010647	3.45713e-13	1777	235	89	18117	EGFR,ELF3,ADAM17,AGER,MFHAS1,APOE,APP,APPL2,NOTCH1,NOTCH2,NR1H3,NUPR1,ATM,AXL,PDCD4,PIK3AP1,PIK3CG,C5AR1,F3,FGFR1,FN1,FPR1,GJA1,GPRC5B,HAVCR2,HGF,C3,SLAMF1,CASP4,PJA2,SNCA,PPARD,STAP1,STAT3,STK39,PRKCA,PRKCZ,PRKD1,PSMA1,PTGIS,PTGS2,PTPN2,NDST1,NFKB1,HMGB1,HMOX1,HYAL2,ICAM1,IGF1,IL18,IL18R1,IL1R1,IRAK2,JAK2,KIT,LGALS9,LRRK2,LY86,LY96,LYN,MAPK14,MAPKAPK2,RASGRP1,RBPJ,REL,RICTOR,TGM2,THBS1,TLR1,TLR2…
GO:BP	positive regulation of signaling	GO:0023056	4.16635e-14	1782	235	89	18117	EGFR,ELF3,ADAM17,AGER,MFHAS1,APOE,APP,APPL2,NOTCH1,NOTCH2,NR1H3,NUPR1,ATM,AXL,PDCD4,PIK3AP1,PIK3CG,C5AR1,F3,FGFR1,FN1,FPR1,GJA1,GPRC5B,HAVCR2,HGF,C3,SLAMF1,CASP4,PJA2,SNCA,PPARD,STAP1,STAT3,STK39,PRKCA,PRKCZ,PRKD1,PSMA1,PTGIS,PTGS2,PTPN2,NDST1,NFKB1,HMGB1,HMOX1,HYAL2,ICAM1,IGF1,IL18,IL18R1,IL1R1,IRAK2,JAK2,KIT,LGALS9,LRRK2,LY86,LY96,LYN,MAPK14,MAPKAPK2,RASGRP1,RBPJ,REL,RICTOR,TGM2,THBS1,TLR1,TLR2…
GO:BP	cellular response to molecule of bacterial origin	GO:0071219	4.16635e-14	214	235	37	18117	EDNRB,SERPINE1,NR1H3,AXL,PDCD4,SGMS1,GSTP1,HAVCR2,HCK,SIRPA,PPARD,STAP1,PRKCA,PTAFR,NFKB1,NFKBIA,HMGB1,HMGB2,ICAM1,IL18,IRAK2,LY86,LY96,LYN,MAPK14,TLR1,TLR2,TLR4,CCL5,CD6,CD68,CDK19,TNFAIP3,TNFRSF1B,CEBPB,CX3CL1,CXCL2
GO:BP	cellular response to lipopolysaccharide	GO:0071222	6.08921e-14	200	235	36	18117	EDNRB,SERPINE1,NR1H3,AXL,PDCD4,SGMS1,GSTP1,HAVCR2,HCK,SIRPA,PPARD,STAP1,PRKCA,PTAFR,NFKB1,NFKBIA,HMGB1,HMGB2,ICAM1,IL18,IRAK2,LY86,LY96,LYN,MAPK14,TLR2,TLR4,CCL5,CD6,CD68,CDK19,TNFAIP3,TNFRSF1B,CEBPB,CX3CL1,CXCL2
GO:BP	regulation of locomotion	GO:0040012	6.29507e-15	1104	235	71	18117	EGFR,EPHA2,ACE,ADAM17,AGER,APOE,APP,APPL2,SERPINE1,SERPINF1,NOTCH1,ATM,PIK3CG,C5AR1,F3,FGFR1,FN1,GJA1,GRN,GSTP1,HDAC9,HGF,SLIT2,CAMK1D,PLA2G7,SNCA,PPARD,PPARG,SPN,STAP1,STAT3,STAT5A,STK39,PRCP,PRKCA,PRKD1,PTAFR,PTGS2,PTPN2,HMGB1,HMOX1,HYAL2,ICAM1,IGF1,IL16,IL1R1,IL33,JAK2,JAM3,KIT,LGALS9,LRRK2,LYN,RARRES2,TGFB1,THBS1,TIMP1,CCL4,CCL5,CCR2,CD200,CD300A,CD81,CDH5,TRPV4,ULK4,CMKLR1,CSF1,CSF1R,CX3CL1,…
GO:BP	regulation of gene expression	GO:0010468	8.77515e-14	5196	235	152	18117	MCPH1,MECOM,EDNRB,EGFR,EIF2AK1,ELF3,EPHA2,ABCD1,ACE,ADAM17,AGER,AIM2,AKNA,ALOX5,APOE,APP,APPL2,SERPINB9,SERPINE1,SERPINF1,RORA,RPS19,RPS6KA5,NOTCH1,NOTCH2,NR1H3,NUPR1,P2RX7,ASH1L,ATM,AXL,PDCD4,PDE2A,BCL6,SGMS1,C5AR1,F3,FABP4,FANCA,FANCD2,FCER1G,FN1,GBP5,GJA1,GPRC5B,GSTP1,HAVCR2,HCK,HDAC9,HGF,C3,SIRPA,SLAMF1,SLC11A1,CAMK1D,CAMK4,PLD3,SNCA,PPARA,PPARD,PPARG,SPN,STAP1,STAT3,STAT5A,STAT5B,PRKCA,PRKCQ…
GO:BP	negative regulation of response to stimulus	GO:0048585	1.6928e-13	1733	235	87	18117	MECOM,EGFR,ENPP3,EPHA2,ADAM17,ADAMTS12,ALOX5,METRNL,MFHAS1,APOE,APPL2,AOAH,SERPINB9,SERPINE1,SERPINF1,RORA,RPS19,NOTCH1,NR1H3,P2RX7,ASH1L,ATM,PDCD4,PDE2A,BCL6,GJA1,GRN,GSTP1,HAVCR2,HGF,SIRPA,SLAMF1,SLIT2,CALCRL,SNCA,PPARA,PPARD,PPARG,SOCS3,STAP1,PRKCQ,PRKCZ,PSMA1,PTGIS,PTGS2,PTPN2,NFKB1,NFKBIA,HMGB2,HMOX1,HYAL2,ICAM1,IGF1,IL1R2,IL1RL1,IL2RA,IL33,LDLR,LGALS9,LPCAT3,LPL,LRFN5,LRRK2,LY96,LYN,MAPK14,…
GO:BP	regulation of cell migration	GO:0030334	3.60204e-13	999	235	67	18117	EGFR,EPHA2,ACE,ADAM17,AGER,APOE,APP,APPL2,SERPINE1,SERPINF1,NOTCH1,ATM,PIK3CG,C5AR1,F3,FGFR1,FN1,GJA1,GRN,GSTP1,HDAC9,HGF,SLIT2,CAMK1D,PLA2G7,PPARD,PPARG,SPN,STAP1,STAT3,STAT5A,STK39,PRCP,PRKCA,PRKD1,PTAFR,PTGS2,HMGB1,HMOX1,HYAL2,ICAM1,IGF1,IL1R1,IL33,JAK2,JAM3,KIT,LGALS9,LYN,RARRES2,TGFB1,THBS1,TIMP1,CCL4,CCL5,CCR2,CD200,CD300A,CD81,CDH5,TRPV4,ULK4,CMKLR1,CSF1,CSF1R,CX3CL1,CXCL17
GO:BP	cell activation involved in immune response	GO:0002263	4.42416e-12	721	235	58	18117	ENPP3,ALOX5,APP,RORA,NOTCH2,OLR1,P2RX1,PIK3CG,BCL6,C5AR1,FCER1G,FPR1,GRN,GSTP1,HAVCR2,C3,SIRPA,SLAMF1,SLC11A1,SNAP23,SPN,STAT3,PRCP,PRKCZ,PTAFR,PTGDR,NFKB1,NFKBID,HMGB1,HMOX1,HSPD1,ICAM1,IL18,IL18R1,IL33,ITGAM,KIT,LGALS9,LYN,MAPK14,RASGRP1,RELB,TCIRG1,TLR2,TLR4,CCR2,CD28,CD300A,CD47,CD68,CD81,TNFRSF1B,UNC13D,CTSC,CTSS,CYBB,DDX3X,DNASE1
GO:BP	cell chemotaxis	GO:0060326	1.20333e-11	310	235	41	18117	EDNRB,EPHA2,ABCC1,ADAM17,ALOX5,SERPINE1,RPS19,NOTCH1,PIK3CG,C5AR1,FCER1G,FGFR1,GSTP1,HGF,SLIT2,CAMK1D,PLA2G7,STAP1,STK39,PRKCQ,PRKD1,HMGB1,HMGB2,IL16,JAM3,KIT,LGALS9,LYN,RARRES2,THBS1,CCL4,CCL5,CCR2,TRPV4,CMKLR1,CNR2,CSF1,CSF1R,CX3CL1,CXCL17,CXCL2
GO:BP	cellular response to biotic stimulus	GO:0071216	2.0975e-11	238	235	37	18117	EDNRB,SERPINE1,NR1H3,AXL,PDCD4,SGMS1,GSTP1,HAVCR2,HCK,SIRPA,PPARD,STAP1,PRKCA,PTAFR,NFKB1,NFKBIA,HMGB1,HMGB2,ICAM1,IL18,IRAK2,LY86,LY96,LYN,MAPK14,TLR1,TLR2,TLR4,CCL5,CD6,CD68,CDK19,TNFAIP3,TNFRSF1B,CEBPB,CX3CL1,CXCL2
GO:BP	regulation of localization	GO:0032879	2.3028e-12	2872	235	110	18117	EDNRA,EDNRB,EGFR,EPHA2,ACE,ADAM17,AGER,ALOX5,MFHAS1,APOE,APP,APPL2,SCN9A,SDC1,SERPINE1,SERPINF1,RPS19,NOTCH1,NR1H3,P2RX1,P2RX7,ATM,AXL,PIK3CG,BCL6,C5AR1,F3,FCER1G,FGFR1,FN1,GJA1,GRN,GSTP1,HCK,HDAC9,HGF,C3,SIRPA,SLC11A1,SLIT2,CAMK1D,PLA2G4A,PLA2G7,SNCA,PPARA,PPARD,PPARG,SPN,STAP1,STAT3,STAT5A,STK39,PRCP,PRKCA,PRKCZ,PRKD1,PTAFR,PTGS2,PTPN2,PXK,NFKB1,NFKBIA,HMGB1,HMOX1,HYAL2,ICAM1,IGF1,IL16,IL1R1,IL…
GO:BP	leukocyte activation involved in immune response	GO:0002366	2.6805e-11	717	235	57	18117	ENPP3,ALOX5,RORA,NOTCH2,OLR1,P2RX1,PIK3CG,BCL6,C5AR1,FCER1G,FPR1,GRN,GSTP1,HAVCR2,C3,SIRPA,SLAMF1,SLC11A1,SNAP23,SPN,STAT3,PRCP,PRKCZ,PTAFR,PTGDR,NFKB1,NFKBID,HMGB1,HMOX1,HSPD1,ICAM1,IL18,IL18R1,IL33,ITGAM,KIT,LGALS9,LYN,MAPK14,RASGRP1,RELB,TCIRG1,TLR2,TLR4,CCR2,CD28,CD300A,CD47,CD68,CD81,TNFRSF1B,UNC13D,CTSC,CTSS,CYBB,DDX3X,DNASE1
GO:BP	regulation of leukocyte migration	GO:0002685	7.21587e-12	211	235	35	18117	ADAM17,AGER,APP,SERPINE1,C5AR1,SLIT2,CAMK1D,PLA2G7,SPN,STAP1,STK39,PTAFR,HMGB1,HMOX1,ICAM1,IL1R1,IL33,JAM3,LGALS9,LYN,RARRES2,TGFB1,THBS1,CCL4,CCL5,CCR2,CD200,CD300A,CD81,TRPV4,CMKLR1,CSF1,CSF1R,CX3CL1,CXCL17
GO:BP	regulation of macromolecule metabolic process	GO:0060255	7.35718e-12	6603	235	169	18117	MCPH1,MECOM,EDNRB,EGFR,EIF2AK1,ELF3,EPHA2,ABCD1,ACE,ADAM17,AGER,AIM2,AKNA,ALOX5,MFHAS1,APOE,APP,APPL2,SERPINB9,SERPINE1,SERPINF1,RORA,RPS19,RPS6KA5,NOTCH1,NOTCH2,NR1H3,NUPR1,P2RX1,P2RX7,ASH1L,ATM,AXL,PARP4,PDCD4,PDE2A,PIK3CG,BCL6,SGMS1,C5AR1,F3,FABP4,FANCA,FANCD2,FCER1G,FGFR1,FN1,FPR1,GBP5,GJA1,GPRC5B,GRN,GSTP1,HAVCR2,HCK,HDAC9,HGF,C3,SIRPA,SLAMF1,SLC11A1,SLIT2,CAMK1D,CAMK4,PLD3,SNCA,PPARA,PPARD,…
GO:BP	regulation of cell motility	GO:2000145	1.1656e-10	1061	235	67	18117	EGFR,EPHA2,ACE,ADAM17,AGER,APOE,APP,APPL2,SERPINE1,SERPINF1,NOTCH1,ATM,PIK3CG,C5AR1,F3,FGFR1,FN1,GJA1,GRN,GSTP1,HDAC9,HGF,SLIT2,CAMK1D,PLA2G7,PPARD,PPARG,SPN,STAP1,STAT3,STAT5A,STK39,PRCP,PRKCA,PRKD1,PTAFR,PTGS2,HMGB1,HMOX1,HYAL2,ICAM1,IGF1,IL1R1,IL33,JAK2,JAM3,KIT,LGALS9,LYN,RARRES2,TGFB1,THBS1,TIMP1,CCL4,CCL5,CCR2,CD200,CD300A,CD81,CDH5,TRPV4,ULK4,CMKLR1,CSF1,CSF1R,CX3CL1,CXCL17
GO:BP	chemotaxis	GO:0006935	1.37823e-10	653	235	54	18117	EDNRB,EPHA2,ABCC1,ADAM17,AGER,ALOX5,APP,SERPINE1,RPS19,RPS6KA5,NOTCH1,NOTCH2,PIK3CG,C5AR1,F3,FCER1G,FGFR1,FPR1,FPR3,GSTP1,HGF,SLIT2,CAMK1D,PLA2G7,SPN,STAP1,STK39,PRKCA,PRKCQ,PRKD1,PTAFR,PTPN2,HMGB1,HMGB2,IL16,JAM3,KIT,LGALS9,LYN,MAPK14,RARRES2,THBS1,CCL4,CCL5,CCR2,TRPV4,CMKLR1,CNR2,CSF1,CSF1R,CX3CL1,CXCL17,CXCL2,CYSLTR1
GO:BP	taxis	GO:0042330	1.71195e-11	656	235	54	18117	EDNRB,EPHA2,ABCC1,ADAM17,AGER,ALOX5,APP,SERPINE1,RPS19,RPS6KA5,NOTCH1,NOTCH2,PIK3CG,C5AR1,F3,FCER1G,FGFR1,FPR1,FPR3,GSTP1,HGF,SLIT2,CAMK1D,PLA2G7,SPN,STAP1,STK39,PRKCA,PRKCQ,PRKD1,PTAFR,PTPN2,HMGB1,HMGB2,IL16,JAM3,KIT,LGALS9,LYN,MAPK14,RARRES2,THBS1,CCL4,CCL5,CCR2,TRPV4,CMKLR1,CNR2,CSF1,CSF1R,CX3CL1,CXCL17,CXCL2,CYSLTR1
GO:BP	regulation of cellular component movement	GO:0051270	1.90258e-10	1141	235	69	18117	EGFR,EPHA2,ACE,ADAM17,AGER,APOE,APP,APPL2,SERPINE1,SERPINF1,RPS19,NOTCH1,ATM,PIK3CG,BCL6,C5AR1,F3,FGFR1,FN1,GJA1,GRN,GSTP1,HDAC9,HGF,SLIT2,CAMK1D,PLA2G7,PPARD,PPARG,SPN,STAP1,STAT3,STAT5A,STK39,PRCP,PRKCA,PRKD1,PTAFR,PTGS2,HMGB1,HMOX1,HYAL2,ICAM1,IGF1,IL1R1,IL33,JAK2,JAM3,KIT,LGALS9,LYN,RARRES2,TGFB1,THBS1,TIMP1,CCL4,CCL5,CCR2,CD200,CD300A,CD81,CDH5,TRPV4,ULK4,CMKLR1,CSF1,CSF1R,CX3CL1,CXCL17
GO:BP	programmed cell death	GO:0012501	4.6388e-10	2143	235	93	18117	MECOM,EDNRB,EGFR,EPHA2,ABR,ACER3,ADAM17,AIM2,APOE,APP,SERPINB9,SERPINE1,NOTCH1,NOTCH2,NUPR1,P2RX1,P2RX7,ATM,AXL,PDCD4,PIK3CG,BCL6,SGMS1,C5AR1,FGFR1,GJA1,GPX4,GRN,GSTP1,HCK,HGF,SLIT2,CAMK1D,CASP4,SNCA,PPARA,PPARD,PPARG,SOCS3,STAT5B,PRKCA,PRKCQ,PRKCZ,PRKD1,PTGFR,PTGIS,PTGS2,PTPN2,NFKB1,NFKBIA,HMGB1,HMGB2,HMOX1,HSPD1,HYAL2,ICAM1,IDO1,IGF1,IL2RA,IL33,ITGAM,JAK2,KIT,LGALS9,LRRK2,LY96,LYN,MAPK14,TCIRG1…
GO:BP	negative regulation of multicellular organismal process	GO:0051241	5.02044e-11	1160	235	69	18117	EGFR,EPHA2,ABCD1,ADAM17,ADAMTS12,AGER,ALOX5,APOE,APPL2,SERPINE1,SERPINF1,RPS19,RPS6KA5,NOTCH1,NR1H3,P2RX7,AXL,PDCD4,PIK3CG,BCL6,FN1,GJA1,GRN,GSTP1,HAVCR2,HDAC9,HGF,SIRPA,SLAMF1,SLC11A1,SLIT2,CALCRL,PPARA,PPARG,STAB1,STK39,PTGS2,PTPN2,NFKB1,HMGB1,HMOX1,IDO1,IGF1,IL18R1,IL1R2,IL1RL1,IL33,JAK2,LDLR,LGALS9,LYN,RBPJ,REL,RELB,TGFB1,THBS1,TIMP1,TLR2,TLR4,CCR2,CD200,CD96,TNFAIP3,TNFRSF1B,CMKLR1,CTSC,DICE…
GO:BP	immune system development	GO:0002520	5.19207e-11	1020	235	65	18117	MECOM,EIF2AK1,EPHA2,ACE,ADAM17,AGER,MFHAS1,APP,RORA,RPS19,NOTCH1,NOTCH2,ATM,AXL,PDE2A,BCL6,FANCA,FANCD2,FCER1G,HAVCR2,HDAC9,CAMK4,PPARG,SPN,STAT3,STAT5B,PRKCA,PRKCQ,PRKCZ,PSMA1,PTPN2,NFKBIA,NFKBID,HMGB1,HMGB2,HSPD1,HYAL2,IDO1,IL18,IL18R1,IL2RA,ITGB6,JAK2,JAM3,KIT,LGALS9,LYN,MAPK14,RASGRP1,RBPJ,RELB,TCIRG1,TGFB1,THBS1,TLR2,TLR4,CCR2,CD28,CD81,TNFAIP3,CEBPB,CSF1,CSF1R,CTNNBIP1,DROSHA
GO:BP	regulation of intracellular signal transduction	GO:1902531	6.61994e-11	1842	235	86	18117	MECOM,EGFR,EPHA2,ABR,AGER,MFHAS1,APOE,APP,RORA,NOTCH1,NOTCH2,NUPR1,P2RX7,ASH1L,ATM,AXL,PDCD4,PDE2A,PIK3AP1,PIK3CG,BCL6,BCR,SGMS1,C5AR1,F3,FGFR1,FN1,FPR1,GJA1,GPRC5B,GSTP1,HAVCR2,HGF,SIRPA,SLAMF1,SLIT2,PJA2,PPARA,PPARD,STK39,PRKCA,PRKCZ,PRKD1,PTGS2,PTPN2,NDST1,NFKBIA,HMGB1,HMOX1,HYAL2,ICAM1,IGF1,IL18,IL18R1,IRAK2,JAK2,KIT,LGALS9,LRRK2,LYN,MAPK14,MAPKAPK2,RASGRP1,REL,RICTOR,TGM2,THBS1,TLR2,TLR4,CCL…
GO:BP	regulation of cell death	GO:0010941	8.30619e-11	1720	235	83	18117	MECOM,EDNRB,EGFR,ABR,ACER3,ADAM17,APOE,SERPINB9,SERPINE1,SERPINF1,NOTCH1,NOTCH2,NUPR1,ATM,AXL,PDCD4,PIK3CG,BCL6,SGMS1,C5AR1,FGFR1,GJA1,GPX4,GRN,GSTP1,HCK,HGF,SLIT2,CAMK1D,CASP4,SNCA,PPARA,PPARD,PPARG,SOCS3,STAT3,STAT5B,PRKCA,PRKCQ,PRKCZ,PRKD1,PTGFR,PTGIS,PTGS2,PTPN2,NFKB1,NFKBIA,HMGB1,HMGB2,HMOX1,HSPD1,HYAL2,ICAM1,IDO1,IGF1,ITGAM,JAK2,KIT,LGALS9,LRRK2,LYN,REL,TGFB1,TGM2,THBS1,TIMP1,TLR4,CCL5,CD20…
GO:BP	movement of cell or subcellular component	GO:0006928	1.18379e-09	2311	235	96	18117	EDNRB,EGFR,EPHA2,ABCC1,ACE,ADAM17,ADAMTS12,AGER,ALOX5,APOE,APP,APPL2,SDC1,SERPINE1,SERPINF1,RPS19,RPS6KA5,NOTCH1,NOTCH2,OLR1,ASH1L,ATM,ATRN,AXL,PIK3CG,BCL6,C5AR1,F3,FCER1G,FGFR1,FN1,GJA1,GRN,GSTP1,HCK,HDAC9,HGF,SIRPA,SLIT2,CAMK1D,PLA2G7,PPARD,PPARG,SPN,STAP1,STAT3,STAT5A,STAT5B,STK39,PRCP,PRKCA,PRKCQ,PRKCZ,PRKD1,PTAFR,PTGS2,HMGB1,HMGB2,HMOX1,HYAL2,ICAM1,IGF1,IL16,IL1R1,IL33,ITGAM,ITGB6,JAK2,JAM3,…
GO:BP	apoptotic process	GO:0006915	1.18837e-09	1990	235	89	18117	MECOM,EDNRB,EGFR,EPHA2,ABR,ADAM17,AIM2,APOE,APP,SERPINB9,SERPINE1,NOTCH1,NOTCH2,NUPR1,P2RX1,P2RX7,ATM,AXL,PDCD4,PIK3CG,BCL6,SGMS1,C5AR1,FGFR1,GJA1,GRN,GSTP1,HCK,HGF,SLIT2,CAMK1D,CASP4,SNCA,PPARA,PPARD,PPARG,SOCS3,STAT5B,PRKCA,PRKCQ,PRKCZ,PRKD1,PTGFR,PTGIS,PTGS2,PTPN2,NFKB1,NFKBIA,HMGB1,HMGB2,HMOX1,HSPD1,HYAL2,ICAM1,IDO1,IGF1,IL2RA,IL33,ITGAM,JAK2,LGALS9,LRRK2,LY96,LYN,MAPK14,TCIRG1,TGFB1,TGM2,THB…
GO:BP	regulation of developmental process	GO:0050793	1.31751e-11	2605	235	102	18117	EDNRB,EGFR,EPHA2,ADAMTS12,AGER,ALOX5,METRNL,APOE,APP,APPL2,SERPINE1,SERPINF1,RORA,RPS19,NOTCH1,NOTCH2,NR1H3,NUPR1,P2RX7,ATRN,AXL,PDCD4,BCL6,C5AR1,F3,FANCA,FANCD2,FGFR1,FN1,GJA1,GPRC5B,GRN,HCK,HDAC9,HGF,C3,SLIT2,CAMK1D,CAMK4,PPARA,PPARD,PPARG,SOCS3,STAB1,STAT3,STAT5A,STAT5B,PRKCA,PRKCQ,PRKCZ,PRKD1,PSMA1,PTGIS,PTGS2,PTPN2,NFKB1,NFKBIA,NFKBID,HMGB1,HMGB2,HMOX1,ICAM1,IGF1,IL18,IL1RAP,IL2RA,JAK2,KIT,L…
GO:BP	regulation of metabolic process	GO:0019222	1.56099e-09	7148	235	174	18117	MCPH1,MECOM,EDNRB,EGFR,EIF2AK1,ELF3,EPHA2,ABCD1,ACE,ADAM17,AGER,AIM2,AKNA,ALOX5,MFHAS1,APOE,APP,APPL2,SERPINB9,SERPINE1,SERPINF1,RORA,RPS19,RPS6KA5,NOTCH1,NOTCH2,NR1H3,NUPR1,P2RX1,P2RX7,ASH1L,ATM,AXL,PARP4,PDCD4,PDE2A,PIK3CG,BCL6,SGMS1,C5AR1,F3,FABP4,FANCA,FANCD2,FCER1G,FGFR1,FN1,FPR1,GBP5,GJA1,GPRC5B,GRN,GSTP1,HAVCR2,HCK,HDAC9,HGF,C3,SIRPA,SLAMF1,SLC11A1,SLIT2,CAMK1D,CAMK4,PLD3,SNCA,PPARA,PPARD,…
GO:BP	intracellular signal transduction	GO:0035556	2.16108e-10	2772	235	105	18117	MECOM,EDNRB,EGFR,EPHA2,ABR,AGER,MFHAS1,APOE,APP,RORA,RPS6KA5,NOTCH1,NOTCH2,NUPR1,P2RX7,ASH1L,ATM,AXL,PDCD4,PDE2A,PIK3AP1,PIK3CG,BCL6,BCR,SGMS1,C5AR1,F3,FGFR1,FN1,FPR1,GJA1,GPRC5B,GSTP1,HAVCR2,HGF,SIRPA,SLAMF1,SLIT2,CAMK4,CASP4,PJA2,PPARA,PPARD,SOCS3,STK39,PRKCA,PRKCQ,PRKCZ,PRKD1,PSMA1,PTAFR,PTGFR,PTGS2,PTPN2,NDST1,NDUFS4,NFKB1,NFKBIA,HMGB1,HMOX1,HYAL2,ICAM1,IGF1,IL18,IL18R1,IL2RA,IRAK2,JAK2,KIT,L…
GO:BP	system development	GO:0048731	3.82271e-10	5052	235	144	18117	MCPH1,MECOM,EDNRA,EDNRB,EGFR,EIF2AK1,ELF3,EPHA2,ABCD1,ACE,ACER3,ADAM17,ADAMTS12,AGER,AKNA,ALOX5,MFHAS1,APOE,APP,APPL2,SDC1,SERPINE1,SERPINF1,RORA,RPS19,RPS6KA5,NOTCH1,NOTCH2,NUPR1,P2RX7,ASH1L,ATM,ATRN,AXL,PDCD4,PDE2A,PIK3CG,BCL6,BCR,C5AR1,F3,FANCA,FANCD2,FCER1G,FGFR1,FN1,GJA1,GPRC5B,GRN,GSTP1,HAVCR2,HDAC9,HGF,C3,SLIT2,CALCRL,CAMK1D,CAMK4,PMP22,SNCA,PPARA,PPARD,PPARG,SOCS3,SPN,STAB1,STAP1,STAT3,ST…
GO:BP	homeostatic process	GO:0042592	4.17484e-10	1981	235	88	18117	EDNRA,EDNRB,EGFR,EIF2AK1,ABCD1,ADAM17,AGER,ALOX5,METRNL,MFHAS1,APOE,APP,APPL2,SCNN1B,SERPINF1,RORA,RPS19,NOTCH1,NR1H3,P2RX1,P2RX7,ATM,AXL,PIK3CG,BCL6,C5AR1,FABP4,FPR1,FPR3,GJA1,GRN,GSTP1,HDAC9,SLC11A1,SNCA,PPARD,PPARG,STAT3,STAT5B,STK39,PRCP,PRKCA,PRKCQ,PRKD1,PTGDR,PTGFR,PTGS2,PTPN2,HMGB1,HMGB2,HMOX1,HYAL2,ICAM1,IL18,IL18R1,IL2RA,ITGB6,JAK2,JAM3,KIT,LDLR,LGALS9,LIPA,LPCAT3,LPL,LRRK2,LYN,MAPK14,RB…
GO:BP	regulation of cell differentiation	GO:0045595	4.35192e-10	1679	235	81	18117	EDNRB,EGFR,ADAMTS12,AGER,ALOX5,METRNL,APP,APPL2,SERPINE1,SERPINF1,RORA,RPS19,NOTCH1,NOTCH2,NR1H3,AXL,PDCD4,BCL6,FANCA,FANCD2,FGFR1,FN1,GJA1,GPRC5B,GRN,HDAC9,HGF,SLIT2,CAMK4,PPARA,PPARD,PPARG,SOCS3,STAT3,STAT5B,PRKCA,PRKCQ,PRKCZ,PRKD1,PSMA1,PTGS2,PTPN2,NFKB1,NFKBIA,NFKBID,HMGB1,HMGB2,IGF1,IL18,IL2RA,JAK2,KIT,LDLR,LGALS9,LPL,LRRK2,LYN,MAPK14,RARRES2,RASGRP1,RBPJ,TCIRG1,TGFB1,THBS1,TLR2,TLR4,CCR2,CD…
GO:BP	regulation of molecular function	GO:0065009	5.00441e-10	3221	235	113	18117	MCPH1,EDNRA,EDNRB,EGFR,EPHA2,ABR,ACE,ADAM17,AGER,AIM2,ALOX5AP,APOE,APP,SERPINB9,SERPINE1,SERPINF1,RPS6KA5,NOTCH1,NR1H3,NUPR1,P2RX1,AXL,PARP4,PDCD4,PIK3CG,BCL6,BCR,C5AR1,F3,FABP4,FANCA,FANCD2,FGFR1,FN1,FPR1,GJA1,GPRC5B,GRN,GSTP1,HAVCR2,HCK,HDAC9,HGF,C3,SIRPA,SLC11A1,SLIT2,CAMK1D,SNCA,PPARA,PPARG,SOCS3,STAP1,STAT3,STK39,PRKCQ,PRKCZ,PRKD1,PTAFR,PTGIS,PTGS2,PTPN2,PXK,NFKB1,NFKBIA,HMGB1,HMGB2,HMOX1,HS…
GO:BP	myeloid leukocyte migration	GO:0097529	5.10191e-10	221	235	34	18117	EDNRB,AGER,SERPINE1,RPS19,PIK3CG,C5AR1,FCER1G,SIRPA,SLIT2,CAMK1D,PLA2G7,STAP1,STAT5B,HMGB1,IL1R1,JAM3,KIT,LYN,RARRES2,THBS1,CCL4,CCL5,CCR2,CD200,CD300A,CD47,CD81,TRPV4,CMKLR1,CSF1,CSF1R,CX3CL1,CXCL17,CXCL2
GO:BP	hemopoiesis	GO:0030097	5.44745e-10	928	235	61	18117	MECOM,EIF2AK1,EPHA2,ACE,ADAM17,AGER,MFHAS1,APP,RORA,RPS19,NOTCH1,NOTCH2,ATM,AXL,PDE2A,BCL6,FANCA,FANCD2,FCER1G,HDAC9,CAMK4,PPARG,SPN,STAT3,STAT5B,PRKCA,PRKCQ,PRKCZ,PSMA1,PTPN2,NFKBIA,NFKBID,HMGB1,HMGB2,HYAL2,IL18,IL18R1,IL2RA,ITGB6,JAK2,JAM3,KIT,LGALS9,LYN,MAPK14,RASGRP1,RBPJ,RELB,TCIRG1,TGFB1,THBS1,TLR2,TLR4,CCR2,CD28,CD81,CEBPB,CSF1,CSF1R,CTNNBIP1,DROSHA
GO:BP	regulation of immune effector process	GO:0002697	6.79083e-10	461	235	45	18117	ENPP3,AGER,AIM2,APPL2,SERPINB9,RPS19,BCL6,C5AR1,GPRC5B,GRN,HAVCR2,C3,STAP1,STAT5B,PRKCZ,PTAFR,NFKBID,HMGB1,HMOX1,HSPD1,ICAM1,IL18,IL18R1,IL18RAP,IL1R1,IL2RA,IL33,ITGAM,LGALS9,LYN,RASGRP1,TLR4,CCR2,CD28,CD300A,CD47,CD81,CD96,TNFAIP3,TNFRSF1B,UNC13D,CFH,DHX9,DNASE1,HK1
GO:BP	positive regulation of cellular component movement	GO:0051272	1.50477e-08	604	235	50	18117	EGFR,ADAM17,AGER,APP,SERPINE1,RPS19,NOTCH1,ATM,PIK3CG,BCL6,C5AR1,F3,FGFR1,FN1,GRN,HDAC9,HGF,CAMK1D,PLA2G7,SPN,STAT3,STAT5A,STK39,PRKCA,PRKD1,PTAFR,PTGS2,HMGB1,HMOX1,ICAM1,IGF1,IL1R1,JAK2,JAM3,KIT,LGALS9,LYN,RARRES2,TGFB1,THBS1,CCL4,CCL5,CCR2,CDH5,TRPV4,CMKLR1,CSF1,CSF1R,CX3CL1,CXCL17
GO:BP	leukocyte differentiation	GO:0002521	1.66517e-08	550	235	48	18117	EIF2AK1,EPHA2,ADAM17,AGER,APP,RORA,NOTCH2,ATM,AXL,PDE2A,BCL6,FANCA,FANCD2,FCER1G,HDAC9,CAMK4,PPARG,SPN,STAT3,STAT5B,PRKCA,PRKCZ,PTPN2,NFKBID,HMGB1,IL18,IL18R1,IL2RA,ITGB6,KIT,LGALS9,LYN,MAPK14,RASGRP1,RBPJ,RELB,TCIRG1,TGFB1,TLR2,TLR4,CCR2,CD28,CD81,CEBPB,CSF1,CSF1R,CTNNBIP1,DROSHA
GO:BP	positive regulation of locomotion	GO:0040017	1.72067e-08	606	235	50	18117	EGFR,ADAM17,AGER,APP,SERPINE1,NOTCH1,ATM,PIK3CG,C5AR1,F3,FGFR1,FN1,GRN,HDAC9,HGF,SLIT2,CAMK1D,PLA2G7,SPN,STAT3,STAT5A,STK39,PRKCA,PRKD1,PTAFR,PTGS2,HMGB1,HMOX1,ICAM1,IGF1,IL16,IL1R1,JAK2,JAM3,KIT,LGALS9,LYN,RARRES2,TGFB1,THBS1,CCL4,CCL5,CCR2,CDH5,TRPV4,CMKLR1,CSF1,CSF1R,CX3CL1,CXCL17
GO:BP	regulation of biological process	GO:0050789	1.93604e-09	12091	235	223	18117	MCPH1,MECOM,EDNRA,EDNRB,EGFR,EIF2AK1,ELF3,ENPP3,EPHA2,ABCC1,ABCD1,ABHD12,ABI3BP,ABR,ACE,ACER3,ADAM17,ADAMTS12,AGER,AIM2,AKNA,ALOX5,ALOX5AP,METRNL,MFHAS1,MGLL,APOE,APP,APPL2,AOAH,MS4A2,SCN9A,SDC1,SERPINB9,SERPINE1,SERPINF1,RORA,RPS19,RPS6KA5,NOTCH1,NOTCH2,NR1H3,NUPR1,P2RX1,P2RX7,ASH1L,ATM,ATRN,AXL,PARP4,PDCD4,PDE2A,PDE5A,PIK3AP1,PIK3CG,BCL6,BCR,SGMS1,C5AR1,F3,FABP4,FANCA,FANCD2,FCER1G,FGFR1,FN1,FP…
GO:BP	regulation of biological quality	GO:0065008	2.04483e-08	4131	235	128	18117	EDNRA,EDNRB,EGFR,EIF2AK1,ABCC1,ABCD1,ACE,ADAM17,AGER,ALOX5,METRNL,MFHAS1,APOE,APP,APPL2,SCN9A,SCNN1B,SERPINE1,SERPINF1,RORA,RPS19,NOTCH1,NR1H3,P2RX1,P2RX7,ATM,AXL,PDE2A,PIK3CG,BCL6,C5AR1,F3,F8,FABP4,FCER1G,FN1,FPR1,FPR3,GJA1,GRN,GSTP1,HCK,HDAC9,C3,SLC11A1,SLIT2,PLA2G4A,SNAP23,SNCA,PPARA,PPARD,PPARG,STAT3,STAT5A,STAT5B,STK39,PRCP,PRKCA,PRKCQ,PRKCZ,PRKD1,PSMA1,PTAFR,PTGDR,PTGFR,PTGS1,PTGS2,PTPN2,PX…
GO:BP	positive regulation of cellular protein metabolic process	GO:0032270	2.52177e-08	1477	235	75	18117	EDNRB,EGFR,ACE,ADAM17,AGER,AIM2,APOE,APP,RPS6KA5,NR1H3,NUPR1,P2RX1,ATM,PIK3CG,BCL6,C5AR1,F3,FGFR1,FN1,FPR1,GPRC5B,GRN,HGF,C3,SLC11A1,SNCA,PPARG,SOCS3,STAP1,STAT3,STK39,PRKCZ,PRKD1,PTAFR,PTGS2,NFKBIA,HMGB1,HSPD1,ICAM1,IGF1,IL18,IL33,IRAK2,JAK2,KIT,LDLR,LGALS9,LPCAT3,LRRK2,LYN,MAPK14,MAPKAPK2,RARRES2,RASGRP1,RICTOR,TGFB1,THBS1,TLR4,CCL5,CD28,CD300A,CD81,CDH5,TNFAIP3,TNFRSF1B,TNIP1,UACA,VPS35,CSF1,C…
GO:BP	hematopoietic or lymphoid organ development	GO:0048534	4.36096e-09	966	235	61	18117	MECOM,EIF2AK1,EPHA2,ACE,ADAM17,AGER,MFHAS1,APP,RORA,RPS19,NOTCH1,NOTCH2,ATM,AXL,PDE2A,BCL6,FANCA,FANCD2,FCER1G,HDAC9,CAMK4,PPARG,SPN,STAT3,STAT5B,PRKCA,PRKCQ,PRKCZ,PSMA1,PTPN2,NFKBIA,NFKBID,HMGB1,HMGB2,HYAL2,IL18,IL18R1,IL2RA,ITGB6,JAK2,JAM3,KIT,LGALS9,LYN,MAPK14,RASGRP1,RBPJ,RELB,TCIRG1,TGFB1,THBS1,TLR2,TLR4,CCR2,CD28,CD81,CEBPB,CSF1,CSF1R,CTNNBIP1,DROSHA
GO:BP	positive regulation of cell migration	GO:0030335	6.09398e-09	567	235	48	18117	EGFR,ADAM17,AGER,APP,SERPINE1,NOTCH1,ATM,PIK3CG,C5AR1,F3,FGFR1,FN1,GRN,HDAC9,HGF,CAMK1D,PLA2G7,SPN,STAT3,STAT5A,STK39,PRKCA,PRKD1,PTAFR,PTGS2,HMGB1,HMOX1,ICAM1,IGF1,IL1R1,JAK2,JAM3,KIT,LGALS9,LYN,RARRES2,TGFB1,THBS1,CCL4,CCL5,CCR2,CDH5,TRPV4,CMKLR1,CSF1,CSF1R,CX3CL1,CXCL17
GO:BP	leukocyte proliferation	GO:0070661	1.1535e-07	325	235	38	18117	ENPP3,ACE,AGER,ATM,PIK3CG,BCL6,GSTP1,HAVCR2,SLC11A1,SPN,STAT5B,PRKCQ,HMGB1,HSPD1,IDO1,IGF1,IL18,IL2RA,IL33,KIT,LGALS9,LYN,RASGRP1,TCIRG1,TGFB1,TLR4,CCL5,CCR2,CD28,CD300A,CD6,CD81,TNFAIP3,TNFRSF1B,CEBPB,CSF1,CSF1R,CX3CL1
GO:BP	positive regulation of protein metabolic process	GO:0051247	1.65295e-07	1564	235	76	18117	EDNRB,EGFR,ACE,ADAM17,AGER,AIM2,APOE,APP,RPS6KA5,NR1H3,NUPR1,P2RX1,ATM,PIK3CG,BCL6,C5AR1,F3,FGFR1,FN1,FPR1,GJA1,GPRC5B,GRN,HGF,C3,SLC11A1,SNCA,PPARG,SOCS3,STAP1,STAT3,STK39,PRKCZ,PRKD1,PTAFR,PTGS2,NFKBIA,HMGB1,HSPD1,ICAM1,IGF1,IL18,IL33,IRAK2,JAK2,KIT,LDLR,LGALS9,LPCAT3,LRRK2,LYN,MAPK14,MAPKAPK2,RARRES2,RASGRP1,RICTOR,TGFB1,THBS1,TLR4,CCL5,CD28,CD300A,CD81,CDH5,TNFAIP3,TNFRSF1B,TNIP1,UACA,VPS35,C…
GO:BP	mononuclear cell migration	GO:0071674	1.69856e-07	191	235	31	18117	ADAM17,AGER,ALOX5,APP,SERPINE1,RPS19,PIK3CG,C5AR1,SIRPA,SLIT2,PLA2G7,SPN,STK39,HMGB1,ICAM1,LGALS9,LYN,RARRES2,TGFB1,THBS1,CCL4,CCL5,CCR2,CD200,CD47,TRPV4,CMKLR1,CSF1,CSF1R,CX3CL1,CXCL17
GO:BP	regulation of MAPK cascade	GO:0043408	1.86977e-07	730	235	53	18117	MECOM,EGFR,EPHA2,AGER,MFHAS1,APOE,APP,NOTCH1,NOTCH2,P2RX7,ASH1L,PDCD4,PIK3CG,C5AR1,FGFR1,FN1,FPR1,GSTP1,HAVCR2,HGF,SIRPA,SLAMF1,PJA2,STK39,PRKCA,PRKCZ,PTPN2,NDST1,HMGB1,HYAL2,ICAM1,IGF1,IRAK2,KIT,LGALS9,LRRK2,LYN,MAPK14,MAPKAPK2,RASGRP1,THBS1,TLR4,CCL4,CCL5,CD300A,CD81,TNIP1,TRPV4,ULK4,CSF1R,CX3CL1,CXCL17,CYLD
GO:BP	positive regulation of intracellular signal transduction	GO:1902533	2.84941e-07	1037	235	62	18117	EGFR,AGER,MFHAS1,APOE,APP,NOTCH1,NOTCH2,NUPR1,ATM,AXL,PDCD4,PIK3AP1,PIK3CG,C5AR1,F3,FGFR1,FN1,FPR1,GJA1,GPRC5B,HAVCR2,HGF,SLAMF1,PJA2,PPARD,STK39,PRKCA,PRKCZ,PRKD1,PTPN2,NDST1,HMGB1,HMOX1,ICAM1,IGF1,IL18,IL18R1,IRAK2,JAK2,KIT,LGALS9,LRRK2,LYN,MAPK14,MAPKAPK2,RASGRP1,REL,RICTOR,TGM2,THBS1,TLR2,TLR4,CCL4,CCL5,CD28,CD81,TRPV4,CSF1,CSF1R,CX3CL1,CXCL17,DDX3X
GO:BP	positive regulation of cell motility	GO:2000147	3.59733e-08	591	235	48	18117	EGFR,ADAM17,AGER,APP,SERPINE1,NOTCH1,ATM,PIK3CG,C5AR1,F3,FGFR1,FN1,GRN,HDAC9,HGF,CAMK1D,PLA2G7,SPN,STAT3,STAT5A,STK39,PRKCA,PRKD1,PTAFR,PTGS2,HMGB1,HMOX1,ICAM1,IGF1,IL1R1,JAK2,JAM3,KIT,LGALS9,LYN,RARRES2,TGFB1,THBS1,CCL4,CCL5,CCR2,CDH5,TRPV4,CMKLR1,CSF1,CSF1R,CX3CL1,CXCL17
GO:BP	regulation of tumor necrosis factor production	GO:0032680	4.00766e-09	163	235	29	18117	AGER,APP,AXL,GSTP1,HAVCR2,SIRPA,SLAMF1,SPN,STAT3,PTAFR,HMGB1,IGF1,IL33,JAK2,LGALS9,LPL,LY96,MAPKAPK2,RASGRP1,THBS1,TLR1,TLR2,TLR4,CCR2,CD47,TNFAIP3,DHX9,DICER1,CX3CL1
GO:BP	leukocyte mediated immunity	GO:0002443	5.48381e-08	877	235	57	18117	ACE,ADAM17,AGER,ALOX5,SERPINB9,OLR1,P2RX1,PIK3CG,BCL6,C5AR1,FCER1G,FPR1,GRN,GSTP1,HAVCR2,C3,SIRPA,SLC11A1,SNAP23,STAP1,STAT5B,PRCP,PRKCZ,PTAFR,PTGDR,NFKB1,HMGB1,HMOX1,HSPD1,ICAM1,IL18,IL18R1,IL18RAP,IL1R1,ITGAM,KIT,LGALS9,LYN,MAPK14,RASGRP1,TCIRG1,TLR2,TLR4,CCR2,CD28,CD300A,CD47,CD68,CD81,CD96,TNFRSF1B,UNC13D,CTSC,CTSS,CYBB,DDX3X,DNASE1
GO:BP	tumor necrosis factor production	GO:0032640	5.68711e-08	165	235	29	18117	AGER,APP,AXL,GSTP1,HAVCR2,SIRPA,SLAMF1,SPN,STAT3,PTAFR,HMGB1,IGF1,IL33,JAK2,LGALS9,LPL,LY96,MAPKAPK2,RASGRP1,THBS1,TLR1,TLR2,TLR4,CCR2,CD47,TNFAIP3,DHX9,DICER1,CX3CL1
GO:BP	positive regulation of cell population proliferation	GO:0008284	6.16196e-08	982	235	60	18117	EDNRB,EGFR,ACER3,ADAM17,AGER,NOTCH1,NOTCH2,BCL6,C5AR1,F3,FGFR1,FN1,GJA1,GRN,HAVCR2,HCK,SLAMF1,CALCRL,PPARD,STAT3,STAT5A,STAT5B,PRKCA,PRKCQ,PRKCZ,PRKD1,PTAFR,PTGFR,PTGS2,NDUFS4,HMGB1,HMGB2,HMOX1,IGF1,IL18,IL2RA,JAK2,KIT,LGALS9,LYN,MAPK14,RBPJ,RICTOR,TCIRG1,TGFB1,TGM2,THBS1,TIMP1,TLR4,CCL5,CCR2,CD28,CD47,CD6,CD81,TNFAIP3,CSF1,CSF1R,DHX9,CX3CL1
GO:BP	T cell activation	GO:0042110	6.48108e-08	489	235	44	18117	ADAM17,AGER,RORA,PIK3CG,BCL6,FANCA,FANCD2,FCER1G,HAVCR2,SIRPA,SLC11A1,CAMK4,SPN,STAT3,STAT5B,PRKCQ,PRKCZ,PTPN2,NFKBID,HMGB1,HSPD1,ICAM1,IDO1,IGF1,IL18,IL18R1,IL2RA,KIT,LGALS9,LYN,RASGRP1,RELB,TCIRG1,TGFB1,CCL5,CCR2,CD28,CD300A,CD47,CD6,CD81,TNFRSF1B,CEBPB,DROSHA
GO:BP	regulation of tumor necrosis factor superfamily cytokine production	GO:1903555	7.97009e-08	167	235	29	18117	AGER,APP,AXL,GSTP1,HAVCR2,SIRPA,SLAMF1,SPN,STAT3,PTAFR,HMGB1,IGF1,IL33,JAK2,LGALS9,LPL,LY96,MAPKAPK2,RASGRP1,THBS1,TLR1,TLR2,TLR4,CCR2,CD47,TNFAIP3,DHX9,DICER1,CX3CL1
GO:BP	positive regulation of leukocyte migration	GO:0002687	9.5969e-08	137	235	27	18117	ADAM17,AGER,APP,SERPINE1,C5AR1,CAMK1D,PLA2G7,SPN,STK39,PTAFR,HMGB1,ICAM1,IL1R1,JAM3,LGALS9,RARRES2,TGFB1,THBS1,CCL4,CCL5,CCR2,TRPV4,CMKLR1,CSF1,CSF1R,CX3CL1,CXCL17
GO:BP	cellular response to lipid	GO:0071396	1.06637e-06	578	235	47	18117	EDNRB,EGFR,SCNN1B,SERPINE1,SERPINF1,RORA,NR1H3,ATM,AXL,PDCD4,SGMS1,GSTP1,HAVCR2,HCK,SIRPA,PPARA,PPARD,PPARG,STAP1,PRKCA,PTAFR,NFKB1,NFKBIA,HMGB1,HMGB2,ICAM1,IL18,IRAK2,JAK2,LDLR,LPL,LY86,LY96,LYN,MAPK14,TGFB1,TLR2,TLR4,CCL5,CD6,CD68,CDK19,TNFAIP3,TNFRSF1B,CEBPB,CX3CL1,CXCL2
GO:BP	cell adhesion	GO:0007155	1.20319e-06	1492	235	73	18117	EGFR,EPHA2,ABI3BP,ADAM17,ADAMTS12,AGER,AKNA,ALOX5,APP,SERPINE1,NOTCH1,OLR1,ATM,ATRN,AXL,PIK3CG,BCL6,BCR,FN1,HAVCR2,HCK,SIRPA,SLAMF1,PPARA,PPARD,SPN,STAB1,STAT5B,PRKCA,PRKCQ,PRKCZ,PTAFR,PTPN2,NFKBID,HMGB1,HSPD1,ICAM1,IDO1,IGF1,IL18,IL1RAP,IL2RA,ITGAM,ITGB6,JAK2,JAM3,KIT,LGALS9,LRFN5,LYN,MAPK14,RASGRP1,TGFB1,TGM2,THBS1,THEMIS2,CCL4,CCL5,CCR2,CD200,CD28,CD300A,CD47,CD6,CD81,CD96,CDH5,TNIP1,TRPV4,UNC…
GO:BP	tumor necrosis factor superfamily cytokine production	GO:0071706	1.31606e-06	170	235	29	18117	AGER,APP,AXL,GSTP1,HAVCR2,SIRPA,SLAMF1,SPN,STAT3,PTAFR,HMGB1,IGF1,IL33,JAK2,LGALS9,LPL,LY96,MAPKAPK2,RASGRP1,THBS1,TLR1,TLR2,TLR4,CCR2,CD47,TNFAIP3,DHX9,DICER1,CX3CL1
GO:BP	gene expression	GO:0010467	1.54297e-06	6179	235	156	18117	MCPH1,MECOM,EDNRB,EGFR,EIF2AK1,ELF3,EPHA2,ABCD1,ACE,ADAM17,AGER,AIM2,AKNA,ALOX5,APOE,APP,APPL2,SCNN1B,SERPINB9,SERPINE1,SERPINF1,RORA,RPS19,RPS6KA5,NOTCH1,NOTCH2,NR1H3,NUPR1,P2RX7,ASH1L,ATM,AXL,PDCD4,PDE2A,PIK3CG,BCL6,SGMS1,C5AR1,F3,FABP4,FANCA,FANCD2,FCER1G,FN1,GBP5,GJA1,GPRC5B,GSTP1,HAVCR2,HCK,HDAC9,HGF,C3,SIRPA,SLAMF1,SLC11A1,CAMK1D,CAMK4,CASP4,PLD3,SNCA,PPARA,PPARD,PPARG,SPN,STAP1,STAT3,STAT5…
GO:BP	regulation of programmed cell death	GO:0043067	1.5506e-06	1582	235	75	18117	MECOM,EDNRB,EGFR,ABR,ACER3,ADAM17,APOE,SERPINB9,SERPINE1,NOTCH1,NOTCH2,NUPR1,ATM,AXL,PDCD4,PIK3CG,BCL6,SGMS1,C5AR1,FGFR1,GJA1,GPX4,GRN,GSTP1,HCK,HGF,SLIT2,CAMK1D,CASP4,SNCA,PPARA,PPARD,PPARG,SOCS3,STAT5B,PRKCA,PRKCQ,PRKCZ,PTGFR,PTGIS,PTGS2,PTPN2,NFKB1,NFKBIA,HMGB1,HMGB2,HMOX1,HSPD1,HYAL2,ICAM1,IDO1,IGF1,ITGAM,JAK2,KIT,LGALS9,LRRK2,LYN,TGFB1,TGM2,THBS1,TIMP1,CCL5,CD28,CDH5,CDK19,TNFAIP3,TNFRSF1B,Z…
GO:BP	biological adhesion	GO:0022610	1.5506e-06	1499	235	73	18117	EGFR,EPHA2,ABI3BP,ADAM17,ADAMTS12,AGER,AKNA,ALOX5,APP,SERPINE1,NOTCH1,OLR1,ATM,ATRN,AXL,PIK3CG,BCL6,BCR,FN1,HAVCR2,HCK,SIRPA,SLAMF1,PPARA,PPARD,SPN,STAB1,STAT5B,PRKCA,PRKCQ,PRKCZ,PTAFR,PTPN2,NFKBID,HMGB1,HSPD1,ICAM1,IDO1,IGF1,IL18,IL1RAP,IL2RA,ITGAM,ITGB6,JAK2,JAM3,KIT,LGALS9,LRFN5,LYN,MAPK14,RASGRP1,TGFB1,TGM2,THBS1,THEMIS2,CCL4,CCL5,CCR2,CD200,CD28,CD300A,CD47,CD6,CD81,CD96,CDH5,TNIP1,TRPV4,UNC…
GO:BP	regulation of macrophage activation	GO:0043030	1.55276e-06	65	235	21	18117	MFHAS1,RORA,NR1H3,ATM,GRN,HAVCR2,PJA2,PLA2G4A,SNCA,STAP1,HSPD1,IL1RL1,IL33,LDLR,LRFN5,LRRK2,THBS1,TLR4,CD200,CTSC,CX3CL1
GO:BP	MAPK cascade	GO:0000165	1.88469e-06	935	235	58	18117	MECOM,EGFR,EPHA2,AGER,MFHAS1,APOE,APP,NOTCH1,NOTCH2,P2RX7,ASH1L,PDCD4,PIK3CG,C5AR1,FGFR1,FN1,FPR1,GSTP1,HAVCR2,HGF,SIRPA,SLAMF1,PJA2,STK39,PRKCA,PRKCZ,PSMA1,PTPN2,NDST1,NFKB1,HMGB1,HYAL2,ICAM1,IGF1,IL18,IL2RA,IRAK2,JAK2,KIT,LGALS9,LRRK2,LYN,MAPK14,MAPKAPK2,RASGRP1,THBS1,TLR4,CCL4,CCL5,CD300A,CD81,TNIP1,TRPV4,ULK4,CSF1R,CX3CL1,CXCL17,CYLD
GO:BP	lymphocyte activation	GO:0046649	2.15288e-06	771	235	53	18117	ADAM17,AGER,RORA,NOTCH2,ATM,AXL,PIK3CG,BCL6,FANCA,FANCD2,FCER1G,HAVCR2,HDAC9,SIRPA,SLAMF1,SLC11A1,CAMK4,SPN,STAT3,STAT5B,PRKCQ,PRKCZ,PTPN2,NFKBID,HMGB1,HSPD1,ICAM1,IDO1,IGF1,IL18,IL18R1,IL2RA,KIT,LGALS9,LYN,RASGRP1,RBPJ,RELB,TCIRG1,TGFB1,TLR4,CCL5,CCR2,CD28,CD300A,CD47,CD6,CD81,TNFAIP3,TNFRSF1B,UNC13D,CEBPB,DROSHA
GO:BP	leukocyte chemotaxis	GO:0030595	2.24021e-07	227	235	32	18117	EDNRB,ADAM17,ALOX5,SERPINE1,RPS19,PIK3CG,C5AR1,FCER1G,SLIT2,CAMK1D,PLA2G7,STAP1,STK39,HMGB1,IL16,JAM3,KIT,LGALS9,LYN,RARRES2,THBS1,CCL4,CCL5,CCR2,TRPV4,CMKLR1,CNR2,CSF1,CSF1R,CX3CL1,CXCL17,CXCL2
GO:BP	biological regulation	GO:0065007	2.26004e-07	12809	235	226	18117	MCPH1,MECOM,EDNRA,EDNRB,EGFR,EIF2AK1,ELF3,ENPP3,EPHA2,ABCC1,ABCD1,ABHD12,ABI3BP,ABR,ACE,ACER3,ADAM17,ADAMTS12,AGER,AIM2,AKNA,ALOX5,ALOX5AP,METRNL,MFHAS1,MGLL,APOE,APP,APPL2,AOAH,MS4A2,SCN9A,SCNN1B,SDC1,SERPINB9,SERPINE1,SERPINF1,RORA,RPS19,RPS6KA5,NOTCH1,NOTCH2,NR1H3,NUPR1,P2RX1,P2RX7,ASH1L,ATM,ATRN,AXL,PARP4,PDCD4,PDE2A,PDE5A,PIK3AP1,PIK3CG,BCL6,BCR,SGMS1,C5AR1,F3,F8,FABP4,FANCA,FANCD2,FCER1G,FG…
GO:BP	multicellular organism development	GO:0007275	4.96897e-07	5613	235	147	18117	MCPH1,MECOM,EDNRA,EDNRB,EGFR,EIF2AK1,ELF3,EPHA2,ABCD1,ACE,ACER3,ADAM17,ADAMTS12,AGER,AKNA,ALOX5,MFHAS1,APOE,APP,APPL2,SCN9A,SDC1,SERPINE1,SERPINF1,RORA,RPS19,RPS6KA5,NOTCH1,NOTCH2,NUPR1,P2RX7,ASH1L,ATM,ATRN,AXL,PDCD4,PDE2A,PIK3CG,BCL6,BCR,C5AR1,F3,FANCA,FANCD2,FCER1G,FGFR1,FN1,GJA1,GPRC5B,GPX4,GRN,GSTP1,HAVCR2,HDAC9,HGF,C3,SLIT2,CALCRL,CAMK1D,CAMK4,PMP22,SNCA,PPARA,PPARD,PPARG,SOCS3,SPN,STAB1,STA…
GO:BP	protein phosphorylation	GO:0006468	7.69952e-07	1668	235	76	18117	EDNRB,EGFR,EIF2AK1,EPHA2,ABR,ACE,ADAM17,AGER,APOE,APP,RPS6KA5,ATM,AXL,PDCD4,PIK3CG,BCR,C5AR1,FABP4,FGFR1,FN1,FPR1,GPRC5B,GSTP1,HCK,HGF,C3,SIRPA,SLC11A1,SLIT2,CAMK1D,CAMK4,SNCA,SOCS3,STAP1,STAT3,STK39,PRKCA,PRKCQ,PRKCZ,PRKD1,PTGS2,PTPN2,PXK,NDUFS4,HMGB1,HYAL2,ICAM1,IGF1,IL18,IRAK2,JAK2,KIT,LRRK2,LYN,MAPK14,MAPKAPK2,RARRES2,RASGRP1,RICTOR,TGFB1,THBS1,TLR2,TLR4,CCL5,CD300A,CD81,CDH5,CDK19,TNFAIP3,UL…
GO:BP	response to endogenous stimulus	GO:0009719	1.32933e-05	1683	235	76	18117	EDNRB,EGFR,ABCC1,ADAM17,ADAMTS12,AGER,APOE,APP,APPL2,SCNN1B,SDC1,SERPINB9,SERPINF1,NOTCH1,NOTCH2,NR1H3,P2RX7,PDCD4,PDE2A,PIK3CG,FCER1G,FGFR1,GJA1,GSTP1,HDAC9,SLIT2,CASP4,SNCA,PPARA,PPARD,PPARG,SOCS3,STAT3,STAT5A,STAT5B,PRCP,PRKCQ,PRKCZ,PTAFR,PTGFR,PTGS2,PTPN2,NDST1,NFKB1,HMGB1,HMGB2,HMOX1,HSPD1,HYAL2,ICAM1,IGF1,ITGB6,JAK2,KIT,LDLR,LPL,LRRK2,LYN,RARRES2,RBPJ,TCIRG1,TGFB1,THBS1,TIMP1,TLR2,TLR4,CCL5…
GO:BP	regulation of interleukin-6 production	GO:0032675	1.51258e-05	168	235	28	18117	AGER,APP,HAVCR2,HGF,SIRPA,SLAMF1,STAT3,PTAFR,HMGB1,HSPD1,HYAL2,IL16,IL17RA,IL1RAP,IL33,LGALS9,LPL,MAPKAPK2,TLR1,TLR2,TLR4,CD200,CD47,TNFAIP3,TRPV4,CEBPB,DHX9,CX3CL1
GO:BP	regulation of leukocyte mediated immunity	GO:0002703	1.9882e-06	205	235	30	18117	AGER,SERPINB9,BCL6,HAVCR2,C3,STAP1,STAT5B,PRKCZ,PTAFR,HMGB1,HMOX1,HSPD1,ICAM1,IL18,IL18R1,IL18RAP,IL1R1,ITGAM,LGALS9,LYN,RASGRP1,TLR4,CCR2,CD28,CD300A,CD81,CD96,TNFRSF1B,UNC13D,DNASE1
GO:BP	negative regulation of biological process	GO:0048519	2.05489e-05	5757	235	148	18117	MCPH1,MECOM,EDNRB,EGFR,EIF2AK1,ELF3,ENPP3,EPHA2,ABCD1,ACE,ADAM17,ADAMTS12,AGER,AKNA,ALOX5,METRNL,MFHAS1,APOE,APP,APPL2,AOAH,SERPINB9,SERPINE1,SERPINF1,RORA,RPS19,RPS6KA5,NOTCH1,NOTCH2,NR1H3,NUPR1,P2RX7,ASH1L,ATM,AXL,PDCD4,PDE2A,PIK3CG,BCL6,C5AR1,FABP4,FANCD2,FN1,GJA1,GPX4,GRN,GSTP1,HAVCR2,HCK,HDAC9,HGF,C3,SIRPA,SLAMF1,SLC11A1,SLIT2,CALCRL,CAMK1D,SNCA,PPARA,PPARD,PPARG,SOCS3,SPN,STAB1,STAP1,STAT3,…
GO:BP	regulation of catalytic activity	GO:0050790	2.38577e-05	2545	235	94	18117	MCPH1,EDNRA,EDNRB,EGFR,EPHA2,ABR,ACE,ADAM17,AGER,AIM2,ALOX5AP,APOE,APP,SERPINB9,SERPINE1,SERPINF1,NOTCH1,NR1H3,NUPR1,P2RX1,AXL,PARP4,PDCD4,PIK3CG,BCL6,BCR,C5AR1,F3,FABP4,FGFR1,FN1,FPR1,GPRC5B,GRN,GSTP1,HDAC9,HGF,C3,SIRPA,SLC11A1,SLIT2,SNCA,PPARG,SOCS3,STAP1,STAT3,STK39,PRKCQ,PRKCZ,PRKD1,PTAFR,PTGS2,PTPN2,PXK,NFKB1,HMGB1,HMGB2,HSPD1,HYAL2,ICAM1,IGF1,IL18,IRAK2,ITGAM,JAK2,KIT,LGALS9,LPL,LRRK2,LXN,L…
GO:BP	mononuclear cell differentiation	GO:1903131	2.65957e-06	430	235	40	18117	ADAM17,AGER,RORA,NOTCH2,ATM,AXL,PDE2A,BCL6,FANCA,FANCD2,FCER1G,HDAC9,CAMK4,PPARG,SPN,STAT3,STAT5B,PRKCZ,PTPN2,NFKBID,HMGB1,IL18,IL18R1,IL2RA,ITGB6,KIT,LGALS9,LYN,RASGRP1,RBPJ,RELB,TCIRG1,TGFB1,CCR2,CD28,CEBPB,CSF1,CSF1R,CTNNBIP1,DROSHA
GO:BP	interleukin-6 production	GO:0032635	2.86769e-05	172	235	28	18117	AGER,APP,HAVCR2,HGF,SIRPA,SLAMF1,STAT3,PTAFR,HMGB1,HSPD1,HYAL2,IL16,IL17RA,IL1RAP,IL33,LGALS9,LPL,MAPKAPK2,TLR1,TLR2,TLR4,CD200,CD47,TNFAIP3,TRPV4,CEBPB,DHX9,CX3CL1
GO:BP	negative regulation of cytokine production	GO:0001818	2.92557e-06	381	235	38	18117	EPHA2,ABCD1,AGER,APPL2,RPS6KA5,AXL,PDCD4,BCL6,FN1,GSTP1,HAVCR2,HDAC9,HGF,SIRPA,SLAMF1,SLC11A1,PPARA,NFKB1,HMGB1,HMOX1,IDO1,IGF1,IL1R2,IL1RL1,IL33,LGALS9,REL,RELB,TGFB1,THBS1,TLR4,CD200,CD96,TNFAIP3,CMKLR1,DICER1,CX3CL1,CYLD
GO:BP	regulation of mononuclear cell migration	GO:0071675	4.95835e-05	113	235	24	18117	ADAM17,AGER,APP,SERPINE1,C5AR1,SLIT2,PLA2G7,SPN,STK39,HMGB1,LGALS9,LYN,RARRES2,TGFB1,THBS1,CCL4,CCL5,CCR2,CD200,TRPV4,CMKLR1,CSF1,CSF1R,CXCL17
GO:BP	negative regulation of cell death	GO:0060548	5.3283e-06	1038	235	59	18117	MECOM,EDNRB,EGFR,APOE,SERPINB9,SERPINE1,SERPINF1,NOTCH1,NOTCH2,NUPR1,AXL,PDCD4,PIK3CG,BCL6,C5AR1,GPX4,GRN,GSTP1,HCK,HGF,CAMK1D,SNCA,PPARA,PPARD,SOCS3,STAT3,STAT5B,PRKCA,PRKCQ,PRKCZ,PRKD1,PTGFR,PTGS2,NFKB1,NFKBIA,HMGB2,HMOX1,HSPD1,ICAM1,IDO1,IGF1,JAK2,KIT,LRRK2,REL,THBS1,TIMP1,CCL5,CD200,CD28,CDH5,TNFAIP3,TNFRSF1B,VPS35,CEBPB,CSF1,CSF1R,CX3CL1,DDX3X
GO:BP	regulation of phosphorylation	GO:0042325	6.45716e-06	1431	235	69	18117	MCPH1,EDNRB,EGFR,EIF2AK1,EPHA2,ABCD1,ACE,ADAM17,AGER,APOE,APP,RPS6KA5,NUPR1,P2RX7,ATM,AXL,PDCD4,PIK3CG,C5AR1,FABP4,FGFR1,FN1,FPR1,GPRC5B,GSTP1,HGF,C3,SIRPA,SLC11A1,SLIT2,SNCA,PPARA,SOCS3,STAP1,STAT3,STK39,PRKCZ,PRKD1,PTGS2,PTPN2,NDUFS4,HMGB1,HYAL2,ICAM1,IGF1,IL18,IRAK2,JAK2,KIT,LRRK2,LYN,MAPK14,MAPKAPK2,RARRES2,RASGRP1,RICTOR,TGFB1,THBS1,TLR4,CCL5,CD300A,CD81,CDH5,TNFAIP3,CSF1,CSF1R,CX3CL1,CXCL17…
GO:BP	positive regulation of cellular metabolic process	GO:0031325	7.14563e-07	3274	235	107	18117	MECOM,EDNRB,EGFR,ELF3,EPHA2,ABCD1,ACE,ADAM17,AGER,AIM2,AKNA,APOE,APP,SERPINE1,RORA,RPS6KA5,NOTCH1,NR1H3,NUPR1,P2RX1,P2RX7,ASH1L,ATM,AXL,PIK3CG,BCL6,C5AR1,F3,FGFR1,FN1,FPR1,GPRC5B,GRN,GSTP1,HGF,C3,SLC11A1,CAMK4,SNCA,PPARA,PPARD,PPARG,SOCS3,STAP1,STAT3,STAT5B,STK39,PRKCQ,PRKCZ,PRKD1,PTAFR,PTGS2,PTPN2,NFKB1,NFKBIA,HMGB1,HMGB2,HMOX1,HSPD1,HYAL2,ICAM1,IGF1,IL18,IL33,IRAK2,ITGAM,JAK2,KIT,KPNA6,LDLR,LGA…
GO:BP	response to organonitrogen compound	GO:0010243	8.46438e-06	1085	235	60	18117	EDNRB,EGFR,ABCC1,AGER,APOE,APP,APPL2,SDC1,SERPINF1,NOTCH1,P2RX1,P2RX7,PDE2A,PIK3CG,C5AR1,FCER1G,GJA1,GSTP1,HDAC9,SLIT2,CASP4,SNCA,PPARA,PPARG,SOCS3,STAT3,STAT5A,STAT5B,PRKCQ,PRKCZ,PTAFR,PTGS2,PTPN2,NDUFS4,NFKB1,NFKBIA,HSPD1,ICAM1,IGF1,JAK2,LDLR,LPL,LRRK2,LYN,MAPK14,RARRES2,TCIRG1,TGFB1,TIMP1,TLR2,TLR4,CD68,CD81,TNFAIP3,TRPV4,VPS35,CEBPB,CNR2,CSRP3,CYBB
GO:BP	developmental process	GO:0032502	9.14495e-07	6628	235	159	18117	MCPH1,MECOM,EDNRA,EDNRB,EGFR,EIF2AK1,ELF3,EPHA2,ABCD1,ACE,ACER3,ADAM17,ADAMTS12,AGER,AKNA,ALOX5,METRNL,MFHAS1,APOE,APP,APPL2,SCN9A,SDC1,SERPINE1,SERPINF1,RORA,RPS19,RPS6KA5,NOTCH1,NOTCH2,NR1H3,NUPR1,P2RX7,ASH1L,ATM,ATRN,AXL,PDCD4,PDE2A,PIK3CG,BCL6,BCR,C5AR1,F3,FABP4,FANCA,FANCD2,FCER1G,FGFR1,FN1,GJA1,GPRC5B,GPX4,GRN,GSTP1,HAVCR2,HCK,HDAC9,HGF,C3,SLIT2,CALCRL,CAMK1D,CAMK4,PLD3,PMP22,SNCA,PPARA,PPA…
GO:BP	regulation of multicellular organismal development	GO:2000026	0.000118104	1447	235	69	18117	EPHA2,ADAMTS12,AGER,ALOX5,APPL2,SERPINE1,SERPINF1,NOTCH1,NOTCH2,NUPR1,P2RX7,AXL,BCL6,C5AR1,F3,FANCA,FANCD2,FN1,GJA1,GRN,HGF,C3,SLIT2,CAMK4,PPARA,PPARD,PPARG,STAB1,STAT3,STAT5B,PRKCA,PRKCQ,PRKCZ,PRKD1,PTGIS,PTPN2,NFKBIA,NFKBID,HMGB1,HMGB2,HMOX1,IGF1,IL18,IL1RAP,IL2RA,KIT,LDLR,LGALS9,LYN,MAPK14,RASGRP1,RBPJ,TGFB1,THBS1,TLR2,TLR4,CCR2,CD28,CDH5,TNFAIP3,TNFRSF1B,CEBPB,CSF1,CTNNBIP1,CTSC,DICER1,CX3CL1…
GO:BP	response to nitrogen compound	GO:1901698	0.00013964	1172	235	62	18117	EDNRB,EGFR,ABCC1,AGER,APOE,APP,APPL2,SDC1,SERPINF1,NOTCH1,P2RX1,P2RX7,PDE2A,PIK3CG,C5AR1,FCER1G,GJA1,GSTP1,HDAC9,SLIT2,CASP4,SNCA,PPARA,PPARG,SOCS3,STAT3,STAT5A,STAT5B,PRKCQ,PRKCZ,PTAFR,PTGS2,PTPN2,NDUFS4,NFKB1,NFKBIA,HSPD1,ICAM1,IGF1,JAK2,LDLR,LPL,LRRK2,LYN,MAPK14,RARRES2,TCIRG1,TGFB1,TIMP1,TLR2,TLR4,CD68,CD81,TNFAIP3,TRPV4,VPS35,CEBPB,CIITA,CNR2,CSRP3,DHX9,CYBB
GO:BP	regulation of cell adhesion	GO:0030155	1.54419e-05	748	235	50	18117	EPHA2,ABI3BP,AGER,AKNA,ALOX5,SERPINE1,NOTCH1,ATM,PIK3CG,BCL6,FN1,HAVCR2,SIRPA,PPARA,SPN,STAT5B,PRKCA,PRKCQ,PRKCZ,PTAFR,PTPN2,NFKBID,HMGB1,HSPD1,ICAM1,IDO1,IGF1,IL18,IL2RA,JAK2,JAM3,LGALS9,LYN,MAPK14,RASGRP1,TGFB1,TGM2,THBS1,CCL5,CCR2,CD28,CD300A,CD47,CD6,CD81,TRPV4,UNC13D,CEBPB,CSF1,CX3CL1
GO:BP	positive regulation of developmental process	GO:0051094	2.24335e-06	1341	235	66	18117	AGER,ALOX5,METRNL,APOE,SERPINE1,SERPINF1,NOTCH1,NOTCH2,P2RX7,AXL,BCL6,C5AR1,F3,FGFR1,FN1,GJA1,GPRC5B,GRN,HGF,C3,SLIT2,PPARD,PPARG,SOCS3,STAT3,STAT5B,PRKCA,PRKCZ,PRKD1,PTGIS,PTGS2,NFKB1,NFKBID,HMGB1,HMGB2,HMOX1,IGF1,IL18,IL1RAP,IL2RA,JAK2,KIT,LGALS9,LPL,LYN,MAPK14,RARRES2,RASGRP1,RBPJ,TGFB1,THBS1,TLR2,CD28,CDH5,TNFRSF1B,UNC13D,VPS35,CEBPB,CMKLR1,CSF1,CSRP3,CTNNBIP1,DICER1,CX3CL1,CYBB,DUOXA1
GO:BP	regulation of apoptotic process	GO:0042981	0.000229854	1549	235	71	18117	EDNRB,EGFR,ABR,ADAM17,APOE,SERPINB9,SERPINE1,NOTCH1,NOTCH2,NUPR1,ATM,AXL,PDCD4,PIK3CG,BCL6,SGMS1,C5AR1,FGFR1,GJA1,GRN,GSTP1,HCK,HGF,SLIT2,CAMK1D,CASP4,SNCA,PPARA,PPARD,PPARG,SOCS3,STAT5B,PRKCA,PRKCQ,PRKCZ,PTGFR,PTGIS,PTGS2,PTPN2,NFKB1,NFKBIA,HMGB1,HMGB2,HMOX1,HSPD1,HYAL2,ICAM1,IDO1,IGF1,ITGAM,JAK2,LGALS9,LRRK2,LYN,TGFB1,TGM2,THBS1,TIMP1,CCL5,CD28,CDH5,CDK19,TNFAIP3,TNFRSF1B,ZBP1,CEBPB,CSF1R,CTSC,…
GO:BP	phosphorylation	GO:0016310	2.50287e-05	2138	235	84	18117	MCPH1,EDNRB,EGFR,EIF2AK1,EPHA2,ABCD1,ABR,ACE,ADAM17,AGER,AK7,APOE,APP,RPS6KA5,NUPR1,P2RX7,ATM,AXL,PDCD4,PIK3CG,BCR,SGMS1,C5AR1,FABP4,FGFR1,FN1,FPR1,GPRC5B,GSTP1,HCK,HGF,C3,SIRPA,SLC11A1,SLIT2,CAMK1D,CAMK4,SNCA,PPARA,SOCS3,STAP1,STAT3,STK39,PRKCA,PRKCQ,PRKCZ,PRKD1,PTGS2,PTPN2,PXK,NDUFS4,HMGB1,HYAL2,ICAM1,IGF1,IL18,IRAK2,JAK2,KIT,LRRK2,LYN,MAPK14,MAPKAPK2,RARRES2,RASGRP1,RICTOR,TGFB1,THBS1,TLR2,TLR…
GO:BP	regulation of chemotaxis	GO:0050920	0.000325519	226	235	30	18117	ADAM17,AGER,SERPINE1,NOTCH1,C5AR1,F3,FGFR1,GSTP1,SLIT2,CAMK1D,PLA2G7,STAP1,STK39,PRKD1,PTPN2,HMGB1,IL16,JAM3,LGALS9,LYN,RARRES2,THBS1,CCL4,CCL5,CCR2,TRPV4,CMKLR1,CSF1,CSF1R,CXCL17
GO:BP	regulation of cellular protein metabolic process	GO:0032268	0.000330744	2541	235	92	18117	EDNRB,EGFR,EIF2AK1,ACE,ADAM17,AGER,AIM2,MFHAS1,APOE,APP,SERPINB9,SERPINE1,SERPINF1,RPS6KA5,NR1H3,NUPR1,P2RX1,ATM,PDCD4,PIK3CG,BCL6,C5AR1,F3,FABP4,FGFR1,FN1,FPR1,GPRC5B,GRN,GSTP1,HGF,C3,SIRPA,SLC11A1,SLIT2,SNCA,PPARG,SOCS3,STAP1,STAT3,STK39,PRKCZ,PRKD1,PTAFR,PTGS2,PTPN2,NDUFS4,NFKB1,NFKBIA,HMGB1,HSPD1,HYAL2,ICAM1,IGF1,IL18,IL1R2,IL33,IRAK2,JAK2,KIT,LDLR,LGALS9,LPCAT3,LRRK2,LXN,LYN,MAPK14,MAPKAPK2,…
GO:BP	cell differentiation	GO:0030154	0.000436431	4350	235	124	18117	MECOM,EDNRA,EDNRB,EGFR,EIF2AK1,ELF3,EPHA2,ACE,ADAM17,ADAMTS12,AGER,AKNA,ALOX5,METRNL,MFHAS1,APOE,APP,APPL2,SDC1,SERPINE1,SERPINF1,RORA,RPS19,RPS6KA5,NOTCH1,NOTCH2,NR1H3,NUPR1,ATM,ATRN,AXL,PDCD4,PDE2A,BCL6,BCR,C5AR1,FABP4,FANCA,FANCD2,FCER1G,FGFR1,FN1,GJA1,GPRC5B,GRN,GSTP1,HCK,HDAC9,HGF,C3,SLIT2,CAMK1D,CAMK4,PLD3,PPARA,PPARD,PPARG,SOCS3,SPN,STAP1,STAT3,STAT5B,PRKCA,PRKCQ,PRKCZ,PRKD1,PSMA1,PTGS2,PT…
GO:BP	regulation of response to biotic stimulus	GO:0002831	5.54351e-05	415	235	38	18117	AIM2,APOE,APPL2,SERPINB9,RPS19,RPS6KA5,NR1H3,FCER1G,GBP5,GRN,HAVCR2,HCK,PPARG,SOCS3,STAT5B,PRKCA,PSMA1,PTPN2,NFKB1,HMGB1,HMGB2,HSPD1,IL18RAP,IL2RA,JAK2,LGALS9,LY86,LY96,LYN,RASGRP1,RELB,TLR4,CCL5,CD96,TNFAIP3,ZBP1,DHX9,CX3CL1
GO:BP	cellular developmental process	GO:0048869	6.04016e-05	4428	235	125	18117	MECOM,EDNRA,EDNRB,EGFR,EIF2AK1,ELF3,EPHA2,ACE,ADAM17,ADAMTS12,AGER,AKNA,ALOX5,METRNL,MFHAS1,APOE,APP,APPL2,SDC1,SERPINE1,SERPINF1,RORA,RPS19,RPS6KA5,NOTCH1,NOTCH2,NR1H3,NUPR1,ATM,ATRN,AXL,PDCD4,PDE2A,BCL6,BCR,C5AR1,FABP4,FANCA,FANCD2,FCER1G,FGFR1,FN1,GJA1,GPRC5B,GRN,GSTP1,HCK,HDAC9,HGF,C3,SLIT2,CAMK1D,CAMK4,PLD3,PMP22,PPARA,PPARD,PPARG,SOCS3,SPN,STAP1,STAT3,STAT5B,PRKCA,PRKCQ,PRKCZ,PRKD1,PSMA1,PT…
GO:BP	regulation of cell-cell adhesion	GO:0022407	7.41861e-05	445	235	39	18117	AGER,AKNA,ALOX5,NOTCH1,BCL6,HAVCR2,SIRPA,PPARA,SPN,STAT5B,PRKCA,PRKCQ,PRKCZ,PTAFR,PTPN2,NFKBID,HMGB1,HSPD1,ICAM1,IDO1,IGF1,IL18,IL2RA,JAK2,LGALS9,LYN,MAPK14,RASGRP1,TGFB1,CCL5,CCR2,CD28,CD300A,CD47,CD6,CD81,TRPV4,CEBPB,CX3CL1
GO:BP	negative regulation of immune system process	GO:0002683	8.30927e-05	420	235	38	18117	ENPP3,SERPINB9,RPS19,NR1H3,ATM,AXL,BCL6,GRN,HAVCR2,SLIT2,PPARG,SPN,STAP1,PSMA1,PTPN2,HMGB1,HMOX1,IDO1,IL1RL1,IL2RA,IL33,LDLR,LGALS9,LRFN5,LYN,TGFB1,THBS1,TLR4,CCR2,CD200,CD300A,CD47,CD68,CD96,TNFAIP3,CEBPB,CNR2,CX3CL1
GO:BP	anatomical structure development	GO:0048856	8.37957e-05	6106	235	150	18117	MCPH1,MECOM,EDNRA,EDNRB,EGFR,EIF2AK1,ELF3,EPHA2,ABCD1,ACE,ACER3,ADAM17,ADAMTS12,AGER,AKNA,ALOX5,MFHAS1,APOE,APP,APPL2,SCN9A,SDC1,SERPINE1,SERPINF1,RORA,RPS19,RPS6KA5,NOTCH1,NOTCH2,NUPR1,P2RX7,ASH1L,ATM,ATRN,AXL,PDCD4,PDE2A,PIK3CG,BCL6,BCR,C5AR1,F3,FANCA,FANCD2,FCER1G,FGFR1,FN1,GJA1,GPRC5B,GPX4,GRN,GSTP1,HAVCR2,HCK,HDAC9,HGF,C3,SLIT2,CALCRL,CAMK1D,CAMK4,PLD3,PMP22,SNCA,PPARA,PPARD,PPARG,SOCS3,SPN,…
GO:BP	secretion	GO:0046903	8.50331e-05	1501	235	69	18117	EDNRB,EGFR,ACE,ALOX5,APOE,APP,SDC1,SERPINE1,NOTCH1,NR1H3,OLR1,P2RX1,AXL,PIK3CG,C5AR1,F8,FCER1G,FN1,FPR1,GJA1,GRN,GSTP1,HCK,HGF,C3,SIRPA,SLC11A1,PLA2G4A,SNAP23,SNCA,PPARD,STAT5A,STAT5B,STK39,PRCP,PRKCA,PTAFR,PTGDR,NFKB1,HMGB1,HMOX1,IGF1,ITGAM,JAK2,KIT,LGALS9,LRRK2,LYN,MAPK14,RARRES2,RASGRP1,TCIRG1,THBS1,TIMP1,TLR2,TLR4,CCL5,CCR2,CD200,CD300A,CD47,CD68,TNFRSF1B,TRPV4,UNC13D,CTSC,CTSS,CYBB,DDX3X
GO:BP	regulation of cellular process	GO:0050794	9.6429e-05	11473	235	212	18117	MCPH1,MECOM,EDNRA,EDNRB,EGFR,EIF2AK1,ELF3,ENPP3,EPHA2,ABCD1,ABI3BP,ABR,ACE,ACER3,ADAM17,ADAMTS12,AGER,AIM2,AKNA,ALOX5,METRNL,MFHAS1,MGLL,APOE,APP,APPL2,MS4A2,SCN9A,SDC1,SERPINB9,SERPINE1,SERPINF1,RORA,RPS19,RPS6KA5,NOTCH1,NOTCH2,NR1H3,NUPR1,P2RX1,P2RX7,ASH1L,ATM,AXL,PARP4,PDCD4,PDE2A,PDE5A,PIK3AP1,PIK3CG,BCL6,BCR,SGMS1,C5AR1,F3,FABP4,FANCA,FANCD2,FCER1G,FGFR1,FN1,FPR1,FPR3,GBP5,GJA1,GPRC5B,GPX4,G…
GO:BP	regulated exocytosis	GO:0045055	0.00117013	785	235	50	18117	ALOX5,APP,SERPINE1,NOTCH1,OLR1,P2RX1,PIK3CG,C5AR1,F8,FCER1G,FN1,FPR1,GRN,GSTP1,HCK,HGF,C3,SIRPA,SLC11A1,SNAP23,SNCA,PRCP,PTAFR,PTGDR,NFKB1,HMGB1,HMOX1,IGF1,ITGAM,KIT,LGALS9,LRRK2,LYN,MAPK14,RARRES2,RASGRP1,TCIRG1,THBS1,TIMP1,TLR2,CCR2,CD300A,CD47,CD68,TNFRSF1B,UNC13D,CTSC,CTSS,CYBB,DDX3X
GO:BP	positive regulation of immune response	GO:0050778	0.00012482	753	235	49	18117	AIM2,APPL2,RPS19,RPS6KA5,C5AR1,FCER1G,FPR1,FPR3,GBP5,HAVCR2,HCK,C3,SLC11A1,PLA2G4A,STAP1,STAT5B,PRKCQ,PRKCZ,PSMA1,PTAFR,PTPN2,NFKB1,NFKBID,HMGB1,HMGB2,HSPD1,IDO1,IL18,IL18R1,IL18RAP,IL1R1,IL33,ITGAM,LGALS9,LYN,RASGRP1,RELB,THEMIS2,TLR4,CCL5,CCR2,CD28,CD300A,CD47,CD81,ZBP1,CFH,CMKLR1,DHX9
GO:BP	regulation of phosphate metabolic process	GO:0019220	0.00141687	1645	235	72	18117	MCPH1,EDNRB,EGFR,EIF2AK1,EPHA2,ABCD1,ACE,ADAM17,AGER,MFHAS1,APOE,APP,RPS6KA5,NUPR1,P2RX7,ATM,AXL,PDCD4,PIK3CG,C5AR1,FABP4,FGFR1,FN1,FPR1,GPRC5B,GSTP1,HGF,C3,SIRPA,SLC11A1,SLIT2,SNCA,PPARA,SOCS3,STAP1,STAT3,STK39,PRKCZ,PRKD1,PTAFR,PTGS2,PTPN2,NDUFS4,HMGB1,HYAL2,ICAM1,IGF1,IL18,IRAK2,JAK2,KIT,LDLR,LRRK2,LYN,MAPK14,MAPKAPK2,RARRES2,RASGRP1,RICTOR,TGFB1,THBS1,TLR4,CCL5,CD300A,CD81,CDH5,TNFAIP3,CSF1,C…
GO:BP	regulation of phosphorus metabolic process	GO:0051174	0.00141687	1645	235	72	18117	MCPH1,EDNRB,EGFR,EIF2AK1,EPHA2,ABCD1,ACE,ADAM17,AGER,MFHAS1,APOE,APP,RPS6KA5,NUPR1,P2RX7,ATM,AXL,PDCD4,PIK3CG,C5AR1,FABP4,FGFR1,FN1,FPR1,GPRC5B,GSTP1,HGF,C3,SIRPA,SLC11A1,SLIT2,SNCA,PPARA,SOCS3,STAP1,STAT3,STK39,PRKCZ,PRKD1,PTAFR,PTGS2,PTPN2,NDUFS4,HMGB1,HYAL2,ICAM1,IGF1,IL18,IRAK2,JAK2,KIT,LDLR,LRRK2,LYN,MAPK14,MAPKAPK2,RARRES2,RASGRP1,RICTOR,TGFB1,THBS1,TLR4,CCL5,CD300A,CD81,CDH5,TNFAIP3,CSF1,C…
GO:BP	positive regulation of phosphorus metabolic process	GO:0010562	0.00014851	1001	235	56	18117	EDNRB,EGFR,EPHA2,ACE,ADAM17,AGER,APP,RPS6KA5,NUPR1,P2RX7,ATM,AXL,PIK3CG,C5AR1,FGFR1,FPR1,GPRC5B,HGF,C3,SLC11A1,SNCA,PPARA,SOCS3,STAP1,STAT3,STK39,PRKCZ,PRKD1,PTAFR,PTGS2,HMGB1,ICAM1,IGF1,IL18,IRAK2,JAK2,KIT,LRRK2,LYN,MAPK14,MAPKAPK2,RARRES2,RASGRP1,RICTOR,TGFB1,THBS1,TLR4,CCL5,CD300A,CD81,CDH5,CSF1,CSF1R,CX3CL1,CXCL17,DDX3X
GO:BP	positive regulation of phosphate metabolic process	GO:0045937	0.00014851	1001	235	56	18117	EDNRB,EGFR,EPHA2,ACE,ADAM17,AGER,APP,RPS6KA5,NUPR1,P2RX7,ATM,AXL,PIK3CG,C5AR1,FGFR1,FPR1,GPRC5B,HGF,C3,SLC11A1,SNCA,PPARA,SOCS3,STAP1,STAT3,STK39,PRKCZ,PRKD1,PTAFR,PTGS2,HMGB1,ICAM1,IGF1,IL18,IRAK2,JAK2,KIT,LRRK2,LYN,MAPK14,MAPKAPK2,RARRES2,RASGRP1,RICTOR,TGFB1,THBS1,TLR4,CCL5,CD300A,CD81,CDH5,CSF1,CSF1R,CX3CL1,CXCL17,DDX3X
GO:BP	regulation of DNA-binding transcription factor activity	GO:0051090	0.00167393	456	235	39	18117	AGER,AIM2,APP,RPS6KA5,NUPR1,FANCA,FANCD2,HAVCR2,HCK,CAMK1D,PPARG,STAT3,PRKCQ,PRKCZ,PRKD1,PTGIS,NFKB1,NFKBIA,HMOX1,ICAM1,IL18,IL18R1,IL18RAP,IL1RAP,IRAK2,JAK2,KIT,LGALS9,MAPK14,TGFB1,TLR2,TLR4,CD200,TNFAIP3,CMKLR1,CTNNBIP1,DHX9,CX3CL1,CYLD
GO:BP	phosphate-containing compound metabolic process	GO:0006796	0.00201217	3087	235	101	18117	MCPH1,EDNRB,EGFR,EIF2AK1,ENPP3,EPHA2,ABCD1,ABHD12,ABR,ACE,ADAM17,AGER,AK7,MFHAS1,APOE,APP,RORA,RPS6KA5,NR1H3,NUPR1,P2RX7,ATM,AXL,PDCD4,PDE2A,PDE5A,PIK3CG,BCR,SGMS1,C5AR1,FABP4,FGFR1,FN1,FPR1,GPRC5B,GPX4,GSTP1,HCK,HGF,C3,SIRPA,SLC11A1,SLIT2,CAMK1D,CAMK4,PLA2G4A,PLA2G7,SNCA,PPARA,PPARD,SOCS3,STAP1,STAT3,STK39,PRKCA,PRKCQ,PRKCZ,PRKD1,PTAFR,PTGIS,PTGS2,PTPN2,PXK,NDUFS4,HMGB1,HYAL2,ICAM1,IDO1,IGF1,IL1…
GO:BP	regulation of protein phosphorylation	GO:0001932	0.000223052	1240	235	62	18117	EDNRB,EGFR,EIF2AK1,ACE,ADAM17,AGER,APOE,APP,RPS6KA5,ATM,PDCD4,PIK3CG,C5AR1,FABP4,FGFR1,FN1,FPR1,GPRC5B,GSTP1,HGF,C3,SIRPA,SLC11A1,SLIT2,SNCA,SOCS3,STAP1,STAT3,STK39,PRKCZ,PRKD1,PTGS2,PTPN2,NDUFS4,HMGB1,HYAL2,ICAM1,IGF1,IL18,IRAK2,JAK2,KIT,LRRK2,LYN,MAPK14,MAPKAPK2,RARRES2,RASGRP1,RICTOR,TGFB1,THBS1,TLR4,CCL5,CD300A,CD81,CDH5,TNFAIP3,CSF1,CSF1R,CX3CL1,CXCL17,DDX3X
GO:BP	myeloid cell activation involved in immune response	GO:0002275	0.00259416	547	235	42	18117	ENPP3,ALOX5,OLR1,P2RX1,PIK3CG,C5AR1,FCER1G,FPR1,GRN,GSTP1,HAVCR2,C3,SIRPA,SLAMF1,SLC11A1,SNAP23,PRCP,PTAFR,PTGDR,NFKB1,HMGB1,HMOX1,IL33,ITGAM,KIT,LGALS9,LYN,MAPK14,RASGRP1,TCIRG1,TLR2,CCR2,CD300A,CD47,CD68,TNFRSF1B,UNC13D,CTSC,CTSS,CYBB,DDX3X,DNASE1
GO:BP	myeloid leukocyte mediated immunity	GO:0002444	0.00339728	551	235	42	18117	ACE,ADAM17,ALOX5,SERPINB9,OLR1,P2RX1,PIK3CG,C5AR1,FCER1G,FPR1,GRN,GSTP1,C3,SIRPA,SLC11A1,SNAP23,STAP1,PRCP,PTAFR,PTGDR,NFKB1,HMGB1,HMOX1,ITGAM,KIT,LGALS9,LYN,MAPK14,RASGRP1,TCIRG1,TLR2,CCR2,CD300A,CD47,CD68,TNFRSF1B,UNC13D,CTSC,CTSS,CYBB,DDX3X,DNASE1
GO:BP	phosphorus metabolic process	GO:0006793	0.00379457	3114	235	101	18117	MCPH1,EDNRB,EGFR,EIF2AK1,ENPP3,EPHA2,ABCD1,ABHD12,ABR,ACE,ADAM17,AGER,AK7,MFHAS1,APOE,APP,RORA,RPS6KA5,NR1H3,NUPR1,P2RX7,ATM,AXL,PDCD4,PDE2A,PDE5A,PIK3CG,BCR,SGMS1,C5AR1,FABP4,FGFR1,FN1,FPR1,GPRC5B,GPX4,GSTP1,HCK,HGF,C3,SIRPA,SLC11A1,SLIT2,CAMK1D,CAMK4,PLA2G4A,PLA2G7,SNCA,PPARA,PPARD,SOCS3,STAP1,STAT3,STK39,PRKCA,PRKCQ,PRKCZ,PRKD1,PTAFR,PTGIS,PTGS2,PTPN2,PXK,NDUFS4,HMGB1,HYAL2,ICAM1,IDO1,IGF1,IL1…
GO:BP	positive regulation of molecular function	GO:0044093	0.000475856	1771	235	74	18117	EDNRA,EGFR,EPHA2,ABR,ACE,ADAM17,AGER,AIM2,APOE,APP,RPS6KA5,NR1H3,P2RX1,AXL,PIK3CG,BCR,C5AR1,F3,FGFR1,FN1,FPR1,GPRC5B,GRN,HGF,SLC11A1,CAMK1D,SNCA,PPARG,STAP1,STAT3,STK39,PRKCQ,PRKCZ,PRKD1,PTAFR,NFKB1,HMGB1,HMGB2,HSPD1,ICAM1,IGF1,IL18,IL18R1,IL18RAP,IL1RAP,IRAK2,ITGAM,JAK2,KIT,LGALS9,LRRK2,LYN,MAPK14,MAPKAPK2,RASGRP1,RICTOR,TGFB1,THBS1,TLR2,TLR4,CCL4,CCL5,CCR2,CD200,CD300A,CD81,UACA,CSF1,CSF1R,CTSS…
GO:BP	regulation of protein metabolic process	GO:0051246	0.000583668	2704	235	93	18117	EDNRB,EGFR,EIF2AK1,ACE,ADAM17,AGER,AIM2,MFHAS1,APOE,APP,SERPINB9,SERPINE1,SERPINF1,RPS6KA5,NR1H3,NUPR1,P2RX1,ATM,PDCD4,PIK3CG,BCL6,C5AR1,F3,FABP4,FGFR1,FN1,FPR1,GJA1,GPRC5B,GRN,GSTP1,HGF,C3,SIRPA,SLC11A1,SLIT2,SNCA,PPARG,SOCS3,STAP1,STAT3,STK39,PRKCZ,PRKD1,PTAFR,PTGS2,PTPN2,NDUFS4,NFKB1,NFKBIA,HMGB1,HSPD1,HYAL2,ICAM1,IGF1,IL18,IL1R2,IL33,IRAK2,JAK2,KIT,LDLR,LGALS9,LPCAT3,LRRK2,LXN,LYN,MAPK14,MAPK…
GO:BP	regulation of leukocyte proliferation	GO:0070663	0.00061843	251	235	30	18117	ENPP3,AGER,ATM,BCL6,GSTP1,HAVCR2,SPN,STAT5B,PRKCQ,HMGB1,IDO1,IGF1,IL18,IL2RA,IL33,LGALS9,LYN,TGFB1,TLR4,CCL5,CCR2,CD28,CD300A,CD6,CD81,TNFAIP3,TNFRSF1B,CEBPB,CSF1,CSF1R
GO:BP	production of molecular mediator involved in inflammatory response	GO:0002532	0.000638321	94	235	21	18117	ABCD1,ALOX5,ALOX5AP,APPL2,SERPINE1,RPS19,P2RX1,PDCD4,GBP5,GRN,SIRPA,PLD3,SNAP23,PPARA,STAT3,IL1R2,KPNA6,LYN,MAPK14,TLR4,CD6
GO:BP	positive regulation of phosphorylation	GO:0042327	7.51623e-05	927	235	53	18117	EDNRB,EGFR,EPHA2,ACE,ADAM17,AGER,APP,RPS6KA5,NUPR1,P2RX7,ATM,AXL,PIK3CG,C5AR1,FGFR1,FPR1,GPRC5B,HGF,C3,SLC11A1,SNCA,SOCS3,STAP1,STAT3,STK39,PRKCZ,PRKD1,PTGS2,HMGB1,ICAM1,IGF1,IL18,IRAK2,JAK2,KIT,LRRK2,LYN,MAPK14,MAPKAPK2,RARRES2,RASGRP1,RICTOR,TGFB1,THBS1,TLR4,CCL5,CD300A,CD81,CSF1,CSF1R,CX3CL1,CXCL17,DDX3X
GO:BP	negative regulation of cellular process	GO:0048523	0.000759164	5139	235	134	18117	MCPH1,MECOM,EDNRB,EGFR,EIF2AK1,ELF3,ENPP3,EPHA2,ABCD1,ACE,ADAM17,ADAMTS12,AGER,AKNA,ALOX5,MFHAS1,APOE,APP,APPL2,SERPINB9,SERPINE1,SERPINF1,RORA,RPS6KA5,NOTCH1,NOTCH2,NR1H3,NUPR1,P2RX7,ASH1L,ATM,AXL,PDCD4,PDE2A,PIK3CG,BCL6,C5AR1,FABP4,FANCD2,GJA1,GPX4,GRN,GSTP1,HAVCR2,HCK,HDAC9,HGF,C3,SIRPA,SLAMF1,SLC11A1,SLIT2,CAMK1D,SNCA,PPARA,PPARD,PPARG,SOCS3,SPN,STAP1,STAT3,STAT5B,STK39,PRKCA,PRKCQ,PRKCZ,PRKD…
GO:BP	positive regulation of chemotaxis	GO:0050921	0.0101612	141	235	24	18117	ADAM17,AGER,SERPINE1,C5AR1,F3,FGFR1,SLIT2,CAMK1D,PLA2G7,STK39,PRKD1,HMGB1,IL16,LGALS9,RARRES2,THBS1,CCL4,CCL5,CCR2,TRPV4,CMKLR1,CSF1,CSF1R,CXCL17
GO:BP	secretion by cell	GO:0032940	0.000114653	1364	235	64	18117	EGFR,ALOX5,APOE,APP,SDC1,SERPINE1,NOTCH1,NR1H3,OLR1,P2RX1,AXL,PIK3CG,C5AR1,F8,FCER1G,FN1,FPR1,GJA1,GRN,GSTP1,HCK,HGF,C3,SIRPA,SLC11A1,PLA2G4A,SNAP23,SNCA,PPARD,PRCP,PRKCA,PTAFR,PTGDR,NFKB1,HMGB1,HMOX1,IGF1,ITGAM,JAK2,KIT,LGALS9,LRRK2,LYN,MAPK14,RARRES2,RASGRP1,TCIRG1,THBS1,TIMP1,TLR2,TLR4,CCL5,CCR2,CD200,CD300A,CD47,CD68,TNFRSF1B,TRPV4,UNC13D,CTSC,CTSS,CYBB,DDX3X
GO:BP	positive regulation of immune effector process	GO:0002699	0.0115836	215	235	28	18117	ENPP3,APPL2,RPS19,GPRC5B,C3,STAP1,STAT5B,PRKCZ,PTAFR,NFKBID,HMOX1,HSPD1,IL18,IL18R1,IL18RAP,IL1R1,IL33,ITGAM,LGALS9,LYN,RASGRP1,TLR4,CCR2,CD28,CD300A,CD81,UNC13D,HK1
GO:BP	exocytosis	GO:0006887	0.0137449	904	235	52	18117	ALOX5,APP,SDC1,SERPINE1,NOTCH1,OLR1,P2RX1,PIK3CG,C5AR1,F8,FCER1G,FN1,FPR1,GRN,GSTP1,HCK,HGF,C3,SIRPA,SLC11A1,SNAP23,SNCA,PRCP,PTAFR,PTGDR,NFKB1,HMGB1,HMOX1,IGF1,ITGAM,KIT,LGALS9,LRRK2,LYN,MAPK14,RARRES2,RASGRP1,TCIRG1,THBS1,TIMP1,TLR2,CCL5,CCR2,CD300A,CD47,CD68,TNFRSF1B,UNC13D,CTSC,CTSS,CYBB,DDX3X
GO:BP	positive regulation of catalytic activity	GO:0043085	0.0177805	1418	235	65	18117	EDNRA,EGFR,EPHA2,ABR,ACE,ADAM17,AGER,AIM2,APOE,APP,NR1H3,P2RX1,AXL,PIK3CG,BCR,C5AR1,F3,FGFR1,FN1,FPR1,GPRC5B,GRN,HGF,SLC11A1,SNCA,PPARG,STAP1,STAT3,STK39,PRKCQ,PRKCZ,PRKD1,PTAFR,HMGB1,HMGB2,HSPD1,ICAM1,IGF1,IL18,IRAK2,ITGAM,JAK2,KIT,LGALS9,LRRK2,LYN,MAPK14,MAPKAPK2,RASGRP1,RICTOR,TGFB1,THBS1,TLR4,CCL4,CCL5,CD200,CD300A,CD81,UACA,CSF1,CSF1R,DHX9,CX3CL1,CXCL17,DDX3X
GO:BP	export from cell	GO:0140352	0.0177805	1418	235	65	18117	EGFR,ABCC1,ALOX5,APOE,APP,SDC1,SERPINE1,NOTCH1,NR1H3,OLR1,P2RX1,AXL,PIK3CG,C5AR1,F8,FCER1G,FN1,FPR1,GJA1,GRN,GSTP1,HCK,HGF,C3,SIRPA,SLC11A1,PLA2G4A,SNAP23,SNCA,PPARD,PRCP,PRKCA,PTAFR,PTGDR,NFKB1,HMGB1,HMOX1,IGF1,ITGAM,JAK2,KIT,LGALS9,LRRK2,LYN,MAPK14,RARRES2,RASGRP1,TCIRG1,THBS1,TIMP1,TLR2,TLR4,CCL5,CCR2,CD200,CD300A,CD47,CD68,TNFRSF1B,TRPV4,UNC13D,CTSC,CTSS,CYBB,DDX3X
GO:BP	positive regulation of cell differentiation	GO:0045597	0.00229033	879	235	51	18117	AGER,METRNL,SERPINE1,SERPINF1,NOTCH1,NOTCH2,AXL,BCL6,FGFR1,FN1,GJA1,GPRC5B,HGF,SLIT2,PPARD,PPARG,SOCS3,STAT3,STAT5B,PRKCA,PRKCZ,PRKD1,PTGS2,NFKB1,NFKBID,HMGB1,HMGB2,IGF1,IL18,IL2RA,JAK2,KIT,LGALS9,LPL,LYN,MAPK14,RARRES2,RASGRP1,TGFB1,TLR2,CDH5,TNFRSF1B,UNC13D,CEBPB,CMKLR1,CSF1,CSRP3,CTNNBIP1,DICER1,CX3CL1,DUOXA1
GO:BP	positive regulation of nitrogen compound metabolic process	GO:0051173	0.0230934	3083	235	99	18117	MECOM,EDNRB,EGFR,ELF3,ACE,ADAM17,AGER,AIM2,AKNA,APOE,APP,SERPINE1,RORA,RPS6KA5,NOTCH1,NR1H3,NUPR1,P2RX1,P2RX7,ASH1L,ATM,PIK3CG,BCL6,C5AR1,F3,FGFR1,FN1,FPR1,GJA1,GPRC5B,GRN,HGF,C3,SLC11A1,CAMK4,SNCA,PPARA,PPARD,PPARG,SOCS3,STAP1,STAT3,STAT5B,STK39,PRKCQ,PRKCZ,PRKD1,PTAFR,PTGS2,NFKB1,NFKBIA,HMGB1,HMGB2,HSPD1,HYAL2,ICAM1,IGF1,IL18,IL33,IRAK2,JAK2,KIT,KPNA6,LDLR,LGALS9,LPCAT3,LRRK2,LYN,MAPK14,MAPKAPK…
GO:BP	regulation of innate immune response	GO:0045088	0.00231376	309	235	32	18117	AIM2,APOE,APPL2,SERPINB9,RPS19,RPS6KA5,NR1H3,FCER1G,GBP5,GRN,HAVCR2,HCK,PPARG,SOCS3,STAT5B,PSMA1,PTPN2,NFKB1,HMGB1,HMGB2,IL18RAP,JAK2,LGALS9,LYN,RASGRP1,RELB,TLR4,CCL5,CD96,TNFAIP3,ZBP1,DHX9
GO:BP	chemical homeostasis	GO:0048878	0.0329523	1229	235	60	18117	EDNRA,EDNRB,EGFR,EIF2AK1,ABCD1,AGER,ALOX5,APOE,APP,APPL2,SCNN1B,SERPINF1,RORA,NR1H3,P2RX1,P2RX7,PIK3CG,C5AR1,FABP4,FPR1,FPR3,GJA1,GRN,GSTP1,HDAC9,SLC11A1,SNCA,PPARD,PPARG,STAT3,STK39,PRCP,PRKD1,PTGDR,PTGFR,PTPN2,HMGB1,HMOX1,HYAL2,ICAM1,IL18,ITGB6,JAK2,LDLR,LPL,LRRK2,LYN,TCIRG1,TGFB1,TGM2,CCL5,CCR2,CDH5,TRPV4,CMKLR1,CSRP3,CX3CL1,CYSLTR1,DDX3X,HK1
GO:BP	regulation of T cell activation	GO:0050863	0.00330511	337	235	33	18117	AGER,BCL6,FANCA,FANCD2,HAVCR2,SIRPA,CAMK4,SPN,STAT5B,PRKCQ,PRKCZ,PTPN2,NFKBID,HMGB1,HSPD1,IDO1,IGF1,IL18,IL2RA,LGALS9,LYN,RASGRP1,TGFB1,CCL5,CCR2,CD28,CD300A,CD47,CD6,CD81,TNFRSF1B,CEBPB,DROSHA
GO:BP	positive regulation of tumor necrosis factor production	GO:0032760	0.00341656	88	235	20	18117	AGER,APP,HAVCR2,SPN,STAT3,PTAFR,HMGB1,IL33,JAK2,LGALS9,LPL,LY96,MAPKAPK2,RASGRP1,THBS1,TLR1,TLR2,TLR4,CCR2,DHX9
GO:BP	regulation of cellular metabolic process	GO:0031323	0.0411628	6269	235	149	18117	MCPH1,MECOM,EDNRB,EGFR,EIF2AK1,ELF3,EPHA2,ABCD1,ACE,ADAM17,AGER,AIM2,AKNA,ALOX5,MFHAS1,APOE,APP,APPL2,SERPINB9,SERPINE1,SERPINF1,RORA,RPS6KA5,NOTCH1,NOTCH2,NR1H3,NUPR1,P2RX1,P2RX7,ASH1L,ATM,AXL,PARP4,PDCD4,PDE2A,PIK3CG,BCL6,C5AR1,F3,FABP4,FANCA,FANCD2,FGFR1,FN1,FPR1,GJA1,GPRC5B,GRN,GSTP1,HAVCR2,HCK,HDAC9,HGF,C3,SIRPA,SLC11A1,SLIT2,CAMK1D,CAMK4,SNCA,PPARA,PPARD,PPARG,SOCS3,STAP1,STAT3,STAT5A,STAT5…
GO:BP	cell-cell adhesion	GO:0098609	0.00459787	894	235	51	18117	EGFR,AGER,AKNA,ALOX5,NOTCH1,OLR1,PIK3CG,BCL6,FN1,HAVCR2,SIRPA,PPARA,SPN,STAT5B,PRKCA,PRKCQ,PRKCZ,PTAFR,PTPN2,NFKBID,HMGB1,HSPD1,ICAM1,IDO1,IGF1,IL18,IL1RAP,IL2RA,ITGAM,JAK2,JAM3,KIT,LGALS9,LRFN5,LYN,MAPK14,RASGRP1,TGFB1,CCL5,CCR2,CD200,CD28,CD300A,CD47,CD6,CD81,CDH5,TNIP1,TRPV4,CEBPB,CX3CL1
GO:BP	positive regulation of tumor necrosis factor superfamily cytokine production	GO:1903557	6.90452e-05	91	235	20	18117	AGER,APP,HAVCR2,SPN,STAT3,PTAFR,HMGB1,IL33,JAK2,LGALS9,LPL,LY96,MAPKAPK2,RASGRP1,THBS1,TLR1,TLR2,TLR4,CCR2,DHX9
GO:BP	regulation of leukocyte chemotaxis	GO:0002688	6.90452e-05	120	235	22	18117	ADAM17,SERPINE1,C5AR1,SLIT2,CAMK1D,PLA2G7,STAP1,STK39,HMGB1,JAM3,LGALS9,LYN,RARRES2,THBS1,CCL4,CCL5,CCR2,TRPV4,CMKLR1,CSF1,CSF1R,CXCL17
GO:BP	leukocyte cell-cell adhesion	GO:0007159	0.000978916	375	235	34	18117	AGER,ALOX5,OLR1,BCL6,HAVCR2,SIRPA,PPARA,SPN,STAT5B,PRKCQ,PRKCZ,PTAFR,PTPN2,NFKBID,HMGB1,HSPD1,ICAM1,IDO1,IGF1,IL18,IL2RA,LGALS9,LYN,RASGRP1,TGFB1,CCL5,CCR2,CD28,CD300A,CD47,CD6,CD81,TNIP1,CEBPB
GO:BP	positive regulation of protein phosphorylation	GO:0001934	0.105321	840	235	49	18117	EDNRB,EGFR,ACE,ADAM17,AGER,APP,RPS6KA5,ATM,PIK3CG,C5AR1,FGFR1,FPR1,GPRC5B,HGF,C3,SLC11A1,SNCA,SOCS3,STAP1,STAT3,STK39,PRKCZ,PRKD1,PTGS2,HMGB1,ICAM1,IGF1,IL18,IRAK2,JAK2,KIT,LRRK2,LYN,MAPK14,MAPKAPK2,RARRES2,RASGRP1,RICTOR,TGFB1,THBS1,TLR4,CCL5,CD300A,CD81,CSF1,CSF1R,CX3CL1,CXCL17,DDX3X
GO:BP	animal organ development	GO:0048513	0.129326	3672	235	108	18117	MCPH1,MECOM,EDNRA,EDNRB,EGFR,EIF2AK1,ELF3,EPHA2,ACE,ADAM17,ADAMTS12,AGER,AKNA,ALOX5,MFHAS1,APP,SDC1,SERPINE1,SERPINF1,RORA,RPS19,NOTCH1,NOTCH2,NUPR1,P2RX7,ASH1L,ATM,ATRN,AXL,PDCD4,PDE2A,BCL6,BCR,C5AR1,FANCA,FANCD2,FCER1G,FGFR1,FN1,GJA1,GSTP1,HDAC9,HGF,SLIT2,CALCRL,CAMK4,PPARA,PPARD,PPARG,SOCS3,SPN,STAT3,STAT5A,STAT5B,PRKCA,PRKCQ,PRKCZ,PSMA1,PTGS2,PTPN2,NDST1,NDUFS4,NFKBIA,NFKBID,HMGB1,HMGB2,HMOX1…
GO:BP	regulation of nitrogen compound metabolic process	GO:0051171	0.136918	5848	235	142	18117	MCPH1,MECOM,EDNRB,EGFR,EIF2AK1,ELF3,ACE,ADAM17,AGER,AIM2,AKNA,MFHAS1,APOE,APP,SERPINB9,SERPINE1,SERPINF1,RORA,RPS6KA5,NOTCH1,NOTCH2,NR1H3,NUPR1,P2RX1,P2RX7,ASH1L,ATM,PARP4,PDCD4,PDE2A,PIK3CG,BCL6,C5AR1,F3,FABP4,FANCA,FANCD2,FGFR1,FN1,FPR1,GJA1,GPRC5B,GRN,GSTP1,HAVCR2,HCK,HDAC9,HGF,C3,SIRPA,SLC11A1,SLIT2,CAMK1D,CAMK4,SNCA,PPARA,PPARD,PPARG,SOCS3,STAP1,STAT3,STAT5A,STAT5B,STK39,PRKCA,PRKCQ,PRKCZ,PR…
GO:BP	regulation of transferase activity	GO:0051338	0.0172196	1035	235	54	18117	MCPH1,EGFR,EPHA2,ACE,ADAM17,AGER,APOE,APP,AXL,PARP4,PDCD4,PIK3CG,C5AR1,FABP4,FGFR1,FPR1,GPRC5B,GSTP1,HGF,SLC11A1,SNCA,PPARG,SOCS3,STAP1,STK39,PRKCQ,PRKCZ,PRKD1,PTPN2,HMGB1,HYAL2,IGF1,IL18,IRAK2,JAK2,KIT,LRRK2,LYN,MAPK14,MAPKAPK2,RASGRP1,RICTOR,TGFB1,THBS1,TLR4,CCL5,CD200,CD300A,CD81,TNFAIP3,CSF1,CSF1R,CXCL17,DDX3X
GO:BP	organic substance metabolic process	GO:0071704	0.249509	11326	235	207	18117	MCPH1,MECOM,EDNRB,EGFR,EIF2AK1,ELF3,ENPP3,EPHA2,ABCC1,ABCD1,ABHD12,ABR,ACE,ACER3,ADAM17,ADAMTS12,AGER,AIM2,AK7,AKNA,ALDH2,ALOX5,ALOX5AP,MFHAS1,MGLL,APOE,APP,APPL2,AOAH,SCNN1B,SDC1,SERPINB9,SERPINE1,SERPINF1,RORA,RPS19,RPS6KA5,NOTCH1,NOTCH2,NR1H3,NUPR1,OLR1,P2RX1,P2RX7,ASH1L,ATM,AXL,PARP4,PDCD4,PDE2A,PDE5A,PIK3CG,BCL6,BCR,SGMS1,C5AR1,F3,F8,FABP4,FANCA,FANCD2,FCER1G,FGFR1,FN1,FPR1,GBP5,GJA1,GPRC5B,…
GO:BP	adaptive immune response based on somatic recombination of immune receptors built from immunoglobulin superfamily domains	GO:0002460	0.0306762	363	235	33	18117	ADAM17,AGER,RORA,BCL6,FCER1G,HAVCR2,C3,SLC11A1,PLA2G4A,SPN,STAT3,PRKCQ,PRKCZ,NFKBID,HMGB1,HSPD1,ICAM1,IL18,IL18R1,IL1R1,IL1RL1,IL33,RELB,TCIRG1,TGFB1,TLR4,CCR2,CD28,CD81,TNFAIP3,TNFRSF1B,UNC13D,CTSC
GO:BP	regulation of leukocyte cell-cell adhesion	GO:1903037	0.0319496	338	235	32	18117	AGER,ALOX5,BCL6,HAVCR2,SIRPA,PPARA,SPN,STAT5B,PRKCQ,PRKCZ,PTAFR,PTPN2,NFKBID,HMGB1,HSPD1,ICAM1,IDO1,IGF1,IL18,IL2RA,LGALS9,LYN,RASGRP1,TGFB1,CCL5,CCR2,CD28,CD300A,CD47,CD6,CD81,CEBPB
GO:BP	macromolecule metabolic process	GO:0043170	0.0355614	9796	235	191	18117	MCPH1,MECOM,EDNRB,EGFR,EIF2AK1,ELF3,ENPP3,EPHA2,ABCD1,ABHD12,ABR,ACE,ADAM17,ADAMTS12,AGER,AIM2,AKNA,ALOX5,MFHAS1,APOE,APP,APPL2,AOAH,SCNN1B,SDC1,SERPINB9,SERPINE1,SERPINF1,RORA,RPS19,RPS6KA5,NOTCH1,NOTCH2,NR1H3,NUPR1,OLR1,P2RX1,P2RX7,ASH1L,ATM,AXL,PARP4,PDCD4,PDE2A,PIK3CG,BCL6,BCR,SGMS1,C5AR1,F3,F8,FABP4,FANCA,FANCD2,FCER1G,FGFR1,FN1,FPR1,GBP5,GJA1,GPRC5B,GRN,GSTP1,HAVCR2,HCK,HDAC9,HGF,C3,SIRPA,S…
GO:BP	acute inflammatory response	GO:0002526	0.0401067	114	235	21	18117	EDNRB,EIF2AK1,ALOX5AP,NUPR1,ASH1L,PIK3CG,F3,F8,FN1,GSTP1,C3,PPARG,STAT3,PRCP,PTGS2,ICAM1,CD163,CD6,CEBPB,CTNNBIP1,DNASE1
GO:BP	negative regulation of programmed cell death	GO:0043069	0.424851	943	235	51	18117	MECOM,EDNRB,EGFR,APOE,SERPINB9,SERPINE1,NOTCH1,NOTCH2,NUPR1,AXL,PDCD4,PIK3CG,BCL6,C5AR1,GPX4,GRN,GSTP1,HCK,HGF,CAMK1D,SNCA,PPARA,PPARD,SOCS3,STAT5B,PRKCA,PRKCQ,PRKCZ,PTGFR,PTGS2,NFKB1,NFKBIA,HMGB2,HMOX1,HSPD1,ICAM1,IDO1,IGF1,JAK2,KIT,LRRK2,THBS1,TIMP1,CCL5,CD28,CDH5,TNFAIP3,CEBPB,CSF1R,CX3CL1,DDX3X
GO:BP	positive regulation of cell activation	GO:0050867	0.0539476	424	235	35	18117	AGER,AXL,BCL6,HAVCR2,SIRPA,PLA2G4A,STAP1,STAT5B,PRKCQ,PRKCZ,PTAFR,NFKBID,HMGB1,HSPD1,IGF1,IL18,IL1RL1,IL2RA,IL33,ITGAM,JAK2,LGALS9,LRRK2,LYN,RASGRP1,TGFB1,THBS1,TLR4,CCL5,CCR2,CD28,CD47,CD6,CD81,CTSC
GO:BP	chemokine production	GO:0032602	0.0591631	101	235	20	18117	EPHA2,ADAM17,AGER,APP,GSTP1,HAVCR2,SIRPA,HMGB1,HMOX1,IL17RA,IL18,IL1RL1,IL33,LGALS9,LPL,TLR2,TLR4,TRPV4,CSF1R,DDX3X
GO:BP	tube development	GO:0035295	0.0644883	1146	235	56	18117	EDNRA,EDNRB,EGFR,EPHA2,ADAMTS12,ALOX5,APOE,SDC1,SERPINE1,SERPINF1,RORA,NOTCH1,NOTCH2,PIK3CG,C5AR1,F3,FN1,GJA1,GRN,HDAC9,HGF,C3,SLIT2,CALCRL,PPARG,STAB1,STAT3,PRCP,PRKCA,PRKD1,PTGIS,PTGS2,HMGB1,HMOX1,IL18,ITGB6,JAM3,KIT,LDLR,LIPA,MAPK14,RARRES2,RBPJ,TGFB1,TGM2,THBS1,CCR2,CDH5,TNFAIP3,CSF1,CSF1R,CTNNBIP1,DICER1,CX3CL1,CXCL17,CYBB
GO:BP	mononuclear cell proliferation	GO:0032943	0.00654363	297	235	30	18117	ACE,AGER,ATM,PIK3CG,BCL6,HAVCR2,SLC11A1,SPN,STAT5B,PRKCQ,HMGB1,HSPD1,IDO1,IGF1,IL18,IL2RA,LGALS9,LYN,RASGRP1,TGFB1,TLR4,CCL5,CCR2,CD28,CD300A,CD6,CD81,TNFRSF1B,CEBPB,CSF1
GO:BP	negative regulation of leukocyte activation	GO:0002695	0.00687444	188	235	25	18117	ENPP3,NR1H3,ATM,AXL,BCL6,GRN,HAVCR2,SPN,PTPN2,HMGB1,HMOX1,IDO1,IL2RA,LDLR,LGALS9,LRFN5,LYN,TGFB1,CCR2,CD200,CD300A,TNFAIP3,CEBPB,CNR2,CX3CL1
GO:BP	myeloid cell differentiation	GO:0030099	0.0711109	428	235	35	18117	EIF2AK1,EPHA2,MFHAS1,APP,RPS19,NOTCH2,PDE2A,BCL6,CAMK4,PPARG,STAT3,STAT5B,PRKCA,PRKCQ,PTPN2,NFKBIA,HMGB1,HMGB2,ITGB6,JAK2,KIT,LYN,MAPK14,RBPJ,RELB,TCIRG1,TGFB1,THBS1,TLR2,TLR4,CD81,CEBPB,CSF1,CSF1R,CTNNBIP1
GO:BP	regulation of kinase activity	GO:0043549	0.0815153	921	235	50	18117	MCPH1,EGFR,EPHA2,ACE,ADAM17,AGER,APOE,APP,AXL,PDCD4,PIK3CG,C5AR1,FABP4,FGFR1,FPR1,GPRC5B,GSTP1,HGF,SLC11A1,SNCA,SOCS3,STAP1,STK39,PRKCZ,PRKD1,PTPN2,HMGB1,HYAL2,IGF1,IL18,IRAK2,JAK2,KIT,LRRK2,LYN,MAPK14,MAPKAPK2,RASGRP1,RICTOR,TGFB1,THBS1,TLR4,CCL5,CD300A,CD81,TNFAIP3,CSF1,CSF1R,CXCL17,DDX3X
GO:BP	negative regulation of cell activation	GO:0050866	0.0957647	211	235	26	18117	ENPP3,APOE,NR1H3,ATM,AXL,BCL6,GRN,HAVCR2,SPN,PTPN2,HMGB1,HMOX1,IDO1,IL2RA,LDLR,LGALS9,LRFN5,LYN,TGFB1,CCR2,CD200,CD300A,TNFAIP3,CEBPB,CNR2,CX3CL1
GO:BP	regulation of transport	GO:0051049	0.0987718	1809	235	71	18117	EDNRA,EDNRB,EGFR,ALOX5,APOE,APP,APPL2,SCN9A,SDC1,SERPINE1,NOTCH1,NR1H3,P2RX1,P2RX7,AXL,PIK3CG,FCER1G,GJA1,HCK,C3,SIRPA,SLC11A1,CAMK1D,PLA2G4A,SNCA,PPARA,PPARD,PPARG,STAP1,STK39,PRKCA,PRKCZ,PRKD1,PTAFR,PTGS2,PXK,NFKB1,NFKBIA,HMGB1,HMOX1,HYAL2,ICAM1,IGF1,IL16,ITGAM,JAK2,LGALS9,LPCAT3,LRRK2,LYN,MAPK14,TCIRG1,TGFB1,THBS1,TLR2,TLR4,CCL4,CCL5,CCR2,CD200,CD300A,CD47,CD81,TNFRSF1B,UNC13D,VPS35,CEBPB,CTSS…
GO:BP	response to peptide	GO:1901652	1.01877	551	235	39	18117	EDNRB,ABCC1,AGER,APP,APPL2,SERPINF1,NOTCH1,GJA1,GSTP1,HDAC9,CASP4,PPARA,PPARG,SOCS3,STAT3,STAT5A,STAT5B,PRKCQ,PRKCZ,PTGS2,PTPN2,NFKB1,NFKBIA,ICAM1,IGF1,JAK2,LPL,LYN,MAPK14,RARRES2,TCIRG1,TGFB1,TIMP1,TLR2,TLR4,TNFAIP3,TRPV4,CSRP3,CYBB
GO:BP	regulation of primary metabolic process	GO:0080090	0.120722	6053	235	143	18117	MCPH1,MECOM,EDNRB,EGFR,EIF2AK1,ELF3,ABCD1,ACE,ADAM17,AGER,AIM2,AKNA,MFHAS1,APOE,APP,APPL2,SERPINB9,SERPINE1,SERPINF1,RORA,RPS6KA5,NOTCH1,NOTCH2,NR1H3,NUPR1,P2RX1,P2RX7,ASH1L,ATM,PARP4,PDCD4,PDE2A,PIK3CG,BCL6,C5AR1,F3,FABP4,FANCA,FANCD2,FGFR1,FN1,FPR1,GJA1,GPRC5B,GRN,GSTP1,HAVCR2,HCK,HDAC9,HGF,C3,SIRPA,SLC11A1,SLIT2,CAMK1D,CAMK4,SNCA,PPARA,PPARD,PPARG,SOCS3,STAP1,STAT3,STAT5A,STAT5B,STK39,PRKCA,PR…
GO:BP	positive regulation of cell adhesion	GO:0045785	1.33982	437	235	35	18117	ABI3BP,AGER,ALOX5,ATM,BCL6,FN1,HAVCR2,SIRPA,STAT5B,PRKCA,PRKCQ,PRKCZ,PTAFR,NFKBID,HMGB1,HSPD1,ICAM1,IGF1,IL18,IL2RA,JAK2,LGALS9,LYN,RASGRP1,TGFB1,TGM2,CCL5,CCR2,CD28,CD47,CD6,CD81,UNC13D,CSF1,CX3CL1
GO:BP	positive regulation of leukocyte activation	GO:0002696	0.165923	412	235	34	18117	AGER,AXL,BCL6,HAVCR2,SIRPA,PLA2G4A,STAP1,STAT5B,PRKCQ,PRKCZ,PTAFR,NFKBID,HMGB1,HSPD1,IGF1,IL18,IL1RL1,IL2RA,IL33,ITGAM,LGALS9,LRRK2,LYN,RASGRP1,TGFB1,THBS1,TLR4,CCL5,CCR2,CD28,CD47,CD6,CD81,CTSC
GO:BP	vasculature development	GO:0001944	0.186425	830	235	47	18117	EDNRA,EPHA2,ALOX5,APOE,SERPINE1,SERPINF1,RORA,NOTCH1,NOTCH2,PDCD4,PDE2A,PIK3CG,C5AR1,F3,FN1,GRN,HDAC9,HGF,C3,SLIT2,CALCRL,PPARG,SOCS3,STAB1,STAT3,PRCP,PRKCA,PRKD1,PTGIS,PTGS2,NDST1,HMGB1,HMOX1,IL18,JAM3,KIT,LDLR,MAPK14,RBPJ,TGFB1,THBS1,CCR2,CDH5,TNFAIP3,CX3CL1,CXCL17,CYBB
GO:BP	microglial cell activation	GO:0001774	0.192079	55	235	16	18117	AGER,APP,ATM,C5AR1,GRN,SNCA,STAP1,IL33,ITGAM,JAK2,LDLR,LRRK2,TLR1,TLR2,CTSC,CX3CL1
GO:BP	leukocyte degranulation	GO:0043299	0.0249941	535	235	38	18117	ALOX5,OLR1,P2RX1,PIK3CG,C5AR1,FCER1G,FPR1,GRN,GSTP1,HCK,C3,SIRPA,SLC11A1,SNAP23,PRCP,PTAFR,PTGDR,NFKB1,HMGB1,HMOX1,ITGAM,KIT,LGALS9,LYN,MAPK14,RASGRP1,TCIRG1,TLR2,CCR2,CD300A,CD47,CD68,TNFRSF1B,UNC13D,CTSC,CTSS,CYBB,DDX3X
GO:BP	lipopolysaccharide-mediated signaling pathway	GO:0031663	0.263613	56	235	16	18117	HCK,PRKCA,PTAFR,NFKBIA,IL18,IRAK2,LY86,LY96,LYN,MAPK14,TLR2,TLR4,CCL5,CD6,TNFAIP3,CX3CL1
GO:BP	regulation of chemokine production	GO:0032642	0.266557	94	235	19	18117	EPHA2,ADAM17,AGER,APP,GSTP1,HAVCR2,SIRPA,HMGB1,HMOX1,IL17RA,IL1RL1,IL33,LGALS9,LPL,TLR2,TLR4,TRPV4,CSF1R,DDX3X
GO:BP	positive regulation of MAPK cascade	GO:0043410	3.1679	539	235	38	18117	EGFR,AGER,MFHAS1,APOE,APP,NOTCH1,NOTCH2,PIK3CG,C5AR1,FGFR1,FPR1,HAVCR2,HGF,SLAMF1,PJA2,STK39,PRKCA,PRKCZ,NDST1,HMGB1,ICAM1,IGF1,IRAK2,KIT,LGALS9,LRRK2,MAPK14,MAPKAPK2,RASGRP1,THBS1,TLR4,CCL4,CCL5,CD81,TRPV4,CSF1R,CX3CL1,CXCL17
GO:BP	regulation of protein kinase activity	GO:0045859	3.69325	809	235	46	18117	EGFR,ACE,ADAM17,AGER,APOE,APP,PDCD4,PIK3CG,C5AR1,FABP4,FGFR1,FPR1,GPRC5B,GSTP1,HGF,SLC11A1,SNCA,SOCS3,STAP1,STK39,PRKCZ,PTPN2,HMGB1,HYAL2,IGF1,IL18,IRAK2,JAK2,KIT,LRRK2,LYN,MAPK14,MAPKAPK2,RASGRP1,RICTOR,TGFB1,THBS1,TLR4,CCL5,CD300A,CD81,TNFAIP3,CSF1,CSF1R,CXCL17,DDX3X
GO:BP	positive regulation of protein modification process	GO:0031401	3.90132	1074	235	53	18117	EDNRB,EGFR,ACE,ADAM17,AGER,APP,RPS6KA5,NUPR1,ATM,PIK3CG,BCL6,C5AR1,FGFR1,FPR1,GPRC5B,HGF,C3,SLC11A1,SNCA,SOCS3,STAP1,STAT3,STK39,PRKCZ,PRKD1,PTGS2,HMGB1,ICAM1,IGF1,IL18,IRAK2,JAK2,KIT,LRRK2,LYN,MAPK14,MAPKAPK2,RARRES2,RASGRP1,RICTOR,TGFB1,THBS1,TLR4,CCL5,CD300A,CD81,CDH5,TNIP1,CSF1,CSF1R,CX3CL1,CXCL17,DDX3X
GO:BP	positive regulation of kinase activity	GO:0033674	4.4186	608	235	40	18117	EGFR,EPHA2,ACE,ADAM17,AGER,AXL,PIK3CG,C5AR1,FGFR1,FPR1,GPRC5B,HGF,SLC11A1,SNCA,STAP1,STK39,PRKCZ,PRKD1,HMGB1,IGF1,IL18,IRAK2,JAK2,KIT,LRRK2,LYN,MAPK14,MAPKAPK2,RASGRP1,RICTOR,TGFB1,THBS1,TLR4,CCL5,CD300A,CD81,CSF1,CSF1R,CXCL17,DDX3X
GO:BP	regulation of lymphocyte activation	GO:0051249	0.571661	518	235	37	18117	AGER,ATM,AXL,BCL6,FANCA,FANCD2,HAVCR2,SIRPA,CAMK4,SPN,STAT5B,PRKCQ,PRKCZ,PTPN2,NFKBID,HMGB1,HSPD1,IDO1,IGF1,IL18,IL2RA,LGALS9,LYN,RASGRP1,TGFB1,TLR4,CCL5,CCR2,CD28,CD300A,CD47,CD6,CD81,TNFAIP3,TNFRSF1B,CEBPB,DROSHA
GO:BP	negative regulation of gene expression	GO:0010629	0.572168	1460	235	62	18117	EGFR,EIF2AK1,EPHA2,ABCD1,ACE,AGER,APOE,APP,APPL2,SERPINE1,SERPINF1,RPS19,RPS6KA5,NOTCH1,NOTCH2,ATM,AXL,PDCD4,BCL6,FN1,GSTP1,HAVCR2,HDAC9,HGF,SIRPA,SLAMF1,SLC11A1,PPARA,PPARG,STAT3,PRKCA,PSMA1,NFKB1,HMGB1,HMGB2,HMOX1,IDO1,IGF1,IL1R2,IL1RL1,IL33,LDLR,LGALS9,LRRK2,MAPK14,MAPKAPK2,REL,RELB,TGFB1,THBS1,TLR4,CD200,CD28,CD96,TNFAIP3,CMKLR1,DHX9,DICER1,CX3CL1,CYLD,DDX3X,DROSHA
GO:BP	cellular response to endogenous stimulus	GO:0071495	0.687656	1422	235	61	18117	EGFR,ABCC1,ADAM17,ADAMTS12,AGER,APP,APPL2,SCNN1B,SERPINB9,SERPINF1,NOTCH1,NOTCH2,P2RX7,PDCD4,PDE2A,PIK3CG,FGFR1,GJA1,GSTP1,HDAC9,SLIT2,CASP4,SNCA,PPARA,PPARD,PPARG,SOCS3,STAT3,STAT5A,STAT5B,PRCP,PRKCQ,PRKCZ,PTAFR,PTGFR,PTGS2,PTPN2,NDST1,NFKB1,HYAL2,ICAM1,IGF1,ITGB6,JAK2,KIT,LPL,LRRK2,LYN,RARRES2,RBPJ,TCIRG1,TGFB1,THBS1,TLR4,CCL5,CDH5,VPS35,CEBPB,CSRP3,CTSS,CYBB
GO:BP	blood vessel development	GO:0001568	0.883283	792	235	45	18117	EDNRA,EPHA2,ALOX5,APOE,SERPINE1,SERPINF1,RORA,NOTCH1,NOTCH2,PDE2A,PIK3CG,C5AR1,F3,FN1,GRN,HDAC9,HGF,C3,SLIT2,CALCRL,PPARG,SOCS3,STAB1,STAT3,PRCP,PRKCA,PRKD1,PTGIS,PTGS2,NDST1,HMGB1,HMOX1,IL18,JAM3,LDLR,MAPK14,RBPJ,TGFB1,THBS1,CCR2,CDH5,TNFAIP3,CX3CL1,CXCL17,CYBB
GO:BP	positive regulation of transferase activity	GO:0051347	0.954884	689	235	42	18117	EGFR,EPHA2,ACE,ADAM17,AGER,AXL,PIK3CG,C5AR1,FGFR1,FPR1,GPRC5B,HGF,SLC11A1,SNCA,STAP1,STK39,PRKCQ,PRKCZ,PRKD1,HMGB1,IGF1,IL18,IRAK2,JAK2,KIT,LRRK2,LYN,MAPK14,MAPKAPK2,RASGRP1,RICTOR,TGFB1,THBS1,TLR4,CCL5,CD200,CD300A,CD81,CSF1,CSF1R,CXCL17,DDX3X
GO:BP	adaptive immune response	GO:0002250	0.954884	689	235	42	18117	ADAM17,AGER,RORA,PIK3CG,BCL6,FCER1G,HAVCR2,C3,SLAMF1,SLC11A1,CAMK4,PLA2G4A,SPN,STAT3,PRKCQ,PRKCZ,NFKBID,HMGB1,HSPD1,ICAM1,IL17RA,IL18,IL18R1,IL1R1,IL1RL1,IL33,JAK2,JAM3,LYN,RELB,TCIRG1,TGFB1,TLR4,CCR2,CD28,CD6,CD81,TNFAIP3,TNFRSF1B,UNC13D,CTSC,CTSS
GO:BP	ERK1 and ERK2 cascade	GO:0070371	10.3335	329	235	30	18117	EGFR,EPHA2,AGER,MFHAS1,APOE,APP,NOTCH1,NOTCH2,C5AR1,FN1,GSTP1,HAVCR2,SIRPA,SLAMF1,PRKCA,PRKCZ,PTPN2,HMGB1,ICAM1,IGF1,LGALS9,LYN,RASGRP1,TLR4,CCL4,CCL5,TNIP1,TRPV4,CSF1R,CX3CL1
GO:BP	metabolic process	GO:0008152	12.7566	11827	235	209	18117	MCPH1,MECOM,EDNRB,EGFR,EIF2AK1,ELF3,ENPP3,EPHA2,ABCC1,ABCD1,ABHD12,ABR,ACE,ACER3,ADAM17,ADAMTS12,AGER,AIM2,AK7,AKNA,ALDH2,ALOX5,ALOX5AP,MFHAS1,MGLL,APOE,APP,APPL2,AOAH,SCNN1B,SDC1,SERPINB9,SERPINE1,SERPINF1,RORA,RPS19,RPS6KA5,NOTCH1,NOTCH2,NR1H3,NUPR1,OLR1,P2RX1,P2RX7,ASH1L,ATM,AXL,PARP4,PDCD4,PDE2A,PDE5A,PIK3CG,BCL6,BCR,SGMS1,C5AR1,F3,F8,FABP4,FANCA,FANCD2,FCER1G,FGFR1,FN1,FPR1,GBP5,GJA1,GPRC5B,…
GO:BP	organonitrogen compound metabolic process	GO:1901564	14.1517	6792	235	151	18117	MECOM,EDNRB,EGFR,EIF2AK1,ENPP3,EPHA2,ABCC1,ABCD1,ABHD12,ABR,ACE,ACER3,ADAM17,ADAMTS12,AGER,AIM2,AK7,MFHAS1,APOE,APP,SDC1,SERPINB9,SERPINE1,SERPINF1,RORA,RPS19,RPS6KA5,NR1H3,NUPR1,OLR1,P2RX1,P2RX7,ASH1L,ATM,AXL,PARP4,PDCD4,PDE2A,PDE5A,PIK3CG,BCL6,BCR,SGMS1,C5AR1,F3,F8,FABP4,FGFR1,FN1,FPR1,GJA1,GPRC5B,GPX4,GRN,GSTP1,HCK,HDAC9,HGF,C3,SIRPA,SLC11A1,SLIT2,CAMK1D,CAMK4,CASP4,PJA2,PLA2G4A,PLA2G7,SNCA,PP…
GO:BP	regulation of protein modification process	GO:0031399	1.49555	1671	235	66	18117	EDNRB,EGFR,EIF2AK1,ACE,ADAM17,AGER,MFHAS1,APOE,APP,RPS6KA5,NUPR1,ATM,PDCD4,PIK3CG,BCL6,C5AR1,FABP4,FGFR1,FN1,FPR1,GPRC5B,GSTP1,HGF,C3,SIRPA,SLC11A1,SLIT2,SNCA,SOCS3,STAP1,STAT3,STK39,PRKCZ,PRKD1,PTGS2,PTPN2,NDUFS4,HMGB1,HYAL2,ICAM1,IGF1,IL18,IRAK2,JAK2,KIT,LRRK2,LYN,MAPK14,MAPKAPK2,RARRES2,RASGRP1,RICTOR,TGFB1,THBS1,TLR4,CCL5,CD300A,CD81,CDH5,TNFAIP3,TNIP1,CSF1,CSF1R,CX3CL1,CXCL17,DDX3X
GO:BP	regulation of ERK1 and ERK2 cascade	GO:0070372	16.2682	309	235	29	18117	EGFR,EPHA2,AGER,MFHAS1,APOE,APP,NOTCH1,NOTCH2,C5AR1,FN1,GSTP1,HAVCR2,SIRPA,SLAMF1,PRKCA,PRKCZ,PTPN2,HMGB1,ICAM1,LGALS9,LYN,RASGRP1,TLR4,CCL4,CCL5,TNIP1,TRPV4,CSF1R,CX3CL1
GO:BP	circulatory system development	GO:0072359	16.6821	1194	235	55	18117	EDNRA,EGFR,EPHA2,ALOX5,APOE,SERPINE1,SERPINF1,RORA,NOTCH1,NOTCH2,ATM,PDCD4,PDE2A,PIK3CG,C5AR1,F3,FN1,GJA1,GRN,HDAC9,HGF,C3,SLIT2,CALCRL,PPARA,PPARD,PPARG,SOCS3,STAB1,STAT3,PRCP,PRKCA,PRKD1,PTGIS,PTGS2,NDST1,HMGB1,HMOX1,IGF1,IL18,JAM3,KIT,LDLR,MAPK14,RBPJ,TGFB1,THBS1,CCR2,CDH5,TNFAIP3,TNFRSF1B,CSRP3,CX3CL1,CXCL17,CYBB
GO:BP	positive regulation of interleukin-6 production	GO:0032755	18.2563	89	235	18	18117	AGER,APP,STAT3,PTAFR,HMGB1,HSPD1,HYAL2,IL16,IL17RA,IL1RAP,IL33,LGALS9,LPL,TLR1,TLR2,TLR4,TRPV4,DHX9
GO:BP	negative regulation of apoptotic process	GO:0043066	19.6021	921	235	48	18117	EDNRB,EGFR,APOE,SERPINB9,SERPINE1,NOTCH1,NOTCH2,NUPR1,AXL,PDCD4,PIK3CG,BCL6,C5AR1,GRN,GSTP1,HCK,HGF,CAMK1D,SNCA,PPARA,PPARD,SOCS3,STAT5B,PRKCA,PRKCQ,PRKCZ,PTGFR,PTGS2,NFKB1,NFKBIA,HMGB2,HMOX1,HSPD1,ICAM1,IDO1,IGF1,JAK2,LRRK2,THBS1,TIMP1,CCL5,CD28,CDH5,TNFAIP3,CEBPB,CSF1R,CX3CL1,DDX3X
GO:BP	positive regulation of chemokine production	GO:0032722	19.7441	63	235	16	18117	ADAM17,AGER,APP,HAVCR2,HMGB1,HMOX1,IL17RA,IL1RL1,IL33,LGALS9,LPL,TLR2,TLR4,TRPV4,CSF1R,DDX3X
GO:BP	localization	GO:0051179	23.2849	6901	235	152	18117	MCPH1,EDNRA,EDNRB,EGFR,EIF2AK1,EPHA2,ABCC1,ABCD1,ACE,ADAM17,ADAMTS12,AGER,ALOX5,MFHAS1,APOE,APP,APPL2,SCN9A,SCNN1B,SDC1,SERPINE1,SERPINF1,RPS19,NOTCH1,NR1H3,OLR1,P2RX1,P2RX7,ASH1L,ATM,ATRN,AXL,PIK3CG,BCL6,C5AR1,F3,F8,FABP4,FCER1G,FGFR1,FN1,FPR1,GBP5,GJA1,GRN,GSTP1,HCK,HDAC9,HGF,C3,SIRPA,SLAMF1,SLC11A1,SLC7A2,SLIT2,CALCRL,CAMK1D,PLA2G4A,PLA2G7,SNAP23,SNCA,PPARA,PPARD,PPARG,SPN,STAB1,STAP1,STAT3,ST…
GO:BP	positive regulation of leukocyte cell-cell adhesion	GO:1903039	2.34688	241	235	26	18117	AGER,ALOX5,BCL6,HAVCR2,SIRPA,STAT5B,PRKCQ,PRKCZ,PTAFR,NFKBID,HMGB1,HSPD1,ICAM1,IGF1,IL18,IL2RA,LGALS9,LYN,RASGRP1,TGFB1,CCL5,CCR2,CD28,CD47,CD6,CD81
GO:BP	blood vessel morphogenesis	GO:0048514	2.79851	711	235	42	18117	EDNRA,EPHA2,ALOX5,APOE,SERPINE1,SERPINF1,RORA,NOTCH1,NOTCH2,PIK3CG,C5AR1,F3,FN1,GRN,HDAC9,HGF,C3,SLIT2,CALCRL,PPARG,STAB1,STAT3,PRCP,PRKCA,PRKD1,PTGIS,PTGS2,HMGB1,HMOX1,IL18,JAM3,LDLR,MAPK14,RBPJ,TGFB1,THBS1,CCR2,CDH5,TNFAIP3,CX3CL1,CXCL17,CYBB
GO:BP	vesicle-mediated transport	GO:0016192	31.2209	2180	235	76	18117	EGFR,EIF2AK1,AGER,ALOX5,APOE,APP,APPL2,SDC1,SERPINE1,NOTCH1,NR1H3,OLR1,P2RX1,AXL,PIK3CG,C5AR1,F8,FCER1G,FN1,FPR1,GRN,GSTP1,HCK,HGF,C3,SIRPA,SLAMF1,SLC11A1,CALCRL,CAMK1D,SNAP23,SNCA,PPARG,STAB1,STAP1,PRCP,PRKD1,PTAFR,PTGDR,NFKB1,HMGB1,HMOX1,IGF1,ITGAM,KIT,LDLR,LGALS9,LRRK2,LYN,MAPK14,MAPKAPK2,RARRES2,RASGRP1,TBC1D23,TCIRG1,TGFB1,TGM2,THBS1,TIMP1,TLR2,TLR4,CCL5,CCR2,CD163,CD300A,CD47,CD6,CD68,CD81,…
GO:BP	lymphocyte proliferation	GO:0046651	3.81012	294	235	28	18117	AGER,ATM,PIK3CG,BCL6,HAVCR2,SLC11A1,SPN,STAT5B,PRKCQ,HMGB1,HSPD1,IDO1,IGF1,IL18,IL2RA,LGALS9,LYN,RASGRP1,TGFB1,TLR4,CCL5,CCR2,CD28,CD300A,CD6,CD81,TNFRSF1B,CEBPB
GO:BP	toll-like receptor signaling pathway	GO:0002224	3.83425	161	235	22	18117	MFHAS1,APPL2,NR1H3,PIK3AP1,HAVCR2,PJA2,NFKBIA,HMGB1,HSPD1,IRAK2,ITGAM,LY96,LYN,MAPKAPK2,TLR1,TLR2,TLR4,CD300A,TNFAIP3,TNIP1,CTSS,DDX3X
GO:BP	positive regulation of leukocyte chemotaxis	GO:0002690	4.04707	93	235	18	18117	ADAM17,SERPINE1,C5AR1,CAMK1D,PLA2G7,STK39,HMGB1,LGALS9,RARRES2,THBS1,CCL4,CCL5,CCR2,TRPV4,CMKLR1,CSF1,CSF1R,CXCL17
GO:BP	angiogenesis	GO:0001525	4.12972	617	235	39	18117	EDNRA,EPHA2,ALOX5,SERPINE1,SERPINF1,RORA,NOTCH1,NOTCH2,PIK3CG,C5AR1,F3,FN1,GRN,HDAC9,HGF,C3,SLIT2,CALCRL,PPARG,STAB1,STAT3,PRCP,PRKCA,PRKD1,PTGIS,PTGS2,HMGB1,HMOX1,IL18,JAM3,MAPK14,RBPJ,THBS1,CCR2,CDH5,TNFAIP3,CX3CL1,CXCL17,CYBB
GO:BP	interleukin-1 production	GO:0032612	4.72875	126	235	20	18117	AGER,AIM2,APP,P2RX7,GBP5,GSTP1,HAVCR2,SIRPA,STAT3,HMGB1,IGF1,IL16,IL1R2,JAK2,LGALS9,LPL,TLR4,TNFAIP3,CX3CL1,HK1
GO:BP	lymphocyte differentiation	GO:0030098	4.83958	376	235	31	18117	ADAM17,RORA,NOTCH2,ATM,AXL,BCL6,FANCA,FANCD2,FCER1G,HDAC9,CAMK4,SPN,STAT3,STAT5B,PRKCZ,PTPN2,NFKBID,HMGB1,IL18,IL18R1,IL2RA,KIT,LGALS9,RASGRP1,RBPJ,RELB,TCIRG1,TGFB1,CCR2,CD28,DROSHA
GO:BP	tube morphogenesis	GO:0035239	6.32993	950	235	48	18117	EDNRA,EPHA2,ADAMTS12,ALOX5,APOE,SERPINE1,SERPINF1,RORA,NOTCH1,NOTCH2,PIK3CG,C5AR1,F3,FN1,GRN,HDAC9,HGF,C3,SLIT2,CALCRL,PPARG,STAB1,STAT3,PRCP,PRKCA,PRKD1,PTGIS,PTGS2,HMGB1,HMOX1,IL18,JAM3,LDLR,MAPK14,RBPJ,TGFB1,TGM2,THBS1,CCR2,CDH5,TNFAIP3,CSF1,CSF1R,CTNNBIP1,DICER1,CX3CL1,CXCL17,CYBB
GO:BP	multicellular organismal homeostasis	GO:0048871	7.17386	530	235	36	18117	EDNRB,EGFR,ADAM17,METRNL,APPL2,SCNN1B,NOTCH1,NR1H3,P2RX7,FABP4,GJA1,SLC11A1,STAT3,STK39,PRCP,PRKCA,PTGS2,HYAL2,IL18,IL18R1,ITGB6,JAK2,JAM3,LIPA,RBPJ,TCIRG1,TGFB1,TLR4,CCR2,CDH5,TNFAIP3,TRPV4,CEBPB,CMKLR1,CSF1,CSF1R
GO:BP	macrophage migration	GO:1905517	7.34753	56	235	15	18117	EDNRB,C5AR1,STAP1,RARRES2,THBS1,CCL5,CCR2,CD200,CD81,TRPV4,CMKLR1,CSF1,CSF1R,CX3CL1,CXCL17
GO:BP	negative regulation of metabolic process	GO:0009892	0.896048	3479	235	99	18117	MCPH1,MECOM,EDNRB,EGFR,EIF2AK1,ELF3,EPHA2,ABCD1,ACE,ADAM17,AGER,MFHAS1,APOE,APP,APPL2,SERPINB9,SERPINE1,SERPINF1,RPS19,RPS6KA5,NOTCH1,NOTCH2,NR1H3,NUPR1,ATM,AXL,PDCD4,PDE2A,PIK3CG,BCL6,FABP4,FN1,GJA1,GRN,GSTP1,HAVCR2,HDAC9,HGF,C3,SIRPA,SLAMF1,SLC11A1,SLIT2,SNCA,PPARA,PPARD,PPARG,SOCS3,STAP1,STAT3,PRKCA,PRKCZ,PSMA1,PTGIS,PTGS2,PTPN2,NFKB1,HMGB1,HMGB2,HMOX1,HSPD1,HYAL2,IDO1,IGF1,IL18R1,IL1R2,IL1RL1…
GO:BP	positive regulation of protein kinase activity	GO:0045860	8.98318	534	235	36	18117	EGFR,ACE,ADAM17,AGER,PIK3CG,C5AR1,FGFR1,FPR1,GPRC5B,HGF,SLC11A1,SNCA,STAP1,STK39,PRKCZ,HMGB1,IGF1,IL18,IRAK2,JAK2,KIT,LRRK2,MAPK14,MAPKAPK2,RASGRP1,RICTOR,TGFB1,THBS1,TLR4,CCL5,CD300A,CD81,CSF1,CSF1R,CXCL17,DDX3X
GO:BP	response to hormone	GO:0009725	9.16598	921	235	47	18117	EDNRB,EGFR,APPL2,SCNN1B,SDC1,SERPINB9,SERPINF1,NOTCH1,NR1H3,GJA1,GSTP1,HDAC9,SLIT2,PPARA,PPARD,PPARG,SOCS3,STAT3,STAT5A,STAT5B,PRCP,PRKCQ,PRKCZ,PTAFR,PTGFR,PTGS2,PTPN2,NFKB1,HMGB1,HMGB2,HMOX1,HSPD1,ICAM1,JAK2,KIT,LPL,LYN,RARRES2,TCIRG1,TGFB1,THBS1,TIMP1,TLR2,TRPV4,CSRP3,CTSS,CYBB
GO:BP	regulation of mononuclear cell proliferation	GO:0032944	9.16598	232	235	25	18117	AGER,ATM,BCL6,HAVCR2,SPN,STAT5B,PRKCQ,HMGB1,IDO1,IGF1,IL18,IL2RA,LGALS9,LYN,TGFB1,TLR4,CCL5,CCR2,CD28,CD300A,CD6,CD81,TNFRSF1B,CEBPB,CSF1
GO:BP	anatomical structure formation involved in morphogenesis	GO:0048646	9.20861	1202	235	54	18117	EDNRA,EPHA2,ADAM17,ALOX5,SERPINE1,SERPINF1,RORA,NOTCH1,NOTCH2,ATM,PIK3CG,BCL6,C5AR1,F3,FN1,GJA1,GRN,HDAC9,HGF,C3,SLIT2,CALCRL,PMP22,PPARA,PPARG,STAB1,STAT3,PRCP,PRKCA,PRKD1,PTGIS,PTGS2,HMGB1,HMOX1,IL18,ITGB6,JAM3,MAPK14,RBPJ,TCIRG1,TGFB1,TGM2,THBS1,TLR2,CCR2,CD81,CDH5,TNFAIP3,UNC13D,CSRP3,DICER1,CX3CL1,CXCL17,CYBB
GO:BP	granulocyte activation	GO:0036230	9.5956	504	235	35	18117	ENPP3,ALOX5,OLR1,P2RX1,C5AR1,FCER1G,FPR1,GRN,GSTP1,C3,SIRPA,SLC11A1,SNAP23,PRCP,PTAFR,NFKB1,HMGB1,IL18,IL18RAP,ITGAM,MAPK14,TCIRG1,TLR2,CCL5,CCR2,CD300A,CD47,CD68,TNFRSF1B,UNC13D,CTSC,CTSS,CYBB,DDX3X,DNASE1
GO:BP	myeloid leukocyte differentiation	GO:0002573	130.606	213	235	24	18117	EIF2AK1,EPHA2,APP,NOTCH2,PDE2A,CAMK4,PPARG,PRKCA,PTPN2,ITGB6,KIT,LYN,MAPK14,RBPJ,RELB,TCIRG1,TGFB1,TLR2,TLR4,CD81,CEBPB,CSF1,CSF1R,CTNNBIP1
GO:BP	regulation of neuroinflammatory response	GO:0150077	134.34	47	235	14	18117	NUPR1,ATM,GRN,STAP1,PTGS2,IGF1,IL18,IL33,LDLR,LRRK2,CD200,TNFRSF1B,CTSC,CX3CL1
GO:BP	positive regulation of cell-cell adhesion	GO:0022409	134.34	284	235	27	18117	AGER,ALOX5,BCL6,HAVCR2,SIRPA,STAT5B,PRKCQ,PRKCZ,PTAFR,NFKBID,HMGB1,HSPD1,ICAM1,IGF1,IL18,IL2RA,LGALS9,LYN,RASGRP1,TGFB1,CCL5,CCR2,CD28,CD47,CD6,CD81,CX3CL1
GO:BP	T cell differentiation	GO:0030217	140.12	260	235	26	18117	ADAM17,RORA,BCL6,FANCA,FANCD2,FCER1G,CAMK4,SPN,STAT3,STAT5B,PRKCZ,PTPN2,NFKBID,HMGB1,IL18,IL18R1,IL2RA,KIT,LGALS9,RASGRP1,RELB,TCIRG1,TGFB1,CCR2,CD28,DROSHA
GO:BP	regulation of adaptive immune response based on somatic recombination of immune receptors built from immunoglobulin superfamily domains	GO:0002822	142.893	152	235	21	18117	AGER,BCL6,HAVCR2,C3,SLC11A1,PLA2G4A,PRKCQ,PRKCZ,NFKBID,HMGB1,HSPD1,IL18,IL18R1,IL1R1,IL1RL1,IL33,CCR2,CD28,CD81,TNFAIP3,TNFRSF1B
GO:BP	response to interleukin-1	GO:0070555	159.018	215	235	24	18117	ADAMTS12,APP,RORA,RPS6KA5,SIRPA,SNCA,PRKCA,PSMA1,PTGIS,NFKB1,NFKBIA,HYAL2,ICAM1,IL1R1,IL1R2,IL1RAP,IRAK2,LGALS9,CCL4,CCL5,CD47,ZBP1,CEBPB,CX3CL1
GO:BP	regulation of hemopoiesis	GO:1903706	18.2839	424	235	32	18117	AGER,NOTCH2,AXL,BCL6,FANCA,FANCD2,CAMK4,STAT3,STAT5B,PRKCA,PRKCQ,PRKCZ,PTPN2,NFKBIA,NFKBID,HMGB1,HMGB2,IL18,IL2RA,LGALS9,LYN,MAPK14,RASGRP1,TGFB1,THBS1,TLR4,CCR2,CD28,CEBPB,CSF1,CTNNBIP1,DROSHA
GO:BP	regulation of interleukin-1 production	GO:0032652	22.8949	119	235	19	18117	AGER,AIM2,APP,P2RX7,GSTP1,HAVCR2,SIRPA,STAT3,HMGB1,IGF1,IL16,IL1R2,JAK2,LGALS9,LPL,TLR4,TNFAIP3,CX3CL1,HK1
GO:BP	anatomical structure morphogenesis	GO:0009653	250.718	2797	235	86	18117	EDNRA,EGFR,ELF3,EPHA2,ADAM17,ADAMTS12,ALOX5,APOE,APP,SDC1,SERPINE1,SERPINF1,RORA,RPS6KA5,NOTCH1,NOTCH2,ASH1L,ATM,ATRN,AXL,PDCD4,PIK3CG,BCL6,C5AR1,F3,FANCD2,FGFR1,FN1,GJA1,GRN,HCK,HDAC9,HGF,C3,SLIT2,CALCRL,PMP22,PPARA,PPARG,SOCS3,STAB1,STAT3,PRCP,PRKCA,PRKCQ,PRKCZ,PRKD1,PSMA1,PTGIS,PTGS2,NDST1,HMGB1,HMOX1,HYAL2,ICAM1,IL18,ITGB6,JAM3,KIT,LDLR,LIPA,LRRK2,MAPK14,RBPJ,TCIRG1,TGFB1,TGM2,THBS1,TLR2,CCR2…
GO:BP	epithelial cell proliferation	GO:0050673	27.1301	460	235	33	18117	EDNRB,EGFR,EPHA2,ADAM17,ALOX5,APOE,SERPINF1,NOTCH1,NOTCH2,NUPR1,C5AR1,F3,FGFR1,GJA1,GRN,HGF,PPARD,PPARG,STAT3,STAT5A,PRKCA,PRKD1,HMGB1,HMGB2,HMOX1,IGF1,KIT,RICTOR,TGFB1,THBS1,TLR4,TNFAIP3,CEBPB
GO:BP	negative regulation of immune response	GO:0050777	273.709	157	235	21	18117	ENPP3,SERPINB9,RPS19,NR1H3,BCL6,GRN,HAVCR2,PPARG,PSMA1,PTPN2,HMOX1,IL1RL1,IL2RA,IL33,LGALS9,LYN,TGFB1,CCR2,CD300A,CD96,TNFAIP3
GO:BP	positive regulation of DNA-binding transcription factor activity	GO:0051091	341.153	270	235	26	18117	AGER,AIM2,APP,RPS6KA5,CAMK1D,PPARG,STAT3,PRKCQ,PRKCZ,PRKD1,NFKB1,ICAM1,IL18,IL18R1,IL18RAP,IL1RAP,IRAK2,JAK2,KIT,LGALS9,TGFB1,TLR2,TLR4,CD200,DHX9,CX3CL1
GO:BP	positive regulation of transport	GO:0051050	458.501	923	235	46	18117	EDNRB,EGFR,APOE,APPL2,SDC1,SERPINE1,NR1H3,P2RX1,P2RX7,AXL,FCER1G,GJA1,C3,SIRPA,SLC11A1,CAMK1D,PLA2G4A,SNCA,PPARD,PPARG,STAP1,STK39,PRKCZ,PRKD1,PTAFR,PTGS2,NFKBIA,HYAL2,IGF1,ITGAM,JAK2,LPCAT3,LRRK2,MAPK14,TLR2,TLR4,CCL4,CCL5,CCR2,CD47,CD81,UNC13D,CEBPB,CTSS,DHX9,CX3CL1
GO:BP	neuroinflammatory response	GO:0150076	466.728	51	235	14	18117	NUPR1,ATM,GRN,STAP1,PTGS2,IGF1,IL18,IL33,LDLR,LRRK2,CD200,TNFRSF1B,CTSC,CX3CL1
GO:BP	positive regulation of response to biotic stimulus	GO:0002833	504.003	250	235	25	18117	AIM2,RPS19,RPS6KA5,FCER1G,GBP5,GRN,HAVCR2,HCK,STAT5B,PRKCA,PSMA1,NFKB1,HMGB1,HMGB2,HSPD1,IL18RAP,LY86,LY96,LYN,RASGRP1,RELB,TLR4,CCL5,ZBP1,DHX9
GO:BP	positive regulation of NF-kappaB transcription factor activity	GO:0051092	51.3596	162	235	21	18117	AGER,AIM2,APP,RPS6KA5,STAT3,PRKCQ,PRKCZ,PRKD1,NFKB1,ICAM1,IL18,IL18R1,IL18RAP,IL1RAP,IRAK2,LGALS9,TGFB1,TLR2,TLR4,DHX9,CX3CL1
GO:BP	regulation of lymphocyte proliferation	GO:0050670	71.309	230	235	24	18117	AGER,ATM,BCL6,HAVCR2,SPN,STAT5B,PRKCQ,HMGB1,IDO1,IGF1,IL18,IL2RA,LGALS9,LYN,TGFB1,TLR4,CCL5,CCR2,CD28,CD300A,CD6,CD81,TNFRSF1B,CEBPB
GO:BP	inflammatory response to antigenic stimulus	GO:0002437	77.679	65	235	15	18117	NOTCH1,NOTCH2,C3,PSMA1,HMGB1,HMGB2,ICAM1,IL2RA,RASGRP1,RBPJ,CD28,CD6,CD68,CD81,CYSLTR1
GO:BP	regulation of macrophage migration	GO:1905521	80.9786	42	235	13	18117	C5AR1,STAP1,RARRES2,THBS1,CCL5,CD200,CD81,TRPV4,CMKLR1,CSF1,CSF1R,CX3CL1,CXCL17
GO:BP	regulation of adaptive immune response	GO:0002819	94.5402	167	235	21	18117	AGER,BCL6,HAVCR2,C3,SLC11A1,PLA2G4A,PRKCQ,PRKCZ,NFKBID,HMGB1,HSPD1,IL18,IL18R1,IL1R1,IL1RL1,IL33,CCR2,CD28,CD81,TNFAIP3,TNFRSF1B
GO:BP	wound healing	GO:0042060	1197.56	549	235	35	18117	EGFR,ADAM17,AGER,ALOX5,APOE,SDC1,SERPINE1,NOTCH2,P2RX1,P2RX7,AXL,PIK3CG,F3,F8,FCER1G,FN1,GJA1,SLC11A1,PLA2G4A,PPARA,PPARD,PRCP,PRKCA,PRKCQ,HMGB1,HMOX1,IGF1,JAK2,LYN,TGFB1,THBS1,TIMP1,TLR4,TNFAIP3,CX3CL1
GO:BP	pattern recognition receptor signaling pathway	GO:0002221	1286.72	213	235	23	18117	MFHAS1,APPL2,NR1H3,PIK3AP1,HAVCR2,PJA2,NFKBIA,HMGB1,HSPD1,IRAK2,ITGAM,LY96,LYN,MAPKAPK2,TLR1,TLR2,TLR4,CD300A,TNFAIP3,TNIP1,CTSS,CYLD,DDX3X
GO:BP	homeostasis of number of cells	GO:0048872	1341.64	261	235	25	18117	ADAM17,MFHAS1,RPS19,NOTCH1,AXL,BCL6,STAT3,STAT5B,PTPN2,HMGB1,HMGB2,HMOX1,IL2RA,JAK2,JAM3,KIT,LGALS9,LIPA,LPCAT3,LYN,MAPK14,TCIRG1,TGFB1,TNFAIP3,CSF1
GO:BP	cellular response to nitrogen compound	GO:1901699	1348.24	724	235	40	18117	ABCC1,AGER,APP,APPL2,P2RX7,PDE2A,PIK3CG,GJA1,GSTP1,HDAC9,SLIT2,CASP4,SNCA,PPARG,SOCS3,STAT3,STAT5A,STAT5B,PRKCQ,PRKCZ,PTAFR,PTGS2,PTPN2,NFKB1,ICAM1,IGF1,JAK2,LPL,LRRK2,LYN,RARRES2,TCIRG1,TGFB1,TLR4,VPS35,CEBPB,CIITA,CSRP3,DHX9,CYBB
GO:BP	regulation of leukocyte differentiation	GO:1902105	1541.52	288	235	26	18117	AGER,NOTCH2,AXL,BCL6,FANCA,FANCD2,CAMK4,STAT5B,PRKCA,PRKCZ,PTPN2,NFKBID,HMGB1,IL18,IL2RA,LGALS9,LYN,RASGRP1,TGFB1,TLR4,CCR2,CD28,CEBPB,CSF1,CTNNBIP1,DROSHA
GO:BP	regulation of lymphocyte mediated immunity	GO:0002706	1541.52	151	235	20	18117	AGER,SERPINB9,BCL6,HAVCR2,C3,STAT5B,PRKCZ,HMGB1,HSPD1,IL18,IL18R1,IL18RAP,IL1R1,LGALS9,RASGRP1,CCR2,CD28,CD81,CD96,TNFRSF1B
GO:BP	T-helper 1 type immune response	GO:0042088	1567.77	44	235	13	18117	HAVCR2,SLC11A1,PLA2G4A,SPN,HMGB1,IL18,IL18R1,IL1R1,IL1RL1,IL33,RELB,TLR4,CCR2
GO:BP	negative regulation of cell communication	GO:0010648	162.829	1468	235	58	18117	MECOM,EGFR,EPHA2,ADAM17,ADAMTS12,AGER,MFHAS1,APOE,SERPINE1,RORA,NOTCH1,NR1H3,P2RX7,ASH1L,ATM,PDCD4,PDE2A,BCL6,GJA1,GSTP1,HGF,SIRPA,SLAMF1,SLIT2,SNCA,PPARA,PPARG,SOCS3,STAP1,PRKCQ,PRKCZ,PSMA1,PTGS2,PTPN2,NFKBIA,HMGB2,HMOX1,HYAL2,ICAM1,IGF1,IL1R2,LRRK2,LY96,LYN,MAPK14,THBS1,TLR4,CCL5,CD300A,CD47,TNFAIP3,TNIP1,UACA,CNR2,CTNNBIP1,CX3CL1,CYLD,DDX3X
GO:BP	negative regulation of signaling	GO:0023057	1771.28	1471	235	58	18117	MECOM,EGFR,EPHA2,ADAM17,ADAMTS12,AGER,MFHAS1,APOE,SERPINE1,RORA,NOTCH1,NR1H3,P2RX7,ASH1L,ATM,PDCD4,PDE2A,BCL6,GJA1,GSTP1,HGF,SIRPA,SLAMF1,SLIT2,SNCA,PPARA,PPARG,SOCS3,STAP1,PRKCQ,PRKCZ,PSMA1,PTGS2,PTPN2,NFKBIA,HMGB2,HMOX1,HYAL2,ICAM1,IGF1,IL1R2,LRRK2,LY96,LYN,MAPK14,THBS1,TLR4,CCL5,CD300A,CD47,TNFAIP3,TNIP1,UACA,CNR2,CTNNBIP1,CX3CL1,CYLD,DDX3X
GO:BP	interferon-gamma production	GO:0032609	1771.28	115	235	18	18117	AXL,HAVCR2,SIRPA,SLC11A1,SPN,HMGB1,HSPD1,IL18,IL18R1,IL1R1,IL1RL1,IL33,LGALS9,RASGRP1,TLR4,CCR2,CD47,CD96
GO:BP	positive regulation of T cell activation	GO:0050870	228.919	219	235	23	18117	AGER,BCL6,HAVCR2,SIRPA,STAT5B,PRKCQ,PRKCZ,NFKBID,HMGB1,HSPD1,IGF1,IL18,IL2RA,LGALS9,LYN,RASGRP1,TGFB1,CCL5,CCR2,CD28,CD47,CD6,CD81
GO:BP	response to organic cyclic compound	GO:0014070	240.705	967	235	46	18117	EDNRB,EGFR,APP,SCNN1B,SDC1,SERPINF1,RORA,NOTCH1,NR1H3,P2RX1,P2RX7,PDE2A,PIK3CG,GJA1,GPX4,GSTP1,SLIT2,SNCA,PPARA,PPARD,PPARG,STAT3,STAT5B,PTAFR,PTGFR,PTGS2,NDUFS4,NFKB1,NFKBIA,HMGB1,HMGB2,HSPD1,ICAM1,IL18,JAK2,LRRK2,LYN,TGFB1,THBS1,TLR2,CCL5,VPS35,CEBPB,CIITA,DHX9,CYBB
GO:BP	regulation of response to cytokine stimulus	GO:0060759	2444.33	197	235	22	18117	ADAM17,NR1H3,AXL,GSTP1,SLIT2,CASP4,PPARG,SOCS3,STAP1,PTPN2,IL1R1,IL1R2,IRAK2,JAK2,TLR2,TLR4,CCL5,TNFAIP3,ZBP1,CSF1,DHX9,CYLD
GO:BP	cellular response to organonitrogen compound	GO:0071417	244.553	666	235	38	18117	ABCC1,AGER,APP,APPL2,P2RX7,PDE2A,PIK3CG,GJA1,GSTP1,HDAC9,SLIT2,CASP4,SNCA,PPARG,SOCS3,STAT3,STAT5A,STAT5B,PRKCQ,PRKCZ,PTAFR,PTGS2,PTPN2,NFKB1,ICAM1,IGF1,JAK2,LPL,LRRK2,LYN,RARRES2,TCIRG1,TGFB1,TLR4,VPS35,CEBPB,CSRP3,CYBB
GO:BP	neutrophil activation	GO:0042119	246.154	498	235	33	18117	ALOX5,OLR1,P2RX1,C5AR1,FCER1G,FPR1,GRN,GSTP1,C3,SIRPA,SLC11A1,SNAP23,PRCP,PTAFR,NFKB1,HMGB1,IL18,IL18RAP,ITGAM,MAPK14,TCIRG1,TLR2,CCL5,CD300A,CD47,CD68,TNFRSF1B,UNC13D,CTSC,CTSS,CYBB,DDX3X,DNASE1
GO:BP	apoptotic signaling pathway	GO:0097190	2875.96	600	235	36	18117	EPHA2,SERPINE1,NUPR1,P2RX7,ATM,SGMS1,FGFR1,GSTP1,HGF,CASP4,PPARD,PRKCA,PTGIS,PTGS2,PTPN2,HMGB2,HMOX1,HYAL2,ICAM1,IGF1,IL33,ITGAM,JAK2,LRRK2,LY96,THBS1,TLR4,CD28,TNFAIP3,TNFRSF1B,UACA,CEBPB,CTSC,CX3CL1,CYLD,DDX3X
GO:BP	response to wounding	GO:0009611	353.78	674	235	38	18117	EGFR,ADAM17,AGER,ALOX5,APOE,SDC1,SERPINE1,NOTCH2,P2RX1,P2RX7,AXL,PIK3CG,F3,F8,FCER1G,FN1,GJA1,GRN,SLC11A1,PLA2G4A,PPARA,PPARD,PRCP,PRKCA,PRKCQ,HMGB1,HMOX1,IGF1,JAK2,JAM3,LYN,TGFB1,THBS1,TIMP1,TLR4,CCR2,TNFAIP3,CX3CL1
GO:BP	negative regulation of signal transduction	GO:0009968	4031.94	1364	235	55	18117	MECOM,EGFR,EPHA2,ADAM17,ADAMTS12,MFHAS1,APOE,SERPINE1,RORA,NOTCH1,NR1H3,P2RX7,ASH1L,ATM,PDCD4,PDE2A,BCL6,GSTP1,HGF,SIRPA,SLAMF1,SLIT2,SNCA,PPARA,PPARG,SOCS3,STAP1,PRKCQ,PRKCZ,PSMA1,PTGS2,PTPN2,NFKBIA,HMGB2,HMOX1,HYAL2,ICAM1,IGF1,IL1R2,LRRK2,LY96,LYN,MAPK14,THBS1,TLR4,CCL5,CD300A,CD47,TNFAIP3,TNIP1,UACA,CTNNBIP1,CX3CL1,CYLD,DDX3X
GO:BP	regulation of hydrolase activity	GO:0051336	420.15	1321	235	54	18117	EDNRA,EGFR,EPHA2,ABR,AGER,AIM2,APP,SERPINB9,SERPINE1,SERPINF1,NR1H3,P2RX1,BCL6,BCR,C5AR1,F3,FGFR1,FN1,GRN,HDAC9,HGF,C3,SLIT2,SNCA,PPARG,STAT3,PRKCZ,PRKD1,PTAFR,PTGS2,PXK,HMGB1,HMGB2,HSPD1,ICAM1,JAK2,KIT,LGALS9,LPL,LRRK2,LXN,LYN,RASGRP1,RICTOR,THBS1,TIMP1,CCL4,CCL5,CD200,CD300A,UACA,DHX9,CX3CL1,DDX3X
GO:BP	nervous system development	GO:0007399	4516.29	2449	235	77	18117	MCPH1,EDNRA,EDNRB,EGFR,EPHA2,ABCD1,ACER3,AGER,AKNA,APOE,APP,APPL2,SERPINF1,RORA,RPS6KA5,NOTCH1,NOTCH2,ATM,ATRN,AXL,BCL6,C5AR1,FANCD2,FGFR1,FN1,GJA1,GPRC5B,GRN,GSTP1,HDAC9,HGF,C3,SLIT2,CAMK1D,PMP22,SNCA,PPARD,PPARG,STAP1,STAT3,PRKCA,PRKCQ,PRKCZ,PRKD1,NDST1,NDUFS4,HMGB1,HMGB2,IL1RAP,IL33,ITGAM,JAK2,JAM3,KIT,LDLR,LRFN5,LRRK2,LYN,RBPJ,TBC1D23,TCIRG1,TGFB1,TLR2,TLR4,CCR2,TNFRSF1B,TRPV4,ULK4,VPS35,CEBP…
GO:BP	regulation of interleukin-12 production	GO:0032655	515.317	60	235	14	18117	AGER,SLAMF1,NFKB1,HMGB1,HSPD1,IDO1,IL16,LGALS9,MAPK14,THBS1,TLR2,TLR4,CD47,CMKLR1
GO:BP	interleukin-12 production	GO:0032615	515.317	60	235	14	18117	AGER,SLAMF1,NFKB1,HMGB1,HSPD1,IDO1,IL16,LGALS9,MAPK14,THBS1,TLR2,TLR4,CD47,CMKLR1
GO:BP	T cell proliferation	GO:0042098	545.213	205	235	22	18117	AGER,PIK3CG,HAVCR2,SLC11A1,SPN,STAT5B,PRKCQ,HMGB1,IDO1,IGF1,IL18,IL2RA,LGALS9,RASGRP1,TGFB1,CCL5,CCR2,CD28,CD6,CD81,TNFRSF1B,CEBPB
GO:BP	interleukin-1 beta production	GO:0032611	743.658	107	235	17	18117	AGER,AIM2,APP,P2RX7,GBP5,GSTP1,SIRPA,STAT3,HMGB1,IGF1,JAK2,LGALS9,LPL,TLR4,TNFAIP3,CX3CL1,HK1
GO:BP	macrophage chemotaxis	GO:0048246	948.134	39	235	12	18117	EDNRB,C5AR1,STAP1,RARRES2,THBS1,CCL5,TRPV4,CMKLR1,CSF1,CSF1R,CX3CL1,CXCL17
GO:BP	lymphocyte activation involved in immune response	GO:0002285	11839.7	190	235	21	18117	RORA,NOTCH2,BCL6,FCER1G,HAVCR2,SLC11A1,SPN,STAT3,PRKCZ,NFKBID,HMGB1,HSPD1,ICAM1,IL18,IL18R1,LGALS9,RELB,TLR4,CD28,CD81,UNC13D
GO:BP	regulation of interferon-gamma production	GO:0032649	11839.7	110	235	17	18117	AXL,HAVCR2,SIRPA,SLC11A1,HMGB1,HSPD1,IL18,IL18R1,IL1R1,IL1RL1,IL33,LGALS9,RASGRP1,TLR4,CCR2,CD47,CD96
GO:BP	regulation of epithelial cell proliferation	GO:0050678	11943.3	401	235	29	18117	EDNRB,EGFR,ADAM17,ALOX5,APOE,SERPINF1,NOTCH1,NOTCH2,NUPR1,C5AR1,F3,FGFR1,GJA1,GRN,PPARD,PPARG,STAT3,STAT5A,PRKCA,PRKD1,HMGB1,HMGB2,HMOX1,IGF1,RICTOR,TGFB1,THBS1,TLR4,TNFAIP3
GO:BP	neutrophil mediated immunity	GO:0002446	1363.92	497	235	32	18117	ACE,ADAM17,ALOX5,OLR1,P2RX1,C5AR1,FCER1G,FPR1,GRN,GSTP1,C3,SIRPA,SLC11A1,SNAP23,PRCP,PTAFR,NFKB1,HMGB1,ITGAM,MAPK14,TCIRG1,TLR2,CD300A,CD47,CD68,TNFRSF1B,UNC13D,CTSC,CTSS,CYBB,DDX3X,DNASE1
GO:BP	reactive oxygen species metabolic process	GO:0072593	13952.7	290	235	25	18117	EGFR,ABCD1,ALOX5,RORA,GSTP1,SIRPA,SNCA,PPARA,STAT3,PRCP,PTGIS,PTGS2,NDUFS4,HSPD1,ICAM1,ITGAM,JAK2,LRRK2,MAPK14,THBS1,TLR2,TLR4,CD47,CYBB,DUOXA1
GO:BP	positive regulation of ERK1 and ERK2 cascade	GO:0070374	14318.6	215	235	22	18117	EGFR,AGER,MFHAS1,APOE,APP,NOTCH1,NOTCH2,C5AR1,HAVCR2,SLAMF1,PRKCA,PRKCZ,HMGB1,ICAM1,LGALS9,RASGRP1,TLR4,CCL4,CCL5,TRPV4,CSF1R,CX3CL1
GO:BP	positive regulation of mononuclear cell migration	GO:0071677	16590.8	65	235	14	18117	ADAM17,AGER,APP,SERPINE1,PLA2G7,SPN,STK39,HMGB1,LGALS9,TGFB1,CCL4,CCL5,CCR2,CXCL17
GO:BP	negative regulation of macromolecule metabolic process	GO:0010605	17312.4	3241	235	90	18117	MCPH1,MECOM,EDNRB,EGFR,EIF2AK1,ELF3,EPHA2,ABCD1,ACE,AGER,MFHAS1,APOE,APP,APPL2,SERPINB9,SERPINE1,SERPINF1,RPS19,RPS6KA5,NOTCH1,NOTCH2,NR1H3,ATM,AXL,PDCD4,PDE2A,BCL6,FABP4,FN1,GJA1,GSTP1,HAVCR2,HDAC9,HGF,C3,SIRPA,SLAMF1,SLC11A1,SLIT2,SNCA,PPARA,PPARD,PPARG,SOCS3,STAT3,PRKCA,PRKCZ,PSMA1,PTGS2,PTPN2,NFKB1,HMGB1,HMGB2,HMOX1,HYAL2,IDO1,IGF1,IL1R2,IL1RL1,IL33,LDLR,LGALS9,LRRK2,LXN,LYN,MAPK14,MAPKAPK2,R…
GO:BP	granulocyte migration	GO:0097530	17660.5	151	235	19	18117	PIK3CG,C5AR1,FCER1G,SLIT2,CAMK1D,IL1R1,JAM3,RARRES2,THBS1,CCL4,CCL5,CD300A,TRPV4,CMKLR1,CSF1,CSF1R,CX3CL1,CXCL17,CXCL2
GO:BP	regulation of protein serine/threonine kinase activity	GO:0071900	1861.88	503	235	32	18117	EGFR,ADAM17,AGER,APOE,PDCD4,PIK3CG,C5AR1,FGFR1,FPR1,GSTP1,HGF,SNCA,STK39,HYAL2,IGF1,IRAK2,KIT,LRRK2,LYN,MAPK14,MAPKAPK2,RASGRP1,RICTOR,TGFB1,THBS1,TLR4,CD300A,CD81,TNFAIP3,CSF1R,CXCL17,DDX3X
GO:BP	negative regulation of cell population proliferation	GO:0008285	2129.62	790	235	40	18117	EIF2AK1,ENPP3,ALOX5,APOE,APP,APPL2,SERPINF1,NOTCH1,NUPR1,ATM,PDCD4,BCL6,GJA1,GSTP1,HAVCR2,PPARD,PPARG,SPN,STAT3,PTGS2,PTPN2,HMOX1,IDO1,IL2RA,IL33,JAK2,LGALS9,LYN,RBPJ,TGFB1,THBS1,TLR2,CD200,CD300A,CDH5,TNFAIP3,CEBPB,CSF1R,CTNNBIP1,DICER1
GO:BP	muscle cell proliferation	GO:0033002	216.693	244	235	23	18117	EGFR,NOTCH1,PDCD4,GJA1,GSTP1,CALCRL,PPARD,PPARG,STAT3,PTAFR,PTGS2,HMOX1,IGF1,IL18,JAK2,MAPK14,RBPJ,TGM2,THBS1,CCL5,TNFAIP3,CTNNBIP1,CX3CL1
GO:BP	positive regulation of leukocyte proliferation	GO:0070665	2827.99	155	235	19	18117	AGER,BCL6,HAVCR2,STAT5B,PRKCQ,HMGB1,IGF1,IL18,IL2RA,LGALS9,LYN,TLR4,CCL5,CCR2,CD28,CD6,CD81,CSF1,CSF1R
GO:BP	positive regulation of programmed cell death	GO:0043068	4071.67	621	235	35	18117	ABR,NOTCH1,NOTCH2,NUPR1,ATM,PDCD4,BCL6,GRN,SLIT2,CAMK1D,SNCA,PPARG,PTGIS,PTGS2,PTPN2,HMGB1,HMOX1,HSPD1,HYAL2,IDO1,ITGAM,JAK2,LGALS9,LRRK2,LYN,TGFB1,TGM2,THBS1,CCL5,CDK19,TNFRSF1B,ZBP1,CTSC,CYLD,DDX3X
GO:BP	regulation of interleukin-1 beta production	GO:0032651	5004.65	102	235	16	18117	AGER,AIM2,APP,P2RX7,GSTP1,SIRPA,STAT3,HMGB1,IGF1,JAK2,LGALS9,LPL,TLR4,TNFAIP3,CX3CL1,HK1
GO:BP	cellular response to interleukin-1	GO:0071347	6994.93	185	235	20	18117	ADAMTS12,RORA,RPS6KA5,SIRPA,PSMA1,PTGIS,NFKB1,NFKBIA,HYAL2,ICAM1,IL1R1,IL1R2,IL1RAP,IRAK2,CCL4,CCL5,CD47,ZBP1,CEBPB,CX3CL1
GO:BP	positive regulation of macrophage chemotaxis	GO:0010759	71777.1	18	235	9	18117	C5AR1,RARRES2,THBS1,CCL5,TRPV4,CMKLR1,CSF1,CSF1R,CXCL17
GO:BP	regulation of cytokine production involved in inflammatory response	GO:1900015	7259.2	72	235	14	18117	ABCD1,ALOX5,APPL2,PDCD4,GBP5,SIRPA,PLD3,PPARA,STAT3,IL1R2,KPNA6,MAPK14,TLR4,CD6
GO:BP	positive regulation of hydrolase activity	GO:0051345	7386.57	783	235	39	18117	EDNRA,EGFR,EPHA2,ABR,AGER,AIM2,APP,NR1H3,P2RX1,BCR,C5AR1,F3,FGFR1,FN1,GRN,SNCA,PPARG,STAT3,PRKCZ,PRKD1,PTAFR,HMGB1,HMGB2,HSPD1,ICAM1,JAK2,KIT,LGALS9,LRRK2,LYN,RASGRP1,CCL4,CCL5,CD200,CD300A,UACA,DHX9,CX3CL1,DDX3X
GO:BP	cellular response to stress	GO:0033554	8237.18	2111	235	68	18117	MECOM,EGFR,EIF2AK1,EPHA2,ABCD1,AGER,ALOX5,MFHAS1,APP,RORA,NOTCH1,NR1H3,NUPR1,ATM,AXL,PARP4,PDCD4,BCL6,FANCA,FANCD2,GRN,GSTP1,HGF,SIRPA,SLAMF1,CASP4,PJA2,SNCA,PPARA,PPARD,PPARG,STK39,PRKD1,PSMA1,PTGIS,PTGS2,PTPN2,NFKB1,NFKBIA,HMGB1,HMGB2,HMOX1,HSPD1,ICAM1,IL18RAP,IRAK2,JAK2,JAM3,LGALS9,LPCAT3,LRRK2,LYN,MAPK14,MAPKAPK2,RASGRP1,RBPJ,RELB,THBS1,TLR4,TNFAIP3,TNFRSF1B,TRPV4,ULK4,CEBPB,DHX9,CYBB,CYLD,DD…
GO:BP	cytokine production involved in inflammatory response	GO:0002534	8801.73	73	235	14	18117	ABCD1,ALOX5,APPL2,PDCD4,GBP5,SIRPA,PLD3,PPARA,STAT3,IL1R2,KPNA6,MAPK14,TLR4,CD6
GO:BP	positive regulation of macrophage migration	GO:1905523	8902.5	26	235	10	18117	C5AR1,RARRES2,THBS1,CCL5,TRPV4,CMKLR1,CSF1,CSF1R,CX3CL1,CXCL17
GO:BP	regulation of MAP kinase activity	GO:0043405	9193.81	316	235	25	18117	EGFR,AGER,APOE,PDCD4,PIK3CG,C5AR1,FGFR1,FPR1,GSTP1,HGF,STK39,HYAL2,IGF1,IRAK2,KIT,LRRK2,LYN,MAPK14,MAPKAPK2,RASGRP1,THBS1,TLR4,CD300A,CD81,CXCL17
GO:BP	positive regulation of protein serine/threonine kinase activity	GO:0071902	9193.81	316	235	25	18117	EGFR,ADAM17,AGER,PIK3CG,C5AR1,FGFR1,FPR1,HGF,SNCA,STK39,IGF1,IRAK2,KIT,LRRK2,MAPK14,MAPKAPK2,RASGRP1,RICTOR,TGFB1,THBS1,TLR4,CD81,CSF1R,CXCL17,DDX3X
GO:BP	cellular protein metabolic process	GO:0044267	9267.77	5229	235	120	18117	MECOM,EDNRB,EGFR,EIF2AK1,EPHA2,ABHD12,ABR,ACE,ADAM17,ADAMTS12,AGER,AIM2,MFHAS1,APOE,APP,SERPINB9,SERPINE1,SERPINF1,RPS19,RPS6KA5,NR1H3,NUPR1,P2RX1,ASH1L,ATM,AXL,PARP4,PDCD4,PIK3CG,BCL6,BCR,C5AR1,F3,FABP4,FGFR1,FN1,FPR1,GPRC5B,GRN,GSTP1,HCK,HDAC9,HGF,C3,SIRPA,SLC11A1,SLIT2,CAMK1D,CAMK4,PJA2,SNCA,PPARG,SOCS3,STAP1,STAT3,STK39,PRKCA,PRKCQ,PRKCZ,PRKD1,PSMA1,PTAFR,PTGS2,PTPN2,PXK,NDST1,NDUFS4,NFKB1,NF…
GO:BP	positive regulation of apoptotic process	GO:0043065	9313.03	604	235	34	18117	ABR,NOTCH1,NOTCH2,NUPR1,ATM,PDCD4,BCL6,GRN,SLIT2,CAMK1D,SNCA,PPARG,PTGIS,PTGS2,PTPN2,HMGB1,HMOX1,HSPD1,HYAL2,IDO1,ITGAM,JAK2,LGALS9,LYN,TGFB1,TGM2,THBS1,CCL5,CDK19,TNFRSF1B,ZBP1,CTSC,CYLD,DDX3X
GO:BP	granulocyte chemotaxis	GO:0071621	109496	126	235	17	18117	PIK3CG,C5AR1,FCER1G,SLIT2,CAMK1D,JAM3,RARRES2,THBS1,CCL4,CCL5,TRPV4,CMKLR1,CSF1,CSF1R,CX3CL1,CXCL17,CXCL2
GO:BP	neurogenesis	GO:0022008	116040	1675	235	59	18117	EDNRB,EGFR,EPHA2,AGER,AKNA,APOE,APP,APPL2,SERPINF1,RORA,RPS6KA5,NOTCH1,NOTCH2,AXL,BCL6,C5AR1,FGFR1,FN1,GJA1,GPRC5B,GRN,GSTP1,HDAC9,HGF,C3,SLIT2,CAMK1D,PPARG,STAP1,STAT3,PRKCA,PRKCQ,PRKCZ,PRKD1,HMGB1,HMGB2,IL33,JAK2,JAM3,KIT,LDLR,LRRK2,LYN,RBPJ,TBC1D23,TGFB1,TLR2,TLR4,CCR2,TNFRSF1B,TRPV4,ULK4,CEBPB,CSF1,CSF1R,DICER1,CX3CL1,DAGLB,DUOXA1
GO:BP	positive regulation of cell death	GO:0010942	129476	684	235	36	18117	ABR,NOTCH1,NOTCH2,NUPR1,ATM,PDCD4,BCL6,GRN,SLIT2,CAMK1D,SNCA,PPARG,PTGIS,PTGS2,PTPN2,HMGB1,HMOX1,HSPD1,HYAL2,IDO1,ITGAM,JAK2,LGALS9,LRRK2,LYN,TGFB1,TGM2,THBS1,TLR4,CCL5,CDK19,TNFRSF1B,ZBP1,CTSC,CYLD,DDX3X
GO:BP	regulation of macrophage chemotaxis	GO:0010758	136302	27	235	10	18117	C5AR1,STAP1,RARRES2,THBS1,CCL5,TRPV4,CMKLR1,CSF1,CSF1R,CXCL17
GO:BP	response to abiotic stimulus	GO:0009628	136302	1261	235	50	18117	EDNRA,EGFR,ABHD12,ADAM17,AGER,METRNL,APP,APPL2,SERPINF1,RORA,NOTCH1,ATM,PDE2A,FANCD2,GJA1,PPARA,PPARD,PPARG,STK39,PSMA1,PTAFR,PTGIS,PTGS2,NFKB1,NFKBIA,HMOX1,HSPD1,HYAL2,ICAM1,IGF1,ITGB6,KIT,LPL,LXN,LYN,MAPK14,MAPKAPK2,RBPJ,RELB,TGFB1,THBS1,TIMP1,TLR2,TLR4,TRPV4,CIITA,CSRP3,CTSS,CYBB,DDX3X
GO:BP	dendritic cell differentiation	GO:0097028	138620	48	235	12	18117	AGER,NOTCH2,AXL,CAMK4,HMGB1,ITGB6,LGALS9,LYN,RBPJ,RELB,TGFB1,CEBPB
GO:BP	protein metabolic process	GO:0019538	141799	5808	235	128	18117	MECOM,EDNRB,EGFR,EIF2AK1,EPHA2,ABHD12,ABR,ACE,ADAM17,ADAMTS12,AGER,AIM2,MFHAS1,APOE,APP,SERPINB9,SERPINE1,SERPINF1,RPS19,RPS6KA5,NR1H3,NUPR1,OLR1,P2RX1,ASH1L,ATM,AXL,PARP4,PDCD4,PIK3CG,BCL6,BCR,C5AR1,F3,F8,FABP4,FGFR1,FN1,FPR1,GJA1,GPRC5B,GRN,GSTP1,HCK,HDAC9,HGF,C3,SIRPA,SLC11A1,SLIT2,CAMK1D,CAMK4,CASP4,PJA2,SNCA,PPARA,PPARD,PPARG,SOCS3,STAP1,STAT3,STK39,PRCP,PRKCA,PRKCQ,PRKCZ,PRKD1,PSMA1,PTAFR,P…
GO:BP	regulation of peptidyl-tyrosine phosphorylation	GO:0050730	1597.59	269	235	23	18117	EGFR,ACE,ADAM17,APP,GPRC5B,HGF,SOCS3,STAP1,STAT3,PRKCZ,PTPN2,HYAL2,ICAM1,IGF1,IL18,JAK2,KIT,LYN,RICTOR,CCL5,CD300A,CD81,CSF1R
GO:BP	peptidyl-tyrosine phosphorylation	GO:0018108	175700	385	235	27	18117	EGFR,EPHA2,ACE,ADAM17,APP,AXL,FGFR1,GPRC5B,HCK,HGF,SOCS3,STAP1,STAT3,PRKCZ,PTPN2,HYAL2,ICAM1,IGF1,IL18,JAK2,KIT,LYN,RICTOR,CCL5,CD300A,CD81,CSF1R
GO:BP	ion homeostasis	GO:0050801	18762.7	808	235	39	18117	EDNRA,EDNRB,EGFR,EIF2AK1,ABCD1,APOE,APP,SCNN1B,P2RX1,P2RX7,PIK3CG,C5AR1,FPR1,FPR3,GJA1,GRN,SLC11A1,SNCA,STK39,PRKD1,PTGDR,PTGFR,HMGB1,HMOX1,HYAL2,JAK2,LRRK2,LYN,TCIRG1,TGFB1,TGM2,CCL5,CCR2,CDH5,TRPV4,CMKLR1,CSRP3,CX3CL1,CYSLTR1
GO:BP	response to interferon-gamma	GO:0034341	19560.7	196	235	20	18117	NR1H3,GBP5,HCK,SIRPA,SLC11A1,SNCA,PPARG,SOCS3,PTAFR,PTPN2,ICAM1,JAK2,LGALS9,TLR2,TLR4,CCL4,CCL5,CD47,CIITA,CX3CL1
GO:BP	divalent inorganic cation homeostasis	GO:0072507	19560.7	516	235	31	18117	EDNRA,EDNRB,EGFR,APOE,APP,P2RX1,P2RX7,PIK3CG,C5AR1,FPR1,FPR3,GJA1,SLC11A1,SNCA,PRKD1,PTGDR,PTGFR,HMGB1,JAK2,LYN,TCIRG1,TGFB1,TGM2,CCL5,CCR2,CDH5,TRPV4,CMKLR1,CSRP3,CX3CL1,CYSLTR1
GO:BP	peptidyl-tyrosine modification	GO:0018212	208439	388	235	27	18117	EGFR,EPHA2,ACE,ADAM17,APP,AXL,FGFR1,GPRC5B,HCK,HGF,SOCS3,STAP1,STAT3,PRKCZ,PTPN2,HYAL2,ICAM1,IGF1,IL18,JAK2,KIT,LYN,RICTOR,CCL5,CD300A,CD81,CSF1R
GO:BP	T cell activation involved in immune response	GO:0002286	208439	112	235	16	18117	RORA,BCL6,FCER1G,HAVCR2,SLC11A1,SPN,STAT3,PRKCZ,NFKBID,HMGB1,ICAM1,IL18,IL18R1,LGALS9,RELB,CD81
GO:BP	regulation of smooth muscle cell proliferation	GO:0048660	215270	174	235	19	18117	EGFR,PDCD4,GJA1,GSTP1,CALCRL,PPARD,PPARG,PTAFR,PTGS2,HMOX1,IGF1,IL18,JAK2,TGM2,THBS1,CCL5,TNFAIP3,CTNNBIP1,CX3CL1
GO:BP	neutrophil activation involved in immune response	GO:0002283	220430	485	235	30	18117	ALOX5,OLR1,P2RX1,C5AR1,FCER1G,FPR1,GRN,GSTP1,C3,SIRPA,SLC11A1,SNAP23,PRCP,PTAFR,NFKB1,HMGB1,ITGAM,MAPK14,TCIRG1,TLR2,CD300A,CD47,CD68,TNFRSF1B,UNC13D,CTSC,CTSS,CYBB,DDX3X,DNASE1
GO:BP	enzyme linked receptor protein signaling pathway	GO:0007167	22835.1	1103	235	46	18117	EGFR,EPHA2,ADAM17,ADAMTS12,APPL2,RPS6KA5,NOTCH1,NOTCH2,AXL,PDCD4,BCR,F3,FGFR1,HCK,HGF,SNCA,PPARA,PPARG,SOCS3,STAP1,STAT3,STAT5A,STAT5B,PRKCA,PRKCQ,PRKCZ,PRKD1,PTPN2,NDST1,IGF1,ITGB6,JAK2,KIT,LYN,MAPK14,MAPKAPK2,RARRES2,RBPJ,TCIRG1,TGFB1,THBS1,CDH5,CSF1,CSF1R,CSRP3,CYBB
GO:BP	regulation of granulocyte chemotaxis	GO:0071622	22835.1	50	235	12	18117	C5AR1,SLIT2,CAMK1D,JAM3,RARRES2,THBS1,CCL5,TRPV4,CMKLR1,CSF1,CSF1R,CXCL17
GO:BP	response to tumor necrosis factor	GO:0034612	243920	331	235	25	18117	ADAM17,ADAMTS12,AIM2,RORA,SGMS1,FABP4,GSTP1,CASP4,PSMA1,PTGS2,PTPN2,NFKB1,NFKBIA,HYAL2,ICAM1,JAK2,MAPK14,THBS1,CCL4,CCL5,TNFAIP3,TNFRSF1B,DHX9,CX3CL1,CYLD
GO:BP	smooth muscle cell proliferation	GO:0048659	260287	176	235	19	18117	EGFR,PDCD4,GJA1,GSTP1,CALCRL,PPARD,PPARG,PTAFR,PTGS2,HMOX1,IGF1,IL18,JAK2,TGM2,THBS1,CCL5,TNFAIP3,CTNNBIP1,CX3CL1
GO:BP	regulation of T cell proliferation	GO:0042129	260287	176	235	19	18117	AGER,HAVCR2,SPN,STAT5B,PRKCQ,HMGB1,IDO1,IGF1,IL18,IL2RA,LGALS9,TGFB1,CCL5,CCR2,CD28,CD6,CD81,TNFRSF1B,CEBPB
GO:BP	regulation of ion transport	GO:0043269	282538	1379	235	52	18117	EDNRA,EGFR,ALOX5,APOE,APP,APPL2,SCN9A,NR1H3,P2RX1,P2RX7,PIK3CG,GJA1,C3,PLA2G4A,SNCA,PPARA,PPARD,PPARG,STK39,PRKCA,PRKCZ,PRKD1,PTAFR,PTGS2,PXK,NFKB1,NFKBIA,HYAL2,ICAM1,IGF1,IL16,ITGAM,JAK2,LPCAT3,LRRK2,LYN,MAPK14,TCIRG1,TGFB1,THBS1,TLR2,TLR4,CCL4,CCL5,CCR2,CD200,CD81,CEBPB,CTSS,DHX9,CX3CL1,CYBB
GO:BP	metal ion homeostasis	GO:0055065	288960	667	235	35	18117	EDNRA,EDNRB,EGFR,EIF2AK1,APOE,APP,SCNN1B,P2RX1,P2RX7,PIK3CG,C5AR1,FPR1,FPR3,GJA1,SLC11A1,SNCA,PRKD1,PTGDR,PTGFR,HMGB1,HMOX1,HYAL2,JAK2,LYN,TCIRG1,TGFB1,TGM2,CCL5,CCR2,CDH5,TRPV4,CMKLR1,CSRP3,CX3CL1,CYSLTR1
GO:BP	alpha-beta T cell activation	GO:0046631	290524	155	235	18	18117	AGER,RORA,BCL6,SPN,STAT3,PRKCQ,PRKCZ,NFKBID,HMGB1,IL18,IL18R1,LGALS9,RELB,TCIRG1,CCR2,CD28,CD300A,CD81
GO:BP	cellular response to tumor necrosis factor	GO:0071356	30814	306	235	24	18117	ADAM17,ADAMTS12,AIM2,RORA,SGMS1,FABP4,GSTP1,CASP4,PSMA1,PTPN2,NFKB1,NFKBIA,HYAL2,ICAM1,JAK2,MAPK14,THBS1,CCL4,CCL5,TNFAIP3,TNFRSF1B,DHX9,CX3CL1,CYLD
GO:BP	positive regulation of interleukin-1 production	GO:0032732	31694.6	65	235	13	18117	AGER,AIM2,APP,P2RX7,HAVCR2,STAT3,HMGB1,IL16,JAK2,LGALS9,LPL,TLR4,HK1
GO:BP	cellular calcium ion homeostasis	GO:0006874	3270.66	460	235	29	18117	EDNRA,EDNRB,APOE,APP,P2RX1,P2RX7,PIK3CG,C5AR1,FPR1,FPR3,GJA1,SNCA,PRKD1,PTGDR,PTGFR,HMGB1,JAK2,LYN,TCIRG1,TGFB1,TGM2,CCL5,CCR2,CDH5,TRPV4,CMKLR1,CSRP3,CX3CL1,CYSLTR1
GO:BP	regulation of reactive oxygen species metabolic process	GO:2000377	36148.7	203	235	20	18117	EGFR,ABCD1,ALOX5,GSTP1,SIRPA,SNCA,PPARA,STAT3,PRCP,PTGIS,PTGS2,HSPD1,ICAM1,ITGAM,JAK2,MAPK14,THBS1,TLR4,CD47,DUOXA1
GO:BP	cation homeostasis	GO:0055080	384855	750	235	37	18117	EDNRA,EDNRB,EGFR,EIF2AK1,APOE,APP,SCNN1B,P2RX1,P2RX7,PIK3CG,C5AR1,FPR1,FPR3,GJA1,GRN,SLC11A1,SNCA,PRKD1,PTGDR,PTGFR,HMGB1,HMOX1,HYAL2,JAK2,LRRK2,LYN,TCIRG1,TGFB1,TGM2,CCL5,CCR2,CDH5,TRPV4,CMKLR1,CSRP3,CX3CL1,CYSLTR1
GO:BP	cellular divalent inorganic cation homeostasis	GO:0072503	394974	497	235	30	18117	EDNRA,EDNRB,APOE,APP,P2RX1,P2RX7,PIK3CG,C5AR1,FPR1,FPR3,GJA1,SLC11A1,SNCA,PRKD1,PTGDR,PTGFR,HMGB1,JAK2,LYN,TCIRG1,TGFB1,TGM2,CCL5,CCR2,CDH5,TRPV4,CMKLR1,CSRP3,CX3CL1,CYSLTR1
GO:BP	regulation of biosynthetic process	GO:0009889	459049	4361	235	105	18117	MCPH1,MECOM,EDNRB,EGFR,EIF2AK1,ELF3,ABCD1,AGER,AIM2,AKNA,ALOX5,APOE,APP,SERPINE1,RORA,RPS6KA5,NOTCH1,NOTCH2,NR1H3,NUPR1,ASH1L,ATM,PARP4,PDCD4,PDE2A,BCL6,FABP4,FANCA,FANCD2,GJA1,GSTP1,HAVCR2,HCK,HDAC9,HGF,C3,SIRPA,SLC11A1,CAMK1D,CAMK4,SNCA,PPARA,PPARD,PPARG,STAT3,STAT5A,STAT5B,PRKCQ,PRKCZ,PRKD1,PSMA1,PTAFR,PTGIS,PTGS2,PTPN2,NFKB1,NFKBIA,HMGB1,HMGB2,HMOX1,HSPD1,HYAL2,ICAM1,IGF1,IL18,IL18R1,IL18RAP,…
GO:BP	regulation of vesicle-mediated transport	GO:0060627	49839.8	536	235	31	18117	APOE,APPL2,SDC1,SERPINE1,NOTCH1,NR1H3,P2RX1,AXL,FCER1G,HCK,C3,SIRPA,SLC11A1,CAMK1D,SNCA,PPARG,STAP1,PRKD1,PTAFR,HMGB1,HMOX1,ITGAM,LGALS9,LRRK2,LYN,TGFB1,TLR2,CCR2,CD300A,CD47,UNC13D
GO:BP	negative regulation of molecular function	GO:0044092	51436.1	1219	235	48	18117	EDNRB,ACE,AIM2,APOE,APP,SERPINB9,SERPINE1,SERPINF1,NOTCH1,NUPR1,PDCD4,FABP4,GSTP1,HAVCR2,HDAC9,HGF,C3,SLIT2,SNCA,PPARA,PPARG,SOCS3,STK39,PRKCZ,PTGIS,PTGS2,PTPN2,PXK,NFKB1,NFKBIA,HMOX1,HYAL2,IRAK2,JAK2,LRRK2,LXN,LYN,THBS1,TIMP1,CCR2,CD200,CD300A,TNFAIP3,CMKLR1,CNR2,CTNNBIP1,CYLD,DDX3X
GO:BP	regulation of cytokine-mediated signaling pathway	GO:0001959	55868.8	184	235	19	18117	ADAM17,NR1H3,AXL,GSTP1,SLIT2,CASP4,PPARG,SOCS3,STAP1,PTPN2,IL1R1,IL1R2,IRAK2,JAK2,CCL5,TNFAIP3,ZBP1,CSF1,CYLD
GO:BP	transmembrane receptor protein tyrosine kinase signaling pathway	GO:0007169	5603.1	760	235	37	18117	EGFR,EPHA2,ADAM17,ADAMTS12,RPS6KA5,AXL,BCR,F3,FGFR1,HCK,HGF,SNCA,SOCS3,STAP1,STAT3,STAT5A,STAT5B,PRKCA,PRKCQ,PRKCZ,PRKD1,PTPN2,NDST1,IGF1,JAK2,KIT,LYN,MAPK14,MAPKAPK2,RARRES2,RBPJ,TCIRG1,THBS1,CSF1,CSF1R,CSRP3,CYBB
GO:BP	inorganic ion homeostasis	GO:0098771	58094	761	235	37	18117	EDNRA,EDNRB,EGFR,EIF2AK1,APOE,APP,SCNN1B,P2RX1,P2RX7,PIK3CG,C5AR1,FPR1,FPR3,GJA1,GRN,SLC11A1,SNCA,PRKD1,PTGDR,PTGFR,HMGB1,HMOX1,HYAL2,JAK2,LRRK2,LYN,TCIRG1,TGFB1,TGM2,CCL5,CCR2,CDH5,TRPV4,CMKLR1,CSRP3,CX3CL1,CYSLTR1
GO:BP	calcium ion homeostasis	GO:0055074	60120.5	472	235	29	18117	EDNRA,EDNRB,APOE,APP,P2RX1,P2RX7,PIK3CG,C5AR1,FPR1,FPR3,GJA1,SNCA,PRKD1,PTGDR,PTGFR,HMGB1,JAK2,LYN,TCIRG1,TGFB1,TGM2,CCL5,CCR2,CDH5,TRPV4,CMKLR1,CSRP3,CX3CL1,CYSLTR1
GO:BP	stress-activated protein kinase signaling cascade	GO:0031098	60902.5	288	235	23	18117	MECOM,EGFR,AGER,MFHAS1,APP,PDCD4,GSTP1,HGF,SIRPA,SLAMF1,PJA2,NFKB1,HMGB1,IRAK2,LGALS9,LYN,MAPK14,MAPKAPK2,RASGRP1,TLR4,TRPV4,ULK4,CYLD
GO:BP	establishment of localization	GO:0051234	61985.7	5372	235	120	18117	MCPH1,EDNRA,EDNRB,EGFR,EIF2AK1,ABCC1,ABCD1,ACE,AGER,ALOX5,APOE,APP,APPL2,SCN9A,SCNN1B,SDC1,SERPINE1,RPS19,NOTCH1,NR1H3,OLR1,P2RX1,P2RX7,ATM,AXL,PIK3CG,C5AR1,F8,FABP4,FCER1G,FN1,FPR1,GJA1,GRN,GSTP1,HCK,HGF,C3,SIRPA,SLAMF1,SLC11A1,SLC7A2,CALCRL,CAMK1D,PLA2G4A,SNAP23,SNCA,PPARA,PPARD,PPARG,STAB1,STAP1,STAT3,STAT5A,STAT5B,STK39,PRCP,PRKCA,PRKCZ,PRKD1,PSMA1,PTAFR,PTGDR,PTGS2,PXK,NFKB1,NFKBIA,HMGB1,HMO…
GO:BP	positive regulation of macrophage activation	GO:0043032	62268.5	31	235	10	18117	HAVCR2,PLA2G4A,STAP1,HSPD1,IL1RL1,IL33,LRRK2,THBS1,TLR4,CTSC
GO:BP	cellular response to peptide	GO:1901653	62856.4	408	235	27	18117	ABCC1,AGER,APP,APPL2,GJA1,GSTP1,HDAC9,CASP4,PPARG,SOCS3,STAT3,STAT5A,STAT5B,PRKCQ,PRKCZ,PTPN2,NFKB1,ICAM1,IGF1,JAK2,LPL,LYN,RARRES2,TCIRG1,TGFB1,TLR4,CSRP3
GO:BP	tissue remodeling	GO:0048771	663.88	186	235	19	18117	EGFR,ELF3,EPHA2,ACE,AGER,NOTCH2,P2RX7,AXL,GJA1,PRKCA,IL18,LIPA,RBPJ,TCIRG1,TGM2,TIMP1,CCR2,TNFAIP3,CSF1R
GO:BP	positive regulation of mononuclear cell proliferation	GO:0032946	7089.95	142	235	17	18117	AGER,BCL6,HAVCR2,STAT5B,PRKCQ,HMGB1,IGF1,IL18,IL2RA,LGALS9,TLR4,CCL5,CCR2,CD28,CD6,CD81,CSF1
GO:BP	positive regulation of epithelial cell proliferation	GO:0050679	84799.3	213	235	20	18117	EGFR,ADAM17,NOTCH1,NOTCH2,C5AR1,F3,FGFR1,GRN,STAT3,STAT5A,PRKCA,PRKD1,HMGB1,HMGB2,HMOX1,IGF1,RICTOR,TGFB1,TLR4,TNFAIP3
GO:BP	CD4-positive, alpha-beta T cell activation	GO:0035710	8578.86	104	235	15	18117	AGER,RORA,BCL6,SPN,STAT3,PRKCQ,PRKCZ,NFKBID,HMGB1,IL18,IL18R1,LGALS9,RELB,TCIRG1,CD81
GO:BP	regulation of neuron death	GO:1901214	92534.3	323	235	24	18117	APOE,SERPINF1,NUPR1,ATM,AXL,C5AR1,GRN,SNCA,PPARA,STAT3,HMOX1,HSPD1,ITGAM,JAK2,LRRK2,REL,TLR4,CCL5,CD200,TNFRSF1B,VPS35,CEBPB,CSF1,CX3CL1
GO:BP	neutrophil degranulation	GO:0043312	97967.5	482	235	29	18117	ALOX5,OLR1,P2RX1,C5AR1,FCER1G,FPR1,GRN,GSTP1,C3,SIRPA,SLC11A1,SNAP23,PRCP,PTAFR,NFKB1,HMGB1,ITGAM,MAPK14,TCIRG1,TLR2,CD300A,CD47,CD68,TNFRSF1B,UNC13D,CTSC,CTSS,CYBB,DDX3X
GO:BP	lymphocyte mediated immunity	GO:0002449	99342.7	354	235	25	18117	AGER,SERPINB9,BCL6,FCER1G,HAVCR2,C3,STAT5B,PRKCZ,HMGB1,HSPD1,ICAM1,IL18,IL18R1,IL18RAP,IL1R1,LGALS9,RASGRP1,TCIRG1,CCR2,CD28,CD81,CD96,TNFRSF1B,UNC13D,CTSC
GO:BP	positive regulation of innate immune response	GO:0045089	1.08444e+06	216	235	20	18117	AIM2,RPS19,RPS6KA5,FCER1G,GBP5,HAVCR2,HCK,STAT5B,PSMA1,NFKB1,HMGB1,HMGB2,IL18RAP,LYN,RASGRP1,RELB,TLR4,CCL5,ZBP1,DHX9
GO:BP	toll-like receptor 4 signaling pathway	GO:0034142	1.13653e+06	44	235	11	18117	MFHAS1,APPL2,NR1H3,PIK3AP1,NFKBIA,HMGB1,ITGAM,LY96,LYN,TLR4,TNFAIP3
GO:BP	NIK/NF-kappaB signaling	GO:0038061	1.37254e+06	194	235	19	18117	EGFR,AGER,APP,PDCD4,HAVCR2,PSMA1,NFKBIA,HMGB1,IL18,IL18R1,LGALS9,REL,RELB,TLR2,TLR4,UACA,DICER1,CYLD,DDX3X
GO:BP	stress-activated MAPK cascade	GO:0051403	1.3757e+06	272	235	22	18117	MECOM,EGFR,AGER,MFHAS1,APP,PDCD4,GSTP1,HGF,SIRPA,SLAMF1,PJA2,NFKB1,HMGB1,IRAK2,LGALS9,MAPK14,MAPKAPK2,RASGRP1,TLR4,TRPV4,ULK4,CYLD
GO:BP	activation of protein kinase activity	GO:0032147	1.52612e+06	331	235	24	18117	EGFR,C5AR1,FPR1,GPRC5B,HGF,SLC11A1,STK39,PRKCZ,HMGB1,IGF1,IL18,IRAK2,JAK2,KIT,LRRK2,MAPK14,MAPKAPK2,RICTOR,THBS1,TLR4,CCL5,CD300A,CD81,CXCL17
GO:BP	regulation of proteolysis	GO:0030162	1.75254e+06	752	235	36	18117	AGER,AIM2,APOE,APP,SERPINB9,SERPINE1,SERPINF1,NR1H3,NUPR1,P2RX1,F3,FN1,GRN,HGF,C3,SNCA,PPARG,STAT3,PTGS2,HMGB1,HSPD1,IL1R2,IL33,JAK2,LGALS9,LPCAT3,LRRK2,LXN,LYN,THBS1,TIMP1,TNFRSF1B,TNIP1,UACA,CTSC,DDX3X
GO:BP	ameboidal-type cell migration	GO:0001667	1.75254e+06	494	235	29	18117	EDNRB,EPHA2,ADAM17,APOE,APPL2,SERPINF1,NOTCH1,PIK3CG,FGFR1,FN1,GJA1,GRN,HDAC9,SLIT2,PPARD,PPARG,STAT5A,PRCP,PRKCA,PRKD1,PTGS2,HMGB1,HMOX1,HYAL2,KIT,TGFB1,THBS1,TIMP1,CDH5
GO:BP	neuron death	GO:0070997	1.89239e+06	365	235	25	18117	APOE,APP,SERPINF1,NUPR1,ATM,AXL,C5AR1,GRN,SNCA,PPARA,STAT3,HMOX1,HSPD1,ITGAM,JAK2,LRRK2,REL,TLR4,CCL5,CD200,TNFRSF1B,VPS35,CEBPB,CSF1,CX3CL1
GO:BP	positive regulation of lymphocyte activation	GO:0051251	1.89239e+06	365	235	25	18117	AGER,AXL,BCL6,HAVCR2,SIRPA,STAT5B,PRKCQ,PRKCZ,NFKBID,HMGB1,HSPD1,IGF1,IL18,IL2RA,LGALS9,LYN,RASGRP1,TGFB1,TLR4,CCL5,CCR2,CD28,CD47,CD6,CD81
GO:BP	response to peptide hormone	GO:0043434	1.91033e+06	462	235	28	18117	EDNRB,APPL2,GJA1,GSTP1,HDAC9,PPARA,PPARG,SOCS3,STAT3,STAT5A,STAT5B,PRKCQ,PRKCZ,PTGS2,PTPN2,NFKB1,ICAM1,JAK2,LPL,LYN,RARRES2,TCIRG1,TGFB1,TIMP1,TLR2,TRPV4,CSRP3,CYBB
GO:BP	negative regulation of leukocyte proliferation	GO:0070664	20332.2	92	235	14	18117	ENPP3,ATM,GSTP1,HAVCR2,SPN,IDO1,IL2RA,IL33,LGALS9,LYN,TGFB1,CD300A,TNFAIP3,CEBPB
GO:BP	regulation of T cell differentiation	GO:0045580	2.06268e+06	152	235	17	18117	BCL6,FANCA,FANCD2,CAMK4,STAT5B,PRKCZ,PTPN2,NFKBID,HMGB1,IL18,IL2RA,LGALS9,RASGRP1,TGFB1,CCR2,CD28,DROSHA
GO:BP	cell killing	GO:0001906	209841	175	235	18	18117	AGER,SERPINB9,RPS19,P2RX7,HAVCR2,C3,STAP1,STAT5B,ICAM1,IL18,IL18RAP,ITGAM,LGALS9,RASGRP1,UNC13D,CFH,CTSC,DNASE1
GO:BP	regulation of interleukin-10 production	GO:0032653	209841	60	235	12	18117	AGER,HGF,STAT3,PRKCZ,HMGB1,HSPD1,IDO1,LGALS9,TLR2,TLR4,CD28,CD47
GO:BP	cellular response to interferon-gamma	GO:0071346	209841	175	235	18	18117	NR1H3,GBP5,HCK,SIRPA,PPARG,SOCS3,PTAFR,PTPN2,ICAM1,JAK2,LGALS9,TLR2,TLR4,CCL4,CCL5,CD47,CIITA,CX3CL1
GO:BP	toll-like receptor 2 signaling pathway	GO:0034134	235770	17	235	8	18117	MFHAS1,PIK3AP1,PJA2,HMGB1,LYN,TLR1,TLR2,TNFAIP3
GO:BP	cellular response to hormone stimulus	GO:0032870	236261	645	235	33	18117	EGFR,APPL2,SCNN1B,SERPINB9,SERPINF1,NOTCH1,GJA1,GSTP1,HDAC9,SLIT2,PPARA,PPARD,PPARG,SOCS3,STAT3,STAT5A,STAT5B,PRCP,PRKCQ,PRKCZ,PTGFR,PTPN2,NFKB1,ICAM1,JAK2,KIT,LPL,LYN,RARRES2,TCIRG1,TGFB1,CSRP3,CTSS
GO:BP	cellular chemical homeostasis	GO:0055082	237042	841	235	38	18117	EDNRA,EDNRB,AGER,APOE,APP,SERPINF1,P2RX1,P2RX7,PIK3CG,C5AR1,FPR1,FPR3,GJA1,GRN,SLC11A1,SNCA,PPARD,PRKD1,PTGDR,PTGFR,HMGB1,HMOX1,ICAM1,JAK2,LRRK2,LYN,TCIRG1,TGFB1,TGM2,CCL5,CCR2,CDH5,TRPV4,CMKLR1,CSRP3,CX3CL1,CYSLTR1,HK1
GO:BP	regulation of JNK cascade	GO:0046328	26890.9	133	235	16	18117	MECOM,EGFR,AGER,MFHAS1,APP,PDCD4,GSTP1,SIRPA,SLAMF1,PJA2,HMGB1,RASGRP1,TLR4,TRPV4,ULK4,CYLD
GO:BP	cytokine production involved in immune response	GO:0002367	268922	94	235	14	18117	BCL6,GPRC5B,PRKCZ,HMOX1,IL18,IL18R1,IL1R1,KIT,TLR4,CCR2,CD81,CD96,TNFRSF1B,HK1
GO:BP	regulation of NIK/NF-kappaB signaling	GO:1901222	276660	113	235	15	18117	EGFR,AGER,APP,PDCD4,HAVCR2,NFKBIA,HMGB1,IL18,IL18R1,LGALS9,TLR2,TLR4,UACA,CYLD,DDX3X
GO:BP	transport	GO:0006810	3.02976e+06	5224	235	116	18117	EDNRA,EDNRB,EGFR,EIF2AK1,ABCC1,ABCD1,ACE,AGER,ALOX5,APOE,APP,APPL2,SCN9A,SCNN1B,SDC1,SERPINE1,RPS19,NOTCH1,NR1H3,OLR1,P2RX1,P2RX7,AXL,PIK3CG,C5AR1,F8,FABP4,FCER1G,FN1,FPR1,GJA1,GRN,GSTP1,HCK,HGF,C3,SIRPA,SLAMF1,SLC11A1,SLC7A2,CALCRL,CAMK1D,PLA2G4A,SNAP23,SNCA,PPARA,PPARD,PPARG,STAB1,STAP1,STAT3,STAT5A,STAT5B,STK39,PRCP,PRKCA,PRKCZ,PRKD1,PSMA1,PTAFR,PTGDR,PTGS2,PXK,NFKB1,NFKBIA,HMGB1,HMOX1,HSPD1,H…
GO:BP	interleukin-10 production	GO:0032613	3.08718e+06	62	235	12	18117	AGER,HGF,STAT3,PRKCZ,HMGB1,HSPD1,IDO1,LGALS9,TLR2,TLR4,CD28,CD47
GO:BP	mast cell activation	GO:0045576	3.08718e+06	62	235	12	18117	ENPP3,PIK3CG,SNAP23,PTGDR,HMOX1,KIT,LGALS9,LYN,RASGRP1,CD300A,UNC13D,CNR2
GO:BP	regulation of lymphocyte differentiation	GO:0045619	329679	180	235	18	18117	AXL,BCL6,FANCA,FANCD2,CAMK4,STAT5B,PRKCZ,PTPN2,NFKBID,HMGB1,IL18,IL2RA,LGALS9,RASGRP1,TGFB1,CCR2,CD28,DROSHA
GO:BP	mast cell activation involved in immune response	GO:0002279	3.82852e+06	49	235	11	18117	ENPP3,PIK3CG,SNAP23,PTGDR,HMOX1,KIT,LGALS9,LYN,RASGRP1,CD300A,UNC13D
GO:BP	mast cell mediated immunity	GO:0002448	3.82852e+06	49	235	11	18117	SERPINB9,PIK3CG,SNAP23,PTGDR,HMOX1,KIT,LGALS9,LYN,RASGRP1,CD300A,UNC13D
GO:BP	regulation of toll-like receptor signaling pathway	GO:0034121	3.82852e+06	79	235	13	18117	MFHAS1,APPL2,NR1H3,PJA2,HMGB1,LY96,LYN,TLR1,TLR2,TLR4,CD300A,TNFAIP3,DDX3X
GO:BP	positive regulation of proteolysis	GO:0045862	384398	378	235	25	18117	AGER,AIM2,APOE,APP,NUPR1,P2RX1,F3,FN1,GRN,SNCA,PPARG,STAT3,HMGB1,HSPD1,IL33,JAK2,LGALS9,LPCAT3,LRRK2,LYN,TNFRSF1B,TNIP1,UACA,CTSC,DDX3X
GO:BP	primary metabolic process	GO:0044238	434968	10584	235	185	18117	MCPH1,MECOM,EDNRB,EGFR,EIF2AK1,ELF3,ENPP3,EPHA2,ABCD1,ABHD12,ABR,ACE,ACER3,ADAM17,ADAMTS12,AGER,AIM2,AK7,AKNA,ALDH2,ALOX5,ALOX5AP,MFHAS1,MGLL,APOE,APP,APPL2,AOAH,SDC1,SERPINB9,SERPINE1,SERPINF1,RORA,RPS19,RPS6KA5,NOTCH1,NOTCH2,NR1H3,NUPR1,OLR1,P2RX1,P2RX7,ASH1L,ATM,AXL,PARP4,PDCD4,PDE2A,PDE5A,PIK3CG,BCL6,BCR,SGMS1,C5AR1,F3,F8,FABP4,FANCA,FANCD2,FGFR1,FN1,FPR1,GJA1,GPRC5B,GPX4,GRN,GSTP1,HAVCR2,HCK…
GO:BP	regulation of phagocytosis	GO:0050764	468518	98	235	14	18117	APPL2,FCER1G,HCK,C3,SIRPA,SLC11A1,CAMK1D,PPARG,STAP1,HMGB1,TGFB1,TLR2,CD300A,CD47
GO:BP	regulation of cellular biosynthetic process	GO:0031326	478493	4273	235	101	18117	MCPH1,MECOM,EDNRB,EGFR,EIF2AK1,ELF3,ABCD1,AGER,AIM2,AKNA,APOE,APP,SERPINE1,RORA,RPS6KA5,NOTCH1,NOTCH2,NR1H3,NUPR1,ASH1L,ATM,PARP4,PDCD4,PDE2A,BCL6,FABP4,FANCA,FANCD2,GJA1,HAVCR2,HCK,HDAC9,HGF,C3,SIRPA,SLC11A1,CAMK1D,CAMK4,SNCA,PPARA,PPARD,PPARG,STAT3,STAT5A,STAT5B,PRKCQ,PRKCZ,PRKD1,PSMA1,PTAFR,PTGIS,PTGS2,PTPN2,NFKB1,NFKBIA,HMGB1,HMGB2,HMOX1,HSPD1,HYAL2,ICAM1,IGF1,IL18,IL18R1,IL18RAP,IL1RAP,IL33,…
GO:BP	cellular metal ion homeostasis	GO:0006875	582243	593	235	31	18117	EDNRA,EDNRB,APOE,APP,P2RX1,P2RX7,PIK3CG,C5AR1,FPR1,FPR3,GJA1,SLC11A1,SNCA,PRKD1,PTGDR,PTGFR,HMGB1,HMOX1,JAK2,LYN,TCIRG1,TGFB1,TGM2,CCL5,CCR2,CDH5,TRPV4,CMKLR1,CSRP3,CX3CL1,CYSLTR1
GO:BP	regulation of RNA biosynthetic process	GO:2001141	597450	3540	235	89	18117	MCPH1,MECOM,EDNRB,EGFR,ELF3,AGER,AIM2,AKNA,APOE,APP,SERPINE1,RORA,RPS6KA5,NOTCH1,NOTCH2,NR1H3,NUPR1,ASH1L,ATM,PDCD4,PDE2A,BCL6,FABP4,FANCA,FANCD2,HAVCR2,HCK,HDAC9,HGF,SLC11A1,CAMK1D,CAMK4,SNCA,PPARA,PPARD,PPARG,STAT3,STAT5A,STAT5B,PRKCQ,PRKCZ,PRKD1,PSMA1,PTAFR,PTGIS,PTPN2,NFKB1,NFKBIA,HMGB1,HMGB2,HMOX1,HSPD1,HYAL2,ICAM1,IGF1,IL18,IL18R1,IL18RAP,IL1RAP,IL33,IRAK2,JAK2,KIT,KPNA6,LGALS9,MAPK14,RBPJ,…
GO:BP	cellular response to macrophage colony-stimulating factor stimulus	GO:0036006	608917	12	235	7	18117	PDE2A,STAP1,PTPN2,TLR2,TLR4,CSF1,CSF1R
GO:BP	response to macrophage colony-stimulating factor	GO:0036005	608917	12	235	7	18117	PDE2A,STAP1,PTPN2,TLR2,TLR4,CSF1,CSF1R
GO:BP	phagocytosis	GO:0006909	625369	387	235	25	18117	EIF2AK1,APPL2,NR1H3,AXL,FCER1G,HCK,C3,SIRPA,SLAMF1,SLC11A1,CAMK1D,PPARG,STAP1,HMGB1,ITGAM,LDLR,LYN,TGFB1,TGM2,THBS1,TLR2,TLR4,CD300A,CD47,UNC13D
GO:BP	positive regulation of lymphocyte proliferation	GO:0050671	631363	141	235	16	18117	AGER,BCL6,HAVCR2,STAT5B,PRKCQ,HMGB1,IGF1,IL18,IL2RA,LGALS9,TLR4,CCL5,CCR2,CD28,CD6,CD81
GO:BP	negative regulation of neuron death	GO:1901215	649997	213	235	19	18117	APOE,SERPINF1,AXL,C5AR1,GRN,SNCA,PPARA,STAT3,HMOX1,HSPD1,JAK2,LRRK2,REL,CD200,TNFRSF1B,VPS35,CEBPB,CSF1,CX3CL1
GO:BP	cellular cation homeostasis	GO:0030003	688756	673	235	33	18117	EDNRA,EDNRB,APOE,APP,P2RX1,P2RX7,PIK3CG,C5AR1,FPR1,FPR3,GJA1,GRN,SLC11A1,SNCA,PRKD1,PTGDR,PTGFR,HMGB1,HMOX1,JAK2,LRRK2,LYN,TCIRG1,TGFB1,TGM2,CCL5,CCR2,CDH5,TRPV4,CMKLR1,CSRP3,CX3CL1,CYSLTR1
GO:BP	regulation of T-helper 1 type immune response	GO:0002825	706574	28	235	9	18117	HAVCR2,SLC11A1,PLA2G4A,IL18,IL18R1,IL1R1,IL1RL1,IL33,CCR2
GO:BP	aging	GO:0007568	80614.2	329	235	23	18117	EDNRB,AGER,APP,SERPINE1,SERPINF1,ATM,PDCD4,BCL6,GPX4,SNCA,STAT3,PTGS2,HYAL2,ICAM1,LRRK2,MAPK14,TGFB1,TIMP1,CD68,TNFRSF1B,CIITA,CTSC,CX3CL1
GO:BP	cellular macromolecule metabolic process	GO:0044260	867420	8390	235	158	18117	MCPH1,MECOM,EDNRB,EGFR,EIF2AK1,ELF3,EPHA2,ABHD12,ABR,ACE,ADAM17,ADAMTS12,AGER,AIM2,AKNA,MFHAS1,APOE,APP,AOAH,SERPINB9,SERPINE1,SERPINF1,RORA,RPS19,RPS6KA5,NOTCH1,NOTCH2,NR1H3,NUPR1,P2RX1,ASH1L,ATM,AXL,PARP4,PDCD4,PDE2A,PIK3CG,BCL6,BCR,C5AR1,F3,FABP4,FANCA,FANCD2,FCER1G,FGFR1,FN1,FPR1,GJA1,GPRC5B,GRN,GSTP1,HAVCR2,HCK,HDAC9,HGF,C3,SIRPA,SLC11A1,SLIT2,CALCRL,CAMK1D,CAMK4,PJA2,PLD3,SNCA,PPARA,PPARD,P…
GO:BP	positive regulation of NIK/NF-kappaB signaling	GO:1901224	927601	68	235	12	18117	EGFR,AGER,APP,PDCD4,HAVCR2,HMGB1,IL18,IL18R1,LGALS9,TLR2,TLR4,DDX3X
GO:BP	regulation of cytokine production involved in immune response	GO:0002718	961918	85	235	13	18117	BCL6,GPRC5B,PRKCZ,HMOX1,IL18,IL18R1,IL1R1,TLR4,CCR2,CD81,CD96,TNFRSF1B,HK1
GO:BP	regulation of stress-activated protein kinase signaling cascade	GO:0070302	1.00911e+07	193	235	18	18117	MECOM,EGFR,AGER,MFHAS1,APP,PDCD4,GSTP1,HGF,SIRPA,SLAMF1,PJA2,HMGB1,LYN,RASGRP1,TLR4,TRPV4,ULK4,CYLD
GO:BP	positive regulation of T cell proliferation	GO:0042102	1.02748e+07	104	235	14	18117	AGER,HAVCR2,STAT5B,PRKCQ,HMGB1,IGF1,IL18,IL2RA,LGALS9,CCL5,CCR2,CD28,CD6,CD81
GO:BP	cellular response to chemical stress	GO:0062197	1.06136e+07	365	235	24	18117	EGFR,ABCD1,ALOX5,ATM,AXL,FANCD2,GSTP1,HGF,SIRPA,SNCA,PPARG,STK39,PRKD1,PTGS2,HMOX1,IL18RAP,JAK2,LRRK2,RELB,TLR4,TNFAIP3,TRPV4,CYBB,DDX3X
GO:BP	regulation of myeloid leukocyte mediated immunity	GO:0002886	1.13211e+07	54	235	11	18117	C3,STAP1,PTAFR,HMOX1,ITGAM,LGALS9,LYN,CCR2,CD300A,UNC13D,DNASE1
GO:BP	cellular ion homeostasis	GO:0006873	1.15439e+06	687	235	33	18117	EDNRA,EDNRB,APOE,APP,P2RX1,P2RX7,PIK3CG,C5AR1,FPR1,FPR3,GJA1,GRN,SLC11A1,SNCA,PRKD1,PTGDR,PTGFR,HMGB1,HMOX1,JAK2,LRRK2,LYN,TCIRG1,TGFB1,TGM2,CCL5,CCR2,CDH5,TRPV4,CMKLR1,CSRP3,CX3CL1,CYSLTR1
GO:BP	nitrogen compound metabolic process	GO:0006807	1.31963e+07	10078	235	178	18117	MCPH1,MECOM,EDNRB,EGFR,EIF2AK1,ELF3,ENPP3,EPHA2,ABCC1,ABCD1,ABHD12,ABR,ACE,ACER3,ADAM17,ADAMTS12,AGER,AIM2,AK7,AKNA,MFHAS1,APOE,APP,SDC1,SERPINB9,SERPINE1,SERPINF1,RORA,RPS19,RPS6KA5,NOTCH1,NOTCH2,NR1H3,NUPR1,OLR1,P2RX1,P2RX7,ASH1L,ATM,AXL,PARP4,PDCD4,PDE2A,PDE5A,PIK3CG,BCL6,BCR,SGMS1,C5AR1,F3,F8,FABP4,FANCA,FANCD2,FGFR1,FN1,FPR1,GJA1,GPRC5B,GPX4,GRN,GSTP1,HAVCR2,HCK,HDAC9,HGF,C3,SIRPA,SLC11A1,SL…
GO:BP	regulation of transcription, DNA-templated	GO:0006355	1.33937e+07	3534	235	88	18117	MCPH1,MECOM,EDNRB,EGFR,ELF3,AGER,AIM2,AKNA,APOE,APP,SERPINE1,RORA,RPS6KA5,NOTCH1,NOTCH2,NR1H3,NUPR1,ASH1L,ATM,PDCD4,PDE2A,BCL6,FABP4,FANCA,FANCD2,HAVCR2,HCK,HDAC9,HGF,SLC11A1,CAMK1D,CAMK4,SNCA,PPARA,PPARD,PPARG,STAT3,STAT5A,STAT5B,PRKCQ,PRKCZ,PRKD1,PSMA1,PTAFR,PTGIS,PTPN2,NFKB1,NFKBIA,HMGB1,HMGB2,HMOX1,HSPD1,HYAL2,ICAM1,IGF1,IL18,IL18R1,IL18RAP,IL1RAP,IL33,IRAK2,JAK2,KIT,KPNA6,LGALS9,MAPK14,RBPJ,…
GO:BP	regulation of nucleic acid-templated transcription	GO:1903506	1.357e+07	3535	235	88	18117	MCPH1,MECOM,EDNRB,EGFR,ELF3,AGER,AIM2,AKNA,APOE,APP,SERPINE1,RORA,RPS6KA5,NOTCH1,NOTCH2,NR1H3,NUPR1,ASH1L,ATM,PDCD4,PDE2A,BCL6,FABP4,FANCA,FANCD2,HAVCR2,HCK,HDAC9,HGF,SLC11A1,CAMK1D,CAMK4,SNCA,PPARA,PPARD,PPARG,STAT3,STAT5A,STAT5B,PRKCQ,PRKCZ,PRKD1,PSMA1,PTAFR,PTGIS,PTPN2,NFKB1,NFKBIA,HMGB1,HMGB2,HMOX1,HSPD1,HYAL2,ICAM1,IGF1,IL18,IL18R1,IL18RAP,IL1RAP,IL33,IRAK2,JAK2,KIT,KPNA6,LGALS9,MAPK14,RBPJ,…
GO:BP	myeloid dendritic cell activation	GO:0001773	1.38654e+07	30	235	9	18117	NOTCH2,HAVCR2,SLAMF1,CAMK4,HMGB1,ITGB6,RBPJ,RELB,TGFB1
GO:BP	gliogenesis	GO:0042063	1.38654e+07	308	235	22	18117	EGFR,AGER,APP,NOTCH1,C5AR1,GRN,GSTP1,PPARG,STAP1,STAT3,IL33,LDLR,LYN,TGFB1,TLR2,TLR4,CCR2,TNFRSF1B,CSF1,CSF1R,DICER1,CX3CL1
GO:BP	leukocyte mediated cytotoxicity	GO:0001909	1.48826e+06	107	235	14	18117	AGER,SERPINB9,HAVCR2,STAP1,STAT5B,ICAM1,IL18,IL18RAP,ITGAM,LGALS9,RASGRP1,UNC13D,CTSC,DNASE1
GO:BP	temperature homeostasis	GO:0001659	1.6226e+06	174	235	17	18117	EDNRB,ADAM17,APPL2,NOTCH1,NR1H3,FABP4,GJA1,STAT3,PTGS2,IL18,IL18R1,JAK2,RBPJ,TLR4,CCR2,CEBPB,CMKLR1
GO:BP	positive regulation of interleukin-1 beta production	GO:0032731	1.68728e+07	56	235	11	18117	AGER,AIM2,APP,P2RX7,STAT3,HMGB1,JAK2,LGALS9,LPL,TLR4,HK1
GO:BP	myeloid cell homeostasis	GO:0002262	1.70786e+07	151	235	16	18117	ADAM17,MFHAS1,RPS19,AXL,BCL6,STAT3,STAT5B,PTPN2,HMGB1,HMGB2,HMOX1,JAK2,JAM3,KIT,LYN,MAPK14
GO:BP	regulation of type I interferon production	GO:0032479	1.94478e+07	130	235	15	18117	HAVCR2,SIRPA,NFKB1,HMGB1,HMGB2,HSPD1,REL,RELB,TLR2,TLR4,TNFAIP3,ZBP1,DHX9,CYLD,DDX3X
GO:BP	type I interferon production	GO:0032606	2.16648e+07	131	235	15	18117	HAVCR2,SIRPA,NFKB1,HMGB1,HMGB2,HSPD1,REL,RELB,TLR2,TLR4,TNFAIP3,ZBP1,DHX9,CYLD,DDX3X
GO:BP	generation of neurons	GO:0048699	2.18298e+07	1559	235	52	18117	EDNRB,EGFR,EPHA2,AGER,AKNA,APOE,APP,APPL2,SERPINF1,RORA,RPS6KA5,NOTCH1,NOTCH2,AXL,BCL6,FGFR1,FN1,GJA1,GPRC5B,GRN,HDAC9,HGF,C3,SLIT2,CAMK1D,PPARG,STAT3,PRKCA,PRKCQ,PRKCZ,PRKD1,HMGB1,HMGB2,JAK2,JAM3,KIT,LDLR,LRRK2,LYN,RBPJ,TBC1D23,TGFB1,TLR2,TNFRSF1B,TRPV4,ULK4,CEBPB,CSF1R,DICER1,CX3CL1,DAGLB,DUOXA1
GO:BP	nucleobase-containing compound biosynthetic process	GO:0034654	2.36188e+06	4199	235	98	18117	MCPH1,MECOM,EDNRB,EGFR,ELF3,ENPP3,ABCD1,AGER,AIM2,AK7,AKNA,APOE,APP,SERPINE1,RORA,RPS6KA5,NOTCH1,NOTCH2,NR1H3,NUPR1,ASH1L,ATM,PARP4,PDCD4,PDE2A,PDE5A,BCL6,C5AR1,FABP4,FANCA,FANCD2,GJA1,HAVCR2,HCK,HDAC9,HGF,SLC11A1,CAMK1D,CAMK4,SNCA,PPARA,PPARD,PPARG,STAT3,STAT5A,STAT5B,PRKCQ,PRKCZ,PRKD1,PSMA1,PTAFR,PTGIS,PTGS2,PTPN2,NFKB1,NFKBIA,HMGB1,HMGB2,HMOX1,HSPD1,HYAL2,ICAM1,IDO1,IGF1,IL18,IL18R1,IL18RAP,IL…
GO:BP	regulation of RNA metabolic process	GO:0051252	2.41151e+06	3822	235	92	18117	MCPH1,MECOM,EDNRB,EGFR,ELF3,AGER,AIM2,AKNA,APOE,APP,SERPINE1,RORA,RPS6KA5,NOTCH1,NOTCH2,NR1H3,NUPR1,ASH1L,ATM,PDCD4,PDE2A,BCL6,FABP4,FANCA,FANCD2,HAVCR2,HCK,HDAC9,HGF,SLC11A1,CAMK1D,CAMK4,SNCA,PPARA,PPARD,PPARG,STAT3,STAT5A,STAT5B,PRKCA,PRKCQ,PRKCZ,PRKD1,PSMA1,PTAFR,PTGIS,PTPN2,NFKB1,NFKBIA,HMGB1,HMGB2,HMOX1,HSPD1,HYAL2,ICAM1,IGF1,IL18,IL18R1,IL18RAP,IL1RAP,IL33,IRAK2,JAK2,KIT,KPNA6,LGALS9,MAPK14…
GO:BP	regulation of reactive oxygen species biosynthetic process	GO:1903426	2.41151e+06	111	235	14	18117	ABCD1,ALOX5,SIRPA,SNCA,PPARA,STAT3,PTGIS,PTGS2,HSPD1,ICAM1,JAK2,TLR4,CD47,DUOXA1
GO:BP	heterocycle biosynthetic process	GO:0018130	2.54864e+07	4269	235	99	18117	MCPH1,MECOM,EDNRB,EGFR,ELF3,ENPP3,ABCD1,AGER,AIM2,AK7,AKNA,ALOX5,APOE,APP,SERPINE1,RORA,RPS6KA5,NOTCH1,NOTCH2,NR1H3,NUPR1,ASH1L,ATM,PARP4,PDCD4,PDE2A,PDE5A,BCL6,C5AR1,FABP4,FANCA,FANCD2,GJA1,HAVCR2,HCK,HDAC9,HGF,SLC11A1,CAMK1D,CAMK4,SNCA,PPARA,PPARD,PPARG,STAT3,STAT5A,STAT5B,PRKCQ,PRKCZ,PRKD1,PSMA1,PTAFR,PTGIS,PTGS2,PTPN2,NFKB1,NFKBIA,HMGB1,HMGB2,HMOX1,HSPD1,HYAL2,ICAM1,IDO1,IGF1,IL18,IL18R1,IL18…
GO:BP	regulation of phosphatidylinositol 3-kinase signaling	GO:0014066	2.6576e+07	133	235	15	18117	EGFR,PIK3AP1,PIK3CG,FGFR1,FN1,HGF,PPARD,IGF1,IL18,JAK2,KIT,LYN,RASGRP1,CCL5,CD28
GO:BP	regulation of cellular component organization	GO:0051128	2.68542e+07	2412	235	68	18117	MCPH1,EGFR,EPHA2,ACE,ADAM17,APOE,APP,APPL2,SDC1,SERPINE1,SERPINF1,RPS6KA5,NOTCH1,NOTCH2,NR1H3,NUPR1,P2RX7,ATM,AXL,PDE2A,BCL6,FN1,GBP5,GJA1,GRN,HCK,HGF,C3,SLIT2,CAMK1D,SNCA,PPARA,PPARD,PPARG,STAP1,PRKCQ,PRKCZ,PRKD1,HMGB1,HYAL2,ICAM1,IGF1,IL1RAP,JAM3,KIT,LDLR,LRFN5,LRRK2,LYN,MAPK14,RICTOR,TGFB1,THBS1,TLR2,TLR4,CD28,CD300A,CD47,CDH5,TNFRSF1B,TRPV4,ULK4,VPS35,CSF1R,CTNNBIP1,CX3CL1,CYLD,DDX3X
GO:BP	T cell differentiation involved in immune response	GO:0002292	2.90064e+07	75	235	12	18117	RORA,BCL6,FCER1G,SPN,STAT3,PRKCZ,NFKBID,HMGB1,IL18,IL18R1,LGALS9,RELB
GO:BP	establishment of localization in cell	GO:0051649	2.90064e+07	2813	235	75	18117	MCPH1,ABCD1,ALOX5,APOE,APP,APPL2,SERPINE1,RPS19,OLR1,P2RX1,P2RX7,ATM,PIK3CG,C5AR1,F8,FCER1G,FN1,FPR1,GJA1,GRN,GSTP1,HCK,HGF,C3,SIRPA,SLC11A1,SNAP23,SNCA,PPARD,STAT3,PRCP,PRKCZ,PRKD1,PTAFR,PTGDR,PTGS2,NFKB1,NFKBIA,HMGB1,HMOX1,HSPD1,HYAL2,IGF1,ITGAM,JAK2,KIT,KPNA6,LDLR,LGALS9,LRRK2,LYN,MAPK14,RARRES2,RASGRP1,TBC1D23,TCIRG1,TGFB1,THBS1,TIMP1,TLR2,CCR2,CD300A,CD47,CD68,CD81,TNFRSF1B,TRPV4,UNC13D,VPS3…
GO:BP	regulation of cell killing	GO:0031341	2.90596e+06	93	235	13	18117	AGER,SERPINB9,P2RX7,HAVCR2,STAP1,STAT5B,ICAM1,IL18RAP,ITGAM,LGALS9,RASGRP1,CFH,DNASE1
GO:BP	positive regulation of phosphatidylinositol 3-kinase signaling	GO:0014068	2.90596e+06	93	235	13	18117	PIK3AP1,PIK3CG,FGFR1,FN1,HGF,PPARD,IGF1,IL18,JAK2,KIT,LYN,CCL5,CD28
GO:BP	positive regulation of hemopoiesis	GO:1903708	2.97442e+07	157	235	16	18117	AGER,NOTCH2,AXL,BCL6,STAT5B,PRKCA,PRKCZ,NFKBID,HMGB1,IL18,IL2RA,LGALS9,RASGRP1,TGFB1,CSF1,CTNNBIP1
GO:BP	positive regulation of leukocyte differentiation	GO:1902107	2.97442e+07	157	235	16	18117	AGER,NOTCH2,AXL,BCL6,STAT5B,PRKCA,PRKCZ,NFKBID,HMGB1,IL18,IL2RA,LGALS9,RASGRP1,TGFB1,CSF1,CTNNBIP1
GO:BP	positive regulation of MAP kinase activity	GO:0043406	3.04071e+06	234	235	19	18117	EGFR,AGER,PIK3CG,C5AR1,FGFR1,FPR1,HGF,STK39,IGF1,IRAK2,KIT,LRRK2,MAPK14,MAPKAPK2,RASGRP1,THBS1,TLR4,CD81,CXCL17
GO:BP	reactive oxygen species biosynthetic process	GO:1903409	3.22762e+07	135	235	15	18117	ABCD1,ALOX5,RORA,SIRPA,SNCA,PPARA,STAT3,PTGIS,PTGS2,HSPD1,ICAM1,JAK2,TLR4,CD47,DUOXA1
GO:BP	cellular metabolic process	GO:0044237	3.36055e+07	10871	235	186	18117	MCPH1,MECOM,EDNRB,EGFR,EIF2AK1,ELF3,ENPP3,EPHA2,ABCC1,ABCD1,ABHD12,ABR,ACE,ACER3,ADAM17,ADAMTS12,AGER,AIM2,AK7,AKNA,ALDH2,ALOX5,ALOX5AP,MFHAS1,MGLL,APOE,APP,APPL2,AOAH,SDC1,SERPINB9,SERPINE1,SERPINF1,RORA,RPS19,RPS6KA5,NOTCH1,NOTCH2,NR1H3,NUPR1,P2RX1,P2RX7,ASH1L,ATM,AXL,PARP4,PDCD4,PDE2A,PDE5A,PIK3CG,BCL6,BCR,SGMS1,C5AR1,F3,FABP4,FANCA,FANCD2,FCER1G,FGFR1,FN1,FPR1,GJA1,GPRC5B,GPX4,GRN,GSTP1,HAVCR…
GO:BP	regulation of macromolecule biosynthetic process	GO:0010556	3.49749e+07	4102	235	96	18117	MCPH1,MECOM,EDNRB,EGFR,EIF2AK1,ELF3,AGER,AIM2,AKNA,APOE,APP,SERPINE1,RORA,RPS6KA5,NOTCH1,NOTCH2,NR1H3,NUPR1,ASH1L,ATM,PARP4,PDCD4,PDE2A,BCL6,FABP4,FANCA,FANCD2,GJA1,GSTP1,HAVCR2,HCK,HDAC9,HGF,SLC11A1,CAMK1D,CAMK4,SNCA,PPARA,PPARD,PPARG,STAT3,STAT5A,STAT5B,PRKCQ,PRKCZ,PRKD1,PSMA1,PTAFR,PTGIS,PTPN2,NFKB1,NFKBIA,HMGB1,HMGB2,HMOX1,HSPD1,HYAL2,ICAM1,IGF1,IL18,IL18R1,IL18RAP,IL1RAP,IL33,IRAK2,JAK2,KIT,…
GO:BP	positive regulation of transcription by RNA polymerase II	GO:0045944	3.60687e+07	1197	235	44	18117	MECOM,EGFR,ELF3,AKNA,APP,SERPINE1,RORA,RPS6KA5,NOTCH1,NR1H3,ASH1L,ATM,HGF,SLC11A1,PPARA,PPARD,PPARG,STAT3,STAT5B,PRKD1,NFKB1,NFKBIA,HMGB1,HMGB2,HYAL2,IGF1,IL18,IL33,KPNA6,MAPK14,RBPJ,REL,TGFB1,TLR2,TLR4,CD28,CD81,TNIP1,CEBPB,CIITA,CSRP3,DHX9,CX3CL1,DDX3X
GO:BP	positive regulation of cytosolic calcium ion concentration	GO:0007204	3.66819e+06	325	235	22	18117	EDNRA,EDNRB,P2RX7,PIK3CG,C5AR1,FPR1,FPR3,GJA1,SNCA,PRKD1,PTGDR,PTGFR,HMGB1,JAK2,LYN,TGFB1,TGM2,CCR2,TRPV4,CMKLR1,CX3CL1,CYSLTR1
GO:BP	RNA biosynthetic process	GO:0032774	3.78732e+06	3731	235	90	18117	MCPH1,MECOM,EDNRB,EGFR,ELF3,AGER,AIM2,AKNA,APOE,APP,SERPINE1,RORA,RPS6KA5,NOTCH1,NOTCH2,NR1H3,NUPR1,ASH1L,ATM,PDCD4,PDE2A,BCL6,C5AR1,FABP4,FANCA,FANCD2,HAVCR2,HCK,HDAC9,HGF,SLC11A1,CAMK1D,CAMK4,SNCA,PPARA,PPARD,PPARG,STAT3,STAT5A,STAT5B,PRKCQ,PRKCZ,PRKD1,PSMA1,PTAFR,PTGIS,PTPN2,NFKB1,NFKBIA,HMGB1,HMGB2,HMOX1,HSPD1,HYAL2,ICAM1,IGF1,IL18,IL18R1,IL18RAP,IL1RAP,IL33,IRAK2,JAK2,KIT,KPNA6,LGALS9,MAPK14…
GO:BP	regulation of angiogenesis	GO:0045765	3.9534e+06	358	235	23	18117	EPHA2,ALOX5,SERPINE1,SERPINF1,C5AR1,F3,GRN,HGF,C3,PPARG,STAB1,STAT3,PRKCA,PRKD1,PTGIS,HMGB1,HMOX1,THBS1,CCR2,CDH5,TNFAIP3,CX3CL1,CYBB
GO:BP	positive regulation of adaptive immune response based on somatic recombination of immune receptors built from immunoglobulin superfamily domains	GO:0002824	4.26618e+06	96	235	13	18117	C3,SLC11A1,PLA2G4A,PRKCQ,PRKCZ,NFKBID,HSPD1,IL18,IL18R1,IL1R1,CCR2,CD28,CD81
GO:BP	positive regulation of biosynthetic process	GO:0009891	4.30347e+06	2004	235	60	18117	MECOM,EGFR,ELF3,ABCD1,AKNA,APOE,APP,SERPINE1,RORA,RPS6KA5,NOTCH1,NR1H3,NUPR1,ASH1L,ATM,HGF,SLC11A1,CAMK4,SNCA,PPARA,PPARD,PPARG,STAT3,STAT5B,PRKCQ,PRKD1,PTAFR,PTGS2,PTPN2,NFKB1,NFKBIA,HMGB1,HMGB2,HYAL2,ICAM1,IGF1,IL18,IL33,JAK2,KPNA6,LDLR,LRRK2,MAPK14,RBPJ,REL,TGFB1,THBS1,TLR2,TLR4,CCL5,CD28,CD81,TNIP1,CEBPB,CIITA,CSRP3,DHX9,CX3CL1,DDX3X,DUOXA1
GO:BP	blood vessel endothelial cell migration	GO:0043534	4.36656e+06	186	235	17	18117	EPHA2,ADAM17,APOE,NOTCH1,FGFR1,HDAC9,SLIT2,PPARG,STAT5A,PRCP,PRKCA,PRKD1,PTGS2,HMGB1,HMOX1,THBS1,CDH5
GO:BP	regulation of cytosolic calcium ion concentration	GO:0051480	4.37394e+06	360	235	23	18117	EDNRA,EDNRB,P2RX1,P2RX7,PIK3CG,C5AR1,FPR1,FPR3,GJA1,SNCA,PRKD1,PTGDR,PTGFR,HMGB1,JAK2,LYN,TGFB1,TGM2,CCR2,TRPV4,CMKLR1,CX3CL1,CYSLTR1
GO:BP	regulation of secretion	GO:0051046	449223	647	235	31	18117	EDNRB,EGFR,ALOX5,APOE,SDC1,NOTCH1,NR1H3,P2RX1,GJA1,PLA2G4A,SNCA,PPARD,STK39,PRKCA,PTAFR,HMOX1,IGF1,ITGAM,JAK2,LGALS9,LRRK2,LYN,TCIRG1,TLR2,TLR4,CCL5,CCR2,CD200,CD300A,TNFRSF1B,UNC13D
GO:BP	regulation of cellular response to macrophage colony-stimulating factor stimulus	GO:1903972	4.50783e+07	5	235	5	18117	STAP1,PTPN2,TLR2,TLR4,CSF1
GO:BP	regulation of response to macrophage colony-stimulating factor	GO:1903969	4.50783e+07	5	235	5	18117	STAP1,PTPN2,TLR2,TLR4,CSF1
GO:BP	cellular homeostasis	GO:0019725	466011	981	235	39	18117	EDNRA,EDNRB,AGER,APOE,APP,SERPINF1,P2RX1,P2RX7,PIK3CG,C5AR1,FPR1,FPR3,GJA1,GRN,SLC11A1,SNCA,PPARD,PRKD1,PTGDR,PTGFR,HMGB1,HMOX1,ICAM1,JAK2,LRRK2,LYN,TCIRG1,TGFB1,TGM2,CCL5,CCR2,CDH5,TRPV4,CMKLR1,CSRP3,CX3CL1,CYBB,CYSLTR1,HK1
GO:BP	regulation of anion transport	GO:0044070	4.92989e+06	896	235	37	18117	EDNRA,EGFR,ALOX5,APOE,APPL2,NR1H3,GJA1,C3,PLA2G4A,SNCA,PPARA,PPARD,PPARG,PRKCA,PRKCZ,PRKD1,PTAFR,PTGS2,NFKB1,NFKBIA,HYAL2,IGF1,ITGAM,JAK2,LPCAT3,LRRK2,MAPK14,TCIRG1,TGFB1,THBS1,TLR2,TLR4,CCL5,CD200,CD81,CEBPB,DHX9
GO:BP	regulation of vasculature development	GO:1901342	5.36486e+06	364	235	23	18117	EPHA2,ALOX5,SERPINE1,SERPINF1,C5AR1,F3,GRN,HGF,C3,PPARG,STAB1,STAT3,PRKCA,PRKD1,PTGIS,HMGB1,HMOX1,THBS1,CCR2,CDH5,TNFAIP3,CX3CL1,CYBB
GO:BP	response to oxidative stress	GO:0006979	5.42885e+06	466	235	26	18117	EGFR,ABCD1,ALOX5,APOE,APP,SDC1,ATRN,AXL,FANCD2,GPX4,GSTP1,HGF,SIRPA,SNCA,PRKD1,PTGS1,PTGS2,HMOX1,HSPD1,HYAL2,IL18RAP,JAK2,LRRK2,TLR4,TNFAIP3,CYBB
GO:BP	production of molecular mediator of immune response	GO:0002440	5.5035e+06	189	235	17	18117	BCL6,GPRC5B,PRKCZ,HMOX1,HSPD1,IL18,IL18R1,IL1R1,IL33,KIT,TLR4,CCR2,CD28,CD81,CD96,TNFRSF1B,HK1
GO:BP	positive regulation of interleukin-4 production	GO:0032753	5.53425e+06	24	235	8	18117	FCER1G,HAVCR2,PRKCQ,PRKCZ,IL33,LGALS9,CD28,CEBPB
GO:BP	regulation of peptidase activity	GO:0052547	5.64933e+06	467	235	26	18117	AGER,AIM2,APP,SERPINB9,SERPINE1,SERPINF1,P2RX1,F3,FN1,GRN,HGF,C3,SNCA,PPARG,STAT3,PTGS2,HMGB1,HSPD1,JAK2,LGALS9,LXN,LYN,THBS1,TIMP1,UACA,DDX3X
GO:BP	positive regulation of cellular biosynthetic process	GO:0031328	575811	1967	235	59	18117	MECOM,EGFR,ELF3,ABCD1,AKNA,APOE,APP,SERPINE1,RORA,RPS6KA5,NOTCH1,NR1H3,NUPR1,ASH1L,ATM,HGF,SLC11A1,CAMK4,SNCA,PPARA,PPARD,PPARG,STAT3,STAT5B,PRKCQ,PRKD1,PTAFR,PTGS2,PTPN2,NFKB1,NFKBIA,HMGB1,HMGB2,HYAL2,ICAM1,IGF1,IL18,IL33,JAK2,KPNA6,LDLR,MAPK14,RBPJ,REL,TGFB1,THBS1,TLR2,TLR4,CCL5,CD28,CD81,TNIP1,CEBPB,CIITA,CSRP3,DHX9,CX3CL1,DDX3X,DUOXA1
GO:BP	positive regulation of ion transport	GO:0043270	5.80093e+06	694	235	32	18117	EGFR,APOE,NR1H3,P2RX1,P2RX7,GJA1,C3,PLA2G4A,SNCA,PPARD,STK39,PRKCZ,PRKD1,PTAFR,PTGS2,NFKBIA,HYAL2,IGF1,ITGAM,JAK2,LPCAT3,MAPK14,TLR2,TLR4,CCL4,CCL5,CCR2,CD81,CEBPB,CTSS,DHX9,CX3CL1
GO:BP	regulation of endothelial cell migration	GO:0010594	5.8976e+07	244	235	19	18117	EPHA2,ADAM17,APOE,SERPINF1,NOTCH1,PIK3CG,FGFR1,GRN,HDAC9,SLIT2,PPARG,STAT5A,PRCP,PRKCA,PRKD1,PTGS2,HMGB1,HMOX1,THBS1
GO:BP	regulation of stress-activated MAPK cascade	GO:0032872	5.90312e+06	190	235	17	18117	MECOM,EGFR,AGER,MFHAS1,APP,PDCD4,GSTP1,HGF,SIRPA,SLAMF1,PJA2,HMGB1,RASGRP1,TLR4,TRPV4,ULK4,CYLD
GO:BP	mast cell degranulation	GO:0043303	5.91143e+06	48	235	10	18117	PIK3CG,SNAP23,PTGDR,HMOX1,KIT,LGALS9,LYN,RASGRP1,CD300A,UNC13D
GO:BP	aromatic compound biosynthetic process	GO:0019438	6.4183e+06	4278	235	98	18117	MCPH1,MECOM,EDNRB,EGFR,ELF3,ENPP3,ABCD1,AGER,AIM2,AK7,AKNA,APOE,APP,SERPINE1,RORA,RPS6KA5,NOTCH1,NOTCH2,NR1H3,NUPR1,ASH1L,ATM,PARP4,PDCD4,PDE2A,PDE5A,BCL6,C5AR1,FABP4,FANCA,FANCD2,GJA1,HAVCR2,HCK,HDAC9,HGF,SLC11A1,CAMK1D,CAMK4,SNCA,PPARA,PPARD,PPARG,STAT3,STAT5A,STAT5B,PRKCQ,PRKCZ,PRKD1,PSMA1,PTAFR,PTGIS,PTGS2,PTPN2,NFKB1,NFKBIA,HMGB1,HMGB2,HMOX1,HSPD1,HYAL2,ICAM1,IDO1,IGF1,IL18,IL18R1,IL18RAP,IL…
GO:BP	regulation of nucleobase-containing compound metabolic process	GO:0019219	6.8729e+06	4091	235	95	18117	MCPH1,MECOM,EDNRB,EGFR,ELF3,AGER,AIM2,AKNA,APOE,APP,SERPINE1,RORA,RPS6KA5,NOTCH1,NOTCH2,NR1H3,NUPR1,P2RX7,ASH1L,ATM,PARP4,PDCD4,PDE2A,BCL6,FABP4,FANCA,FANCD2,GJA1,HAVCR2,HCK,HDAC9,HGF,SLC11A1,CAMK1D,CAMK4,SNCA,PPARA,PPARD,PPARG,STAT3,STAT5A,STAT5B,PRKCA,PRKCQ,PRKCZ,PRKD1,PSMA1,PTAFR,PTGIS,PTPN2,NFKB1,NFKBIA,HMGB1,HMGB2,HMOX1,HSPD1,HYAL2,ICAM1,IGF1,IL18,IL18R1,IL18RAP,IL1RAP,IL33,IRAK2,JAK2,KIT,KP…
GO:BP	transcription, DNA-templated	GO:0006351	6.92113e+06	3714	235	89	18117	MCPH1,MECOM,EDNRB,EGFR,ELF3,AGER,AIM2,AKNA,APOE,APP,SERPINE1,RORA,RPS6KA5,NOTCH1,NOTCH2,NR1H3,NUPR1,ASH1L,ATM,PDCD4,PDE2A,BCL6,C5AR1,FABP4,FANCA,FANCD2,HAVCR2,HCK,HDAC9,HGF,SLC11A1,CAMK1D,CAMK4,SNCA,PPARA,PPARD,PPARG,STAT3,STAT5A,STAT5B,PRKCQ,PRKCZ,PRKD1,PSMA1,PTAFR,PTGIS,PTPN2,NFKB1,NFKBIA,HMGB1,HMGB2,HMOX1,HSPD1,HYAL2,ICAM1,IGF1,IL18,IL18R1,IL18RAP,IL1RAP,IL33,IRAK2,JAK2,KIT,KPNA6,LGALS9,MAPK14…
GO:BP	nucleic acid-templated transcription	GO:0097659	7.00675e+06	3715	235	89	18117	MCPH1,MECOM,EDNRB,EGFR,ELF3,AGER,AIM2,AKNA,APOE,APP,SERPINE1,RORA,RPS6KA5,NOTCH1,NOTCH2,NR1H3,NUPR1,ASH1L,ATM,PDCD4,PDE2A,BCL6,C5AR1,FABP4,FANCA,FANCD2,HAVCR2,HCK,HDAC9,HGF,SLC11A1,CAMK1D,CAMK4,SNCA,PPARA,PPARD,PPARG,STAT3,STAT5A,STAT5B,PRKCQ,PRKCZ,PRKD1,PSMA1,PTAFR,PTGIS,PTPN2,NFKB1,NFKBIA,HMGB1,HMGB2,HMOX1,HSPD1,HYAL2,ICAM1,IGF1,IL18,IL18R1,IL18RAP,IL1RAP,IL33,IRAK2,JAK2,KIT,KPNA6,LGALS9,MAPK14…
GO:BP	negative regulation of transport	GO:0051051	7.59428e+06	474	235	26	18117	APOE,APPL2,NOTCH1,NR1H3,GJA1,SIRPA,SNCA,STK39,PRKD1,PTGS2,PXK,NFKB1,HMGB1,HMOX1,ICAM1,LGALS9,LRRK2,TGFB1,THBS1,TLR2,CCR2,CD200,CD300A,CD47,TNFRSF1B,VPS35
GO:BP	regulation of system process	GO:0044057	7.59428e+06	623	235	30	18117	EDNRB,EGFR,ACE,AGER,MGLL,APOE,APP,NOTCH1,NR1H3,P2RX1,PIK3CG,GJA1,HGF,CALCRL,PPARA,STK39,PRKCA,PRKCZ,PTAFR,PTGS2,ICAM1,IGF1,JAK2,KIT,LPCAT3,LRRK2,TNFRSF1B,CSRP3,CTSC,DICER1
GO:BP	cellular response to lipoprotein particle stimulus	GO:0071402	7.63005e+06	36	235	9	18117	ADAM17,APOE,FCER1G,PPARG,LDLR,LPL,TLR4,CD68,CD81
GO:BP	positive regulation of adaptive immune response	GO:0002821	7.72673e+06	101	235	13	18117	C3,SLC11A1,PLA2G4A,PRKCQ,PRKCZ,NFKBID,HSPD1,IL18,IL18R1,IL1R1,CCR2,CD28,CD81
GO:BP	positive regulation of leukocyte mediated immunity	GO:0002705	7.87148e+06	122	235	14	18117	C3,STAP1,STAT5B,PRKCZ,PTAFR,HSPD1,IL18,IL18R1,IL18RAP,IL1R1,ITGAM,RASGRP1,CD28,CD81
GO:BP	negative regulation of intracellular signal transduction	GO:1902532	8.19924e+06	549	235	28	18117	MECOM,EPHA2,APOE,RORA,P2RX7,ASH1L,ATM,PDCD4,PDE2A,BCL6,GSTP1,SIRPA,SLIT2,PPARA,PTGS2,PTPN2,HYAL2,LRRK2,LYN,MAPK14,THBS1,TLR4,CD300A,TNFAIP3,TNIP1,UACA,CYLD,DDX3X
GO:BP	regulation of secretion by cell	GO:1903530	8.59293e+06	588	235	29	18117	EGFR,ALOX5,APOE,SDC1,NOTCH1,NR1H3,P2RX1,GJA1,PLA2G4A,SNCA,PPARD,PRKCA,PTAFR,HMOX1,IGF1,ITGAM,JAK2,LGALS9,LRRK2,LYN,TCIRG1,TLR2,TLR4,CCL5,CCR2,CD200,CD300A,TNFRSF1B,UNC13D
GO:BP	JNK cascade	GO:0007254	8.61358e+06	195	235	17	18117	MECOM,EGFR,AGER,MFHAS1,APP,PDCD4,GSTP1,SIRPA,SLAMF1,PJA2,HMGB1,IRAK2,RASGRP1,TLR4,TRPV4,ULK4,CYLD
GO:BP	regulation of body fluid levels	GO:0050878	8.86496e+06	514	235	27	18117	EDNRB,APOE,SCNN1B,SERPINE1,NR1H3,P2RX1,P2RX7,AXL,PIK3CG,F3,F8,FCER1G,FN1,GJA1,PLA2G4A,STAT5A,STAT5B,STK39,PRCP,PRKCA,PRKCQ,HYAL2,JAK2,LYN,THBS1,TLR4,TRPV4
GO:BP	extrinsic apoptotic signaling pathway	GO:0097191	9.33669e+06	223	235	18	18117	SERPINE1,P2RX7,FGFR1,GSTP1,HGF,HMGB2,HMOX1,HYAL2,ICAM1,IGF1,IL33,JAK2,THBS1,TNFAIP3,TNFRSF1B,CX3CL1,CYLD,DDX3X
GO:BP	organic cyclic compound biosynthetic process	GO:1901362	9.47351e+06	4439	235	100	18117	MCPH1,MECOM,EDNRB,EGFR,ELF3,ENPP3,ABCD1,AGER,AIM2,AK7,AKNA,ALOX5,APOE,APP,SERPINE1,RORA,RPS6KA5,NOTCH1,NOTCH2,NR1H3,NUPR1,ASH1L,ATM,PARP4,PDCD4,PDE2A,PDE5A,BCL6,C5AR1,FABP4,FANCA,FANCD2,GJA1,HAVCR2,HCK,HDAC9,HGF,SLC11A1,CAMK1D,CAMK4,SNCA,PPARA,PPARD,PPARG,STAT3,STAT5A,STAT5B,PRKCQ,PRKCZ,PRKD1,PSMA1,PTAFR,PTGIS,PTGS2,PTPN2,NFKB1,NFKBIA,HMGB1,HMGB2,HMOX1,HSPD1,HYAL2,ICAM1,IDO1,IGF1,IL18,IL18R1,IL18…
GO:BP	blood circulation	GO:0008015	9.53897e+06	553	235	28	18117	EDNRA,EDNRB,EGFR,ACE,AGER,APOE,SCNN1B,OLR1,P2RX1,PDE2A,PIK3CG,GJA1,SLIT2,PPARA,PPARG,STK39,PRCP,PTAFR,PTGS1,PTGS2,HMOX1,ICAM1,JAK2,RARRES2,CDH5,TRPV4,CSRP3,CTNNBIP1
GO:BP	positive regulation of smooth muscle cell proliferation	GO:0048661	973178	103	235	13	18117	EGFR,GJA1,CALCRL,PTAFR,PTGS2,HMOX1,IGF1,IL18,JAK2,TGM2,THBS1,CCL5,CX3CL1
GO:BP	negative regulation of cellular metabolic process	GO:0031324	9.75085e+06	2719	235	72	18117	MCPH1,MECOM,EDNRB,EIF2AK1,ELF3,ABCD1,MFHAS1,APOE,APP,APPL2,SERPINB9,SERPINE1,SERPINF1,RPS6KA5,NOTCH1,NOTCH2,NR1H3,NUPR1,ATM,PDCD4,PDE2A,PIK3CG,BCL6,FABP4,GJA1,GSTP1,HDAC9,HGF,C3,SIRPA,SLC11A1,SLIT2,SNCA,PPARA,PPARD,PPARG,SOCS3,STAP1,STAT3,PRKCZ,PTGIS,PTGS2,PTPN2,NFKB1,HMGB1,HMGB2,HMOX1,HSPD1,HYAL2,IGF1,IL1R2,IL33,ITGAM,LRRK2,LXN,LYN,MAPK14,MAPKAPK2,RBPJ,RELB,TGFB1,THBS1,TIMP1,CD300A,TNFAIP3,TRPV4…
GO:BP	phosphatidylinositol-mediated signaling	GO:0048015	9.95153e+06	197	235	17	18117	EGFR,PIK3AP1,PIK3CG,FGFR1,FN1,HGF,PPARD,PTAFR,IGF1,IL18,JAK2,KIT,LYN,RASGRP1,CCL5,CD28,CSF1R
GO:BP	negative regulation of immune effector process	GO:0002698	1.06632e+08	125	235	14	18117	ENPP3,SERPINB9,RPS19,BCL6,GRN,HAVCR2,HMOX1,IL2RA,IL33,LGALS9,CCR2,CD300A,CD47,CD96
GO:BP	positive regulation of peptidyl-tyrosine phosphorylation	GO:0050731	1.07205e+08	198	235	17	18117	ACE,ADAM17,GPRC5B,HGF,SOCS3,STAP1,STAT3,ICAM1,IGF1,IL18,JAK2,KIT,LYN,RICTOR,CCL5,CD81,CSF1R
GO:BP	regulation of production of molecular mediator of immune response	GO:0002700	1.08076e+08	148	235	15	18117	BCL6,GPRC5B,PRKCZ,HMOX1,IL18,IL18R1,IL1R1,IL33,TLR4,CCR2,CD28,CD81,CD96,TNFRSF1B,HK1
GO:BP	monocyte chemotaxis	GO:0002548	1.12167e+07	67	235	11	18117	SERPINE1,RPS19,SLIT2,PLA2G7,HMGB1,LYN,CCL4,CCL5,CCR2,CX3CL1,CXCL17
GO:BP	positive regulation of cellular component organization	GO:0051130	1.18459e+08	1153	235	42	18117	EPHA2,APOE,APP,APPL2,SDC1,SERPINE1,SERPINF1,RPS6KA5,P2RX7,ATM,AXL,BCL6,FN1,GBP5,GRN,HCK,HGF,C3,SLIT2,CAMK1D,SNCA,PPARG,STAP1,PRKCQ,PRKD1,ICAM1,IGF1,IL1RAP,KIT,LRRK2,LYN,MAPK14,RICTOR,TGFB1,TLR4,CD28,CD47,CDH5,TRPV4,VPS35,CX3CL1,DDX3X
GO:BP	circulatory system process	GO:0003013	1.2345e+07	637	235	30	18117	EDNRA,EDNRB,EGFR,ABCC1,ACE,AGER,APOE,SCNN1B,OLR1,P2RX1,PDE2A,PIK3CG,GJA1,SLC7A2,SLIT2,PPARA,PPARG,STK39,PRCP,PTAFR,PTGS1,PTGS2,HMOX1,ICAM1,JAK2,RARRES2,CDH5,TRPV4,CSRP3,CTNNBIP1
GO:BP	positive regulation of interleukin-10 production	GO:0032733	1.24478e+08	38	235	9	18117	HGF,STAT3,PRKCZ,HMGB1,HSPD1,LGALS9,TLR2,TLR4,CD28
GO:BP	vascular process in circulatory system	GO:0003018	1.25146e+08	256	235	19	18117	EDNRA,EDNRB,EGFR,ABCC1,ACE,AGER,APOE,SCNN1B,P2RX1,PDE2A,GJA1,SLC7A2,SLIT2,PTAFR,PTGS2,ICAM1,CDH5,TRPV4,CTNNBIP1
GO:BP	CD4-positive, alpha-beta T cell differentiation involved in immune response	GO:0002294	1.31039e+08	68	235	11	18117	RORA,BCL6,SPN,STAT3,PRKCZ,NFKBID,HMGB1,IL18,IL18R1,LGALS9,RELB
GO:BP	inositol lipid-mediated signaling	GO:0048017	1.33156e+08	201	235	17	18117	EGFR,PIK3AP1,PIK3CG,FGFR1,FN1,HGF,PPARD,PTAFR,IGF1,IL18,JAK2,KIT,LYN,RASGRP1,CCL5,CD28,CSF1R
GO:BP	peptidyl-amino acid modification	GO:0018193	1.43543e+08	1303	235	45	18117	MECOM,EGFR,EPHA2,ACE,ADAM17,APP,RPS6KA5,ASH1L,ATM,AXL,FGFR1,GPRC5B,HCK,HDAC9,HGF,CAMK1D,CAMK4,SNCA,SOCS3,STAP1,STAT3,STK39,PRKCA,PRKCQ,PRKCZ,PRKD1,PTGS2,PTPN2,HYAL2,ICAM1,IGF1,IL18,JAK2,KIT,LRRK2,LYN,MAPK14,MAPKAPK2,RICTOR,TGFB1,TGM2,CCL5,CD300A,CD81,CSF1R
GO:BP	regulation of monocyte chemotaxis	GO:0090025	1.50222e+08	27	235	8	18117	SERPINE1,SLIT2,PLA2G7,HMGB1,LYN,CCL5,CCR2,CXCL17
GO:BP	negative regulation of nitrogen compound metabolic process	GO:0051172	1.5094e+08	2518	235	68	18117	MCPH1,MECOM,EDNRB,EGFR,EIF2AK1,ELF3,MFHAS1,APOE,APP,SERPINB9,SERPINE1,SERPINF1,RPS6KA5,NOTCH1,NOTCH2,NR1H3,NUPR1,ATM,PDCD4,PDE2A,BCL6,FABP4,GJA1,GSTP1,HDAC9,HGF,C3,SIRPA,SLC11A1,SLIT2,SNCA,PPARA,PPARD,PPARG,SOCS3,STAT3,PRKCZ,PTGIS,PTGS2,PTPN2,NFKB1,HMGB1,HMGB2,HYAL2,IGF1,IL1R2,IL33,ITGAM,LDLR,LRRK2,LXN,LYN,MAPK14,MAPKAPK2,RBPJ,RELB,TGFB1,THBS1,TIMP1,CD300A,TNFAIP3,TRPV4,CEBPB,CIITA,CTNNBIP1,DHX9,…
GO:BP	alpha-beta T cell activation involved in immune response	GO:0002287	1.52385e+07	69	235	11	18117	RORA,BCL6,SPN,STAT3,PRKCZ,NFKBID,HMGB1,IL18,IL18R1,LGALS9,RELB
GO:BP	alpha-beta T cell differentiation involved in immune response	GO:0002293	1.52385e+07	69	235	11	18117	RORA,BCL6,SPN,STAT3,PRKCZ,NFKBID,HMGB1,IL18,IL18R1,LGALS9,RELB
GO:BP	regulation of cellular response to stress	GO:0080135	1.58783e+07	725	235	32	18117	MECOM,EGFR,EIF2AK1,ABCD1,AGER,ALOX5,MFHAS1,APP,NR1H3,NUPR1,ATM,PDCD4,BCL6,GRN,GSTP1,HGF,SIRPA,SLAMF1,PJA2,PTGS2,PTPN2,HMGB1,LPCAT3,LRRK2,LYN,MAPKAPK2,RASGRP1,TLR4,TRPV4,ULK4,DHX9,CYLD
GO:BP	endothelial cell migration	GO:0043542	1.59002e+08	290	235	20	18117	EPHA2,ADAM17,APOE,SERPINF1,NOTCH1,PIK3CG,FGFR1,GRN,HDAC9,SLIT2,PPARG,STAT5A,PRCP,PRKCA,PRKD1,PTGS2,HMGB1,HMOX1,THBS1,CDH5
GO:BP	endothelial cell proliferation	GO:0001935	1.64747e+08	204	235	17	18117	EPHA2,ADAM17,ALOX5,APOE,F3,FGFR1,GJA1,PPARG,STAT3,STAT5A,PRKCA,PRKD1,HMGB1,HMGB2,HMOX1,RICTOR,THBS1
GO:BP	cellular nitrogen compound biosynthetic process	GO:0044271	1.66578e+08	5017	235	108	18117	MCPH1,MECOM,EDNRB,EGFR,EIF2AK1,ELF3,ENPP3,ABCD1,ACER3,AGER,AIM2,AK7,AKNA,APOE,APP,SERPINE1,RORA,RPS19,RPS6KA5,NOTCH1,NOTCH2,NR1H3,NUPR1,P2RX1,ASH1L,ATM,PARP4,PDCD4,PDE2A,PDE5A,BCL6,SGMS1,C5AR1,FABP4,FANCA,FANCD2,GJA1,HAVCR2,HCK,HDAC9,HGF,SIRPA,SLC11A1,CAMK1D,CAMK4,SNCA,PPARA,PPARD,PPARG,STAT3,STAT5A,STAT5B,PRKCQ,PRKCZ,PRKD1,PSMA1,PTAFR,PTGIS,PTGS2,PTPN2,NFKB1,NFKBIA,HMGB1,HMGB2,HMOX1,HSPD1,HYAL2,…
GO:BP	cellular lipid metabolic process	GO:0044255	1.67319e+07	1075	235	40	18117	EGFR,ABCD1,ABHD12,ACER3,ALOX5,ALOX5AP,MGLL,APOE,APPL2,AOAH,SDC1,NR1H3,P2RX1,ATM,PIK3CG,SGMS1,FABP4,GPX4,GSTP1,C3,PLA2G4A,PLA2G7,SNCA,PPARA,PPARD,PPARG,SOCS3,PRKD1,PTGIS,PTGS1,PTGS2,KIT,LDLR,LPCAT3,LPL,MAPK14,RARRES2,CERS6,CSF1R,DAGLB
GO:BP	lipid metabolic process	GO:0006629	1.67319e+07	1457	235	48	18117	EGFR,ABCD1,ABHD12,ACER3,ALOX5,ALOX5AP,MGLL,APOE,APP,APPL2,AOAH,SDC1,RORA,NR1H3,P2RX1,ATM,PIK3CG,SGMS1,FABP4,GPX4,GSTP1,C3,PLA2G4A,PLA2G7,PLD3,SNCA,PPARA,PPARD,PPARG,SOCS3,STAT5B,PRKD1,PTGIS,PTGS1,PTGS2,NFKB1,KIT,LDLR,LIPA,LPCAT3,LPL,LYN,MAPK14,RARRES2,CD81,CERS6,CSF1R,DAGLB
GO:BP	I-kappaB kinase/NF-kappaB signaling	GO:0007249	1.67319e+07	291	235	20	18117	RORA,ASH1L,GJA1,GPRC5B,GSTP1,SIRPA,PRKD1,NFKBIA,HMOX1,IRAK2,LGALS9,LY96,REL,RELB,TGM2,TLR2,TLR4,TNFAIP3,TNIP1,CX3CL1
GO:BP	regulation of pattern recognition receptor signaling pathway	GO:0062207	1.68616e+08	108	235	13	18117	MFHAS1,APPL2,NR1H3,PJA2,HMGB1,LY96,LYN,TLR1,TLR2,TLR4,CD300A,TNFAIP3,DDX3X
GO:BP	cellular extravasation	GO:0045123	1.75445e+08	70	235	11	18117	AGER,PIK3CG,SIRPA,SPN,PTAFR,ICAM1,IL1R1,JAM3,CCR2,CD47,CX3CL1
GO:BP	positive regulation of peptidase activity	GO:0010952	1.75445e+08	205	235	17	18117	AGER,AIM2,APP,P2RX1,F3,FN1,GRN,SNCA,PPARG,STAT3,HMGB1,HSPD1,JAK2,LGALS9,LYN,UACA,DDX3X
GO:BP	protein modification process	GO:0036211	1.80101e+08	4041	235	93	18117	MECOM,EDNRB,EGFR,EIF2AK1,EPHA2,ABHD12,ABR,ACE,ADAM17,AGER,MFHAS1,APOE,APP,RPS6KA5,NUPR1,ASH1L,ATM,AXL,PARP4,PDCD4,PIK3CG,BCL6,BCR,C5AR1,FABP4,FGFR1,FN1,FPR1,GPRC5B,GSTP1,HCK,HDAC9,HGF,C3,SIRPA,SLC11A1,SLIT2,CAMK1D,CAMK4,PJA2,SNCA,SOCS3,STAP1,STAT3,STK39,PRKCA,PRKCQ,PRKCZ,PRKD1,PSMA1,PTGS2,PTPN2,PXK,NDST1,NDUFS4,NFKBIA,HMGB1,HYAL2,ICAM1,IGF1,IL18,IL33,IRAK2,JAK2,KIT,LRRK2,LYN,MAPK14,MAPKAPK2,RARRE…
GO:BP	cellular protein modification process	GO:0006464	1.80101e+08	4041	235	93	18117	MECOM,EDNRB,EGFR,EIF2AK1,EPHA2,ABHD12,ABR,ACE,ADAM17,AGER,MFHAS1,APOE,APP,RPS6KA5,NUPR1,ASH1L,ATM,AXL,PARP4,PDCD4,PIK3CG,BCL6,BCR,C5AR1,FABP4,FGFR1,FN1,FPR1,GPRC5B,GSTP1,HCK,HDAC9,HGF,C3,SIRPA,SLC11A1,SLIT2,CAMK1D,CAMK4,PJA2,SNCA,SOCS3,STAP1,STAT3,STK39,PRKCA,PRKCQ,PRKCZ,PRKD1,PSMA1,PTGS2,PTPN2,PXK,NDST1,NDUFS4,NFKBIA,HMGB1,HYAL2,ICAM1,IGF1,IL18,IL33,IRAK2,JAK2,KIT,LRRK2,LYN,MAPK14,MAPKAPK2,RARRE…
GO:BP	cellular localization	GO:0051641	1.84551e+08	3541	235	85	18117	MCPH1,EGFR,EPHA2,ABCD1,AGER,ALOX5,MFHAS1,APOE,APP,APPL2,SERPINE1,RPS19,OLR1,P2RX1,P2RX7,ATM,PIK3CG,C5AR1,F8,FCER1G,FN1,FPR1,GBP5,GJA1,GRN,GSTP1,HCK,HGF,C3,SIRPA,SLC11A1,SNAP23,SNCA,PPARD,STAT3,PRCP,PRKCZ,PRKD1,PTAFR,PTGDR,PTGS2,NFKB1,NFKBIA,HMGB1,HMOX1,HSPD1,HYAL2,IGF1,ITGAM,JAK2,JAM3,KIT,KPNA6,LDLR,LGALS9,LRRK2,LYN,MAPK14,RARRES2,RASGRP1,TBC1D23,TCIRG1,TGFB1,THBS1,TIMP1,TLR2,CCR2,CD300A,CD47,CD6…
GO:BP	adaptive thermogenesis	GO:1990845	1.96597e+07	155	235	15	18117	ADAM17,APPL2,NOTCH1,NR1H3,FABP4,GJA1,IL18,IL18R1,JAK2,RBPJ,TLR4,CCR2,TRPV4,CEBPB,CMKLR1
GO:BP	cell-cell signaling	GO:0007267	2.10356e+08	1722	235	53	18117	EGFR,ABR,AGER,ALOX5,APOE,APP,SDC1,NOTCH1,P2RX1,P2RX7,BCR,GJA1,GPRC5B,HGF,C3,PLA2G4A,PMP22,SNAP23,SNCA,PPARD,STAB1,STAT3,PRKCA,PRKCZ,PSMA1,PTGS2,PXK,NFKB1,IL18,IL1RAP,ITGAM,JAK2,KIT,LRRK2,LYN,MAPK14,RBPJ,TCIRG1,TLR2,CCL4,CCL5,CCR2,CD68,TNFAIP3,TNFRSF1B,TRPV4,VPS35,CNR2,CTNNBIP1,CX3CL1,CYLD,DAGLB,DDX3X
GO:BP	negative regulation of lymphocyte activation	GO:0051250	2.14246e+08	156	235	15	18117	ATM,AXL,BCL6,HAVCR2,SPN,PTPN2,HMGB1,IDO1,IL2RA,LGALS9,LYN,TGFB1,CD300A,TNFAIP3,CEBPB
GO:BP	regulation of anatomical structure morphogenesis	GO:0022603	2.30872e+08	1042	235	39	18117	EPHA2,ADAMTS12,ALOX5,SERPINE1,SERPINF1,NOTCH1,BCL6,C5AR1,F3,FN1,GJA1,GRN,HCK,HGF,C3,SLIT2,PPARG,STAB1,STAT3,PRKCA,PRKD1,PSMA1,PTGIS,HMGB1,HMOX1,ICAM1,KIT,LRRK2,TGFB1,THBS1,CCR2,CDH5,TNFAIP3,UNC13D,VPS35,CSF1,CSF1R,CX3CL1,CYBB
GO:BP	positive regulation of interleukin-12 production	GO:0032735	2.46382e+07	41	235	9	18117	AGER,HMGB1,HSPD1,IDO1,IL16,LGALS9,MAPK14,TLR2,TLR4
GO:BP	regulation of cellular macromolecule biosynthetic process	GO:2000112	2.64816e+08	4071	235	93	18117	MCPH1,MECOM,EDNRB,EGFR,EIF2AK1,ELF3,AGER,AIM2,AKNA,APOE,APP,SERPINE1,RORA,RPS6KA5,NOTCH1,NOTCH2,NR1H3,NUPR1,ASH1L,ATM,PARP4,PDCD4,PDE2A,BCL6,FABP4,FANCA,FANCD2,GJA1,HAVCR2,HCK,HDAC9,HGF,SLC11A1,CAMK1D,CAMK4,SNCA,PPARA,PPARD,PPARG,STAT3,STAT5A,STAT5B,PRKCQ,PRKCZ,PRKD1,PSMA1,PTAFR,PTGIS,PTPN2,NFKB1,NFKBIA,HMGB1,HMGB2,HMOX1,HSPD1,HYAL2,ICAM1,IGF1,IL18,IL18R1,IL18RAP,IL1RAP,IL33,IRAK2,JAK2,KIT,KPNA6,…
GO:BP	tolerance induction	GO:0002507	2.7215e+08	29	235	8	18117	HAVCR2,HMGB1,IDO1,IL2RA,LGALS9,LYN,TGFB1,TNFAIP3
GO:BP	negative regulation of tumor necrosis factor production	GO:0032720	2.73282e+08	73	235	11	18117	AXL,GSTP1,HAVCR2,SIRPA,SLAMF1,IGF1,LGALS9,TLR4,TNFAIP3,DICER1,CX3CL1
GO:BP	regulation of leukocyte mediated cytotoxicity	GO:0001910	3.16791e+07	74	235	11	18117	AGER,SERPINB9,HAVCR2,STAP1,STAT5B,ICAM1,IL18RAP,ITGAM,LGALS9,RASGRP1,DNASE1
GO:BP	regulation of endopeptidase activity	GO:0052548	3.20883e+08	437	235	24	18117	AGER,AIM2,APP,SERPINB9,SERPINE1,SERPINF1,P2RX1,F3,HGF,C3,SNCA,PPARG,STAT3,PTGS2,HMGB1,HSPD1,JAK2,LGALS9,LXN,LYN,THBS1,TIMP1,UACA,DDX3X
GO:BP	phosphatidylinositol 3-kinase signaling	GO:0014065	3.27272e+07	161	235	15	18117	EGFR,PIK3AP1,PIK3CG,FGFR1,FN1,HGF,PPARD,IGF1,IL18,JAK2,KIT,LYN,RASGRP1,CCL5,CD28
GO:BP	positive regulation of angiogenesis	GO:0045766	3.32689e+07	187	235	16	18117	SERPINE1,C5AR1,F3,GRN,HGF,C3,STAT3,PRKCA,PRKD1,PTGIS,HMGB1,HMOX1,THBS1,CDH5,CX3CL1,CYBB
GO:BP	positive regulation of vasculature development	GO:1904018	3.32689e+07	187	235	16	18117	SERPINE1,C5AR1,F3,GRN,HGF,C3,STAT3,PRKCA,PRKD1,PTGIS,HMGB1,HMOX1,THBS1,CDH5,CX3CL1,CYBB
GO:BP	negative regulation of cell adhesion	GO:0007162	3.42846e+08	304	235	20	18117	AKNA,SERPINE1,NOTCH1,BCL6,HAVCR2,PPARA,SPN,PTPN2,HMGB1,IDO1,IL2RA,JAK2,JAM3,LGALS9,TGFB1,THBS1,CD300A,TRPV4,CEBPB,CX3CL1
GO:BP	epithelial cell migration	GO:0010631	3.53808e+07	370	235	22	18117	EPHA2,ADAM17,APOE,SERPINF1,NOTCH1,PIK3CG,FGFR1,GRN,HDAC9,SLIT2,PPARD,PPARG,STAT5A,PRCP,PRKCA,PRKD1,PTGS2,HMGB1,HMOX1,KIT,THBS1,CDH5
GO:BP	regulation of blood vessel endothelial cell migration	GO:0043535	3.53808e+07	162	235	15	18117	EPHA2,ADAM17,APOE,NOTCH1,FGFR1,HDAC9,PPARG,STAT5A,PRCP,PRKCA,PRKD1,PTGS2,HMGB1,HMOX1,THBS1
GO:BP	regulation of endothelial cell proliferation	GO:0001936	3.56928e+08	188	235	16	18117	ADAM17,ALOX5,APOE,F3,FGFR1,GJA1,PPARG,STAT3,STAT5A,PRKCA,PRKD1,HMGB1,HMGB2,HMOX1,RICTOR,THBS1
GO:BP	negative regulation of tumor necrosis factor superfamily cytokine production	GO:1903556	3.6116e+07	75	235	11	18117	AXL,GSTP1,HAVCR2,SIRPA,SLAMF1,IGF1,LGALS9,TLR4,TNFAIP3,DICER1,CX3CL1
GO:BP	epithelium migration	GO:0090132	4.083e+07	373	235	22	18117	EPHA2,ADAM17,APOE,SERPINF1,NOTCH1,PIK3CG,FGFR1,GRN,HDAC9,SLIT2,PPARD,PPARG,STAT5A,PRCP,PRKCA,PRKD1,PTGS2,HMGB1,HMOX1,KIT,THBS1,CDH5
GO:BP	regulation of toll-like receptor 2 signaling pathway	GO:0034135	4.2607e+08	12	235	6	18117	MFHAS1,PJA2,HMGB1,LYN,TLR1,TNFAIP3
GO:BP	regulation of interleukin-4 production	GO:0032673	4.77013e+08	31	235	8	18117	FCER1G,HAVCR2,PRKCQ,PRKCZ,IL33,LGALS9,CD28,CEBPB
GO:BP	cellular biosynthetic process	GO:0044249	4.85265e+08	6154	235	123	18117	MCPH1,MECOM,EDNRB,EGFR,EIF2AK1,ELF3,ENPP3,ABCD1,ACER3,AGER,AIM2,AK7,AKNA,ALOX5,ALOX5AP,MGLL,APOE,APP,SERPINE1,RORA,RPS19,RPS6KA5,NOTCH1,NOTCH2,NR1H3,NUPR1,P2RX1,ASH1L,ATM,PARP4,PDCD4,PDE2A,PDE5A,PIK3CG,BCL6,SGMS1,C5AR1,FABP4,FANCA,FANCD2,GJA1,GPX4,GSTP1,HAVCR2,HCK,HDAC9,HGF,C3,SIRPA,SLC11A1,CAMK1D,CAMK4,PLA2G4A,SNCA,PPARA,PPARD,PPARG,STAT3,STAT5A,STAT5B,PRKCQ,PRKCZ,PRKD1,PSMA1,PTAFR,PTGIS,PTGS1,P…
GO:BP	tissue migration	GO:0090130	5.43264e+07	379	235	22	18117	EPHA2,ADAM17,APOE,SERPINF1,NOTCH1,PIK3CG,FGFR1,GRN,HDAC9,SLIT2,PPARD,PPARG,STAT5A,PRCP,PRKCA,PRKD1,PTGS2,HMGB1,HMOX1,KIT,THBS1,CDH5
GO:BP	negative regulation of cell-cell adhesion	GO:0022408	5.55501e+08	194	235	16	18117	AKNA,NOTCH1,BCL6,HAVCR2,PPARA,SPN,PTPN2,HMGB1,IDO1,IL2RA,JAK2,LGALS9,TGFB1,CD300A,TRPV4,CEBPB
GO:BP	T cell mediated immunity	GO:0002456	5.68099e+06	98	235	12	18117	AGER,PRKCZ,HMGB1,HSPD1,ICAM1,IL18,IL18R1,IL1R1,CCR2,CD81,TNFRSF1B,CTSC
GO:BP	cell development	GO:0048468	6.03567e+07	2100	235	59	18117	EDNRA,EDNRB,EGFR,EPHA2,AGER,APOE,APP,APPL2,SDC1,SERPINF1,RPS19,RPS6KA5,NOTCH1,NOTCH2,ATM,ATRN,AXL,PDCD4,PDE2A,BCL6,C5AR1,FN1,GJA1,GRN,GSTP1,HDAC9,HGF,C3,SLIT2,CAMK1D,PPARA,PPARG,PRKCA,PRKCQ,PRKCZ,PRKD1,HMGB1,HMGB2,ICAM1,IGF1,JAK2,JAM3,KIT,LDLR,LRRK2,LYN,TBC1D23,TGFB1,TLR2,TLR4,CDH5,TNFRSF1B,TRPV4,ULK4,UNC13D,CSF1R,CSRP3,DICER1,CX3CL1
GO:BP	cold-induced thermogenesis	GO:0106106	6.20935e+07	144	235	14	18117	ADAM17,APPL2,NOTCH1,NR1H3,FABP4,GJA1,IL18,IL18R1,JAK2,RBPJ,TLR4,CCR2,CEBPB,CMKLR1
GO:BP	interleukin-4 production	GO:0032633	6.20935e+07	32	235	8	18117	FCER1G,HAVCR2,PRKCQ,PRKCZ,IL33,LGALS9,CD28,CEBPB
GO:BP	regulation of macrophage derived foam cell differentiation	GO:0010743	6.20935e+07	32	235	8	18117	NR1H3,PPARA,PPARG,NFKB1,NFKBIA,IL18,LPL,CSF1
GO:BP	regulation of cold-induced thermogenesis	GO:0120161	6.20935e+07	144	235	14	18117	ADAM17,APPL2,NOTCH1,NR1H3,FABP4,GJA1,IL18,IL18R1,JAK2,RBPJ,TLR4,CCR2,CEBPB,CMKLR1
GO:BP	response to steroid hormone	GO:0048545	6.47895e+06	349	235	21	18117	EGFR,SCNN1B,SDC1,SERPINF1,NOTCH1,NR1H3,GSTP1,SLIT2,PPARA,PPARD,PTAFR,PTGS2,HMGB1,HMGB2,HSPD1,ICAM1,JAK2,TGFB1,THBS1,TLR2,CYBB
GO:BP	activation of immune response	GO:0002253	6.74641e+07	568	235	27	18117	AIM2,APPL2,RPS6KA5,C5AR1,FCER1G,FPR1,FPR3,HCK,C3,STAP1,PRKCQ,PSMA1,PTPN2,NFKB1,NFKBID,HMGB1,LYN,RELB,THEMIS2,TLR4,CD28,CD300A,CD47,CD81,ZBP1,CFH,CMKLR1
GO:BP	positive regulation of small molecule metabolic process	GO:0062013	6.75936e+07	145	235	14	18117	ABCD1,APP,NR1H3,P2RX7,SNCA,PPARA,PPARD,PPARG,STAT3,PTAFR,PTGS2,PTPN2,HMGB1,IGF1
GO:BP	protein kinase B signaling	GO:0043491	7.10916e+07	286	235	19	18117	EGFR,EPHA2,MFHAS1,AXL,PIK3AP1,PIK3CG,F3,FGFR1,HGF,PPARA,HYAL2,IGF1,IL18,KIT,RICTOR,THBS1,CCL5,CD28,CX3CL1
GO:BP	biosynthetic process	GO:0009058	7.55489e+07	6340	235	125	18117	MCPH1,MECOM,EDNRB,EGFR,EIF2AK1,ELF3,ENPP3,ABCD1,ACER3,AGER,AIM2,AK7,AKNA,ALOX5,ALOX5AP,MGLL,APOE,APP,SDC1,SERPINE1,RORA,RPS19,RPS6KA5,NOTCH1,NOTCH2,NR1H3,NUPR1,P2RX1,ASH1L,ATM,PARP4,PDCD4,PDE2A,PDE5A,PIK3CG,BCL6,SGMS1,C5AR1,FABP4,FANCA,FANCD2,GJA1,GPX4,GSTP1,HAVCR2,HCK,HDAC9,HGF,C3,SIRPA,SLC11A1,CAMK1D,CAMK4,PLA2G4A,SNCA,PPARA,PPARD,PPARG,STAT3,STAT5A,STAT5B,PRKCQ,PRKCZ,PRKD1,PSMA1,PTAFR,PTGIS,PT…
GO:BP	regulation of lipase activity	GO:0060191	7.90321e+07	101	235	12	18117	EDNRA,EGFR,NR1H3,C5AR1,FGFR1,HDAC9,SNCA,PRKCZ,PTAFR,KIT,LPL,CCL5
GO:BP	biological process involved in symbiotic interaction	GO:0044403	8.366e+07	1001	235	37	18117	EGFR,EPHA2,APOE,SERPINB9,RPS19,NOTCH1,AXL,FN1,HCK,SLAMF1,PPARA,STAT3,NFKBIA,HMGB1,HSPD1,HYAL2,ICAM1,IL16,ITGB6,KPNA6,LDLR,LGALS9,LYN,RICTOR,CCL4,CCL5,CCR2,CD28,CD81,TNIP1,VPS35,ZBP1,CFH,CIITA,CSF1R,DHX9,DDX3X
GO:BP	icosanoid metabolic process	GO:0006690	8.64911e+07	124	235	13	18117	ABCC1,ALOX5,ALOX5AP,MGLL,GPX4,GSTP1,PLA2G4A,PTGIS,PTGS1,PTGS2,MAPKAPK2,TLR2,DAGLB
GO:BP	erythrocyte homeostasis	GO:0034101	8.64911e+07	124	235	13	18117	MFHAS1,RPS19,AXL,BCL6,STAT3,STAT5B,PTPN2,HMGB2,HMOX1,JAK2,KIT,LYN,MAPK14
GO:BP	regulation of alpha-beta T cell activation	GO:0046634	8.79469e+07	102	235	12	18117	AGER,BCL6,PRKCQ,PRKCZ,NFKBID,HMGB1,IL18,LGALS9,CCR2,CD28,CD300A,CD81
GO:BP	receptor signaling pathway via JAK-STAT	GO:0007259	9.02931e+07	174	235	15	18117	NOTCH1,SOCS3,STAT3,STAT5A,STAT5B,PTPN2,IGF1,IL18,JAK2,KIT,LYN,CCL5,CCR2,CD300A,CSF1R
GO:BP	monocarboxylic acid metabolic process	GO:0032787	9.49321e+07	658	235	29	18117	ABCD1,ALOX5,ALOX5AP,MGLL,APP,APPL2,AOAH,NR1H3,NUPR1,P2RX7,GPX4,GSTP1,C3,PLA2G4A,SNCA,PPARA,PPARD,PPARG,STAT3,PTGIS,PTGS1,PTGS2,IDO1,IGF1,KIT,LPL,MAPK14,DAGLB,HK1
GO:BP	reproductive structure development	GO:0048608	1.03709e+09	429	235	23	18117	SDC1,SERPINF1,NOTCH1,NOTCH2,NUPR1,ASH1L,ATM,AXL,FANCA,GJA1,C3,SLIT2,PPARD,PPARG,SOCS3,STAT5B,PTGS2,HMGB2,ICAM1,KIT,MAPK14,RBPJ,CEBPB
GO:BP	regulation of myeloid cell differentiation	GO:0045637	1.11541e+09	263	235	18	18117	NOTCH2,CAMK4,STAT3,STAT5B,PRKCA,PRKCQ,PTPN2,NFKBIA,HMGB1,HMGB2,LYN,MAPK14,TGFB1,THBS1,TLR4,CEBPB,CSF1,CTNNBIP1
GO:BP	reproductive system development	GO:0061458	1.17735e+09	432	235	23	18117	SDC1,SERPINF1,NOTCH1,NOTCH2,NUPR1,ASH1L,ATM,AXL,FANCA,GJA1,C3,SLIT2,PPARD,PPARG,SOCS3,STAT5B,PTGS2,HMGB2,ICAM1,KIT,MAPK14,RBPJ,CEBPB
GO:BP	regeneration	GO:0031099	1.26467e+09	206	235	16	18117	EGFR,NOTCH1,AXL,C5AR1,GRN,GSTP1,HGF,PPARD,PPARG,HMOX1,IGF1,JAK2,JAM3,TGFB1,CD81,CEBPB
GO:BP	inflammatory response to wounding	GO:0090594	1.29301e+09	14	235	6	18117	AGER,ALOX5,GRN,HMOX1,TIMP1,CCR2
GO:BP	regulation of regulatory T cell differentiation	GO:0045589	1.29662e+09	35	235	8	18117	BCL6,FANCA,FANCD2,IL2RA,LGALS9,TGFB1,CD28,DROSHA
GO:BP	positive regulation of interferon-gamma production	GO:0032729	1.29662e+09	66	235	10	18117	HAVCR2,SLC11A1,HSPD1,IL18,IL18R1,IL1R1,LGALS9,RASGRP1,TLR4,CCR2
GO:BP	response to lipoprotein particle	GO:0055094	1.29662e+09	35	235	8	18117	APOE,FCER1G,PPARG,LDLR,LPL,TLR4,CD68,CD81
GO:BP	T-helper cell differentiation	GO:0042093	1.29662e+09	66	235	10	18117	RORA,BCL6,SPN,STAT3,PRKCZ,NFKBID,HMGB1,IL18,IL18R1,RELB
GO:BP	negative regulation of innate immune response	GO:0045824	1.29662e+09	66	235	10	18117	SERPINB9,RPS19,NR1H3,GRN,HAVCR2,PPARG,PTPN2,LGALS9,CD96,TNFAIP3
GO:BP	cellular response to organic cyclic compound	GO:0071407	1.30167e+08	587	235	27	18117	EGFR,APP,SCNN1B,SERPINF1,RORA,P2RX7,PDE2A,PIK3CG,GSTP1,SNCA,PPARA,PPARD,PPARG,STAT3,PTAFR,PTGS2,NFKB1,ICAM1,IL18,JAK2,LRRK2,TGFB1,CCL5,VPS35,CEBPB,CIITA,DHX9
GO:BP	CD4-positive, alpha-beta T cell differentiation	GO:0043367	1.3194e+09	85	235	11	18117	RORA,BCL6,SPN,STAT3,PRKCZ,NFKBID,HMGB1,IL18,IL18R1,LGALS9,RELB
GO:BP	negative regulation of developmental process	GO:0051093	1.4421e+09	977	235	36	18117	EDNRB,EGFR,EPHA2,ADAMTS12,ALOX5,APP,APPL2,SERPINE1,SERPINF1,RORA,NOTCH1,NR1H3,PDCD4,BCL6,GJA1,PPARA,PPARD,PPARG,STAB1,STAT3,STAT5B,PTPN2,NFKBIA,HMGB1,IGF1,IL18,LDLR,LYN,RBPJ,TGFB1,THBS1,TLR2,TLR4,CCR2,TRPV4,DICER1
GO:BP	regulation of acute inflammatory response	GO:0002673	1.45672e+08	50	235	9	18117	EDNRB,ALOX5AP,ASH1L,PIK3CG,GSTP1,C3,PPARG,PTGS2,DNASE1
GO:BP	leukocyte homeostasis	GO:0001776	1.48586e+09	86	235	11	18117	ADAM17,AXL,STAT5B,HMGB1,IL2RA,JAM3,LGALS9,LYN,TCIRG1,TGFB1,TNFAIP3
GO:BP	lipid storage	GO:0019915	1.48586e+09	86	235	11	18117	APOE,NR1H3,C3,PPARA,PPARD,PPARG,STAT5B,PTPN2,NFKB1,NFKBIA,LPL
GO:BP	organic substance catabolic process	GO:1901575	1.48592e+07	2267	235	61	18117	EGFR,ENPP3,ABCD1,ABHD12,ACE,ACER3,ADAMTS12,ALDH2,MGLL,APOE,APP,AOAH,SDC1,RPS19,NUPR1,P2RX7,ATM,PDE2A,PDE5A,PIK3CG,FABP4,GJA1,SLC11A1,PLA2G4A,PLA2G7,PLD3,SNCA,PPARA,PPARD,STAT3,PRKCA,PSMA1,HMGB1,HMGB2,HMOX1,HYAL2,IDO1,IGF1,IL33,LDLR,LIPA,LPL,LRRK2,MAPK14,MAPKAPK2,RARRES2,TCIRG1,TIMP1,CD81,TNFAIP3,TNFRSF1B,VPS35,CTSC,CTSS,DHX9,DICER1,CYLD,DAGLB,DNASE1,DROSHA,HK1
GO:BP	response to growth factor	GO:0070848	1.59703e+08	759	235	31	18117	EGFR,EPHA2,ADAM17,ADAMTS12,APP,APPL2,NOTCH1,NOTCH2,PDCD4,PDE2A,FGFR1,GSTP1,HGF,SLIT2,SNCA,PPARA,PPARG,STAT5B,PRKCZ,PRKD1,NDST1,HYAL2,ITGB6,MAPK14,MAPKAPK2,RBPJ,TGFB1,THBS1,CCL5,CDH5,TNFRSF1B
GO:BP	activation of MAPK activity	GO:0000187	1.65831e+09	156	235	14	18117	C5AR1,FPR1,HGF,STK39,IGF1,IRAK2,KIT,LRRK2,MAPK14,MAPKAPK2,THBS1,TLR4,CD81,CXCL17
GO:BP	protein autophosphorylation	GO:0046777	1.69121e+09	240	235	17	18117	EGFR,EIF2AK1,ACE,ATM,BCR,FGFR1,HCK,CAMK4,STK39,PRKD1,JAK2,KIT,LRRK2,LYN,MAPKAPK2,CSF1R,DDX3X
GO:BP	negative regulation of catalytic activity	GO:0043086	1.82892e+07	851	235	33	18117	EDNRB,APOE,APP,SERPINB9,SERPINE1,SERPINF1,NOTCH1,PDCD4,FABP4,GSTP1,HDAC9,HGF,C3,SLIT2,SNCA,PPARG,SOCS3,PRKCZ,PTGS2,PTPN2,PXK,NFKB1,HYAL2,LRRK2,LXN,LYN,THBS1,TIMP1,CCR2,CD300A,TNFAIP3,CNR2,DDX3X
GO:BP	receptor signaling pathway via STAT	GO:0097696	1.85448e+09	184	235	15	18117	NOTCH1,SOCS3,STAT3,STAT5A,STAT5B,PTPN2,IGF1,IL18,JAK2,KIT,LYN,CCL5,CCR2,CD300A,CSF1R
GO:BP	viral process	GO:0016032	1.88107e+09	942	235	35	18117	EGFR,EPHA2,APOE,RPS19,NOTCH1,AXL,HCK,SLAMF1,PPARA,STAT3,NFKBIA,HMGB1,HSPD1,HYAL2,ICAM1,IL16,ITGB6,KPNA6,LDLR,LGALS9,LYN,RICTOR,CCL4,CCL5,CCR2,CD28,CD81,TNIP1,VPS35,ZBP1,CFH,CIITA,CSF1R,DHX9,DDX3X
GO:BP	foam cell differentiation	GO:0090077	2.01216e+08	37	235	8	18117	NR1H3,PPARA,PPARG,NFKB1,NFKBIA,IL18,LPL,CSF1
GO:BP	MyD88-dependent toll-like receptor signaling pathway	GO:0002755	2.01216e+08	37	235	8	18117	HSPD1,IRAK2,LY96,TLR1,TLR2,TLR4,CD300A,TNIP1
GO:BP	macrophage derived foam cell differentiation	GO:0010742	2.01216e+08	37	235	8	18117	NR1H3,PPARA,PPARG,NFKB1,NFKBIA,IL18,LPL,CSF1
GO:BP	regulation of epithelial cell migration	GO:0010632	2.01216e+08	306	235	19	18117	EPHA2,ADAM17,APOE,SERPINF1,NOTCH1,PIK3CG,FGFR1,GRN,HDAC9,SLIT2,PPARG,STAT5A,PRCP,PRKCA,PRKD1,PTGS2,HMGB1,HMOX1,THBS1
GO:BP	p38MAPK cascade	GO:0038066	2.04044e+08	52	235	9	18117	AGER,MFHAS1,HGF,PJA2,LGALS9,MAPK14,MAPKAPK2,ULK4,CYLD
GO:BP	regulation of interferon-beta production	GO:0032648	2.04044e+08	52	235	9	18117	SIRPA,HMGB1,HMGB2,REL,RELB,TLR2,TLR4,DHX9,DDX3X
GO:BP	regulation of extrinsic apoptotic signaling pathway	GO:2001236	2.07878e+08	159	235	14	18117	SERPINE1,FGFR1,GSTP1,HGF,HMGB2,HMOX1,HYAL2,ICAM1,IGF1,THBS1,TNFAIP3,CX3CL1,CYLD,DDX3X
GO:BP	regulation of small molecule metabolic process	GO:0062012	2.11873e+08	447	235	23	18117	ABCD1,APOE,APP,APPL2,RORA,NR1H3,NUPR1,P2RX7,SNCA,PPARA,PPARD,PPARG,STAT3,PSMA1,PTAFR,PTGS2,PTPN2,NFKB1,HMGB1,IGF1,KIT,LDLR,LPCAT3
GO:BP	system process	GO:0003008	2.22025e+09	2293	235	61	18117	EDNRA,EDNRB,EGFR,ABCC1,ACE,AGER,MGLL,APOE,APP,SCN9A,SCNN1B,SERPINF1,NOTCH1,NR1H3,OLR1,P2RX1,P2RX7,PDE2A,PIK3CG,C5AR1,GJA1,HGF,SLC7A2,SLIT2,CALCRL,CAMK4,PJA2,SNCA,PPARA,PPARG,STK39,PRCP,PRKCA,PRKCZ,PTAFR,PTGS1,PTGS2,HMOX1,HYAL2,ICAM1,IGF1,JAK2,JAM3,KIT,LDLR,LPCAT3,LRRK2,LXN,RARRES2,TLR2,TLR4,CCR2,CDH5,TNFRSF1B,TRPV4,CEBPB,CNR2,CSRP3,CTNNBIP1,CTSC,DICER1
GO:BP	positive regulation of macromolecule biosynthetic process	GO:0010557	2.22632e+08	1851	235	53	18117	MECOM,EGFR,ELF3,AKNA,APOE,APP,SERPINE1,RORA,RPS6KA5,NOTCH1,NR1H3,NUPR1,ASH1L,ATM,HGF,SLC11A1,CAMK4,PPARA,PPARD,PPARG,STAT3,STAT5B,PRKCQ,PRKD1,PTAFR,NFKB1,NFKBIA,HMGB1,HMGB2,HYAL2,IGF1,IL18,IL33,JAK2,KPNA6,LRRK2,MAPK14,RBPJ,REL,TGFB1,THBS1,TLR2,TLR4,CCL5,CD28,CD81,TNIP1,CEBPB,CIITA,CSRP3,DHX9,CX3CL1,DDX3X
GO:BP	regulation of microglial cell activation	GO:1903978	2.23023e+08	25	235	7	18117	ATM,GRN,STAP1,LDLR,LRRK2,CTSC,CX3CL1
GO:BP	cellular response to growth factor stimulus	GO:0071363	2.43697e+08	731	235	30	18117	EGFR,ADAM17,ADAMTS12,APP,APPL2,NOTCH1,NOTCH2,PDCD4,PDE2A,FGFR1,GSTP1,HGF,SLIT2,SNCA,PPARA,PPARG,STAT5B,PRKCZ,PRKD1,NDST1,HYAL2,ITGB6,MAPK14,MAPKAPK2,RBPJ,TGFB1,THBS1,CCL5,CDH5,TNFRSF1B
GO:BP	macromolecule modification	GO:0043412	2.44113e+08	4257	235	93	18117	MECOM,EDNRB,EGFR,EIF2AK1,EPHA2,ABHD12,ABR,ACE,ADAM17,AGER,MFHAS1,APOE,APP,RPS6KA5,NUPR1,ASH1L,ATM,AXL,PARP4,PDCD4,PIK3CG,BCL6,BCR,C5AR1,FABP4,FGFR1,FN1,FPR1,GPRC5B,GSTP1,HCK,HDAC9,HGF,C3,SIRPA,SLC11A1,SLIT2,CAMK1D,CAMK4,PJA2,SNCA,SOCS3,STAP1,STAT3,STK39,PRKCA,PRKCQ,PRKCZ,PRKD1,PSMA1,PTGS2,PTPN2,PXK,NDST1,NDUFS4,NFKBIA,HMGB1,HYAL2,ICAM1,IGF1,IL18,IL33,IRAK2,JAK2,KIT,LRRK2,LYN,MAPK14,MAPKAPK2,RARRE…
GO:BP	regulatory T cell differentiation	GO:0045066	2.47996e+09	38	235	8	18117	BCL6,FANCA,FANCD2,IL2RA,LGALS9,TGFB1,CD28,DROSHA
GO:BP	organic substance biosynthetic process	GO:1901576	2.57465e+09	6248	235	122	18117	MCPH1,MECOM,EDNRB,EGFR,EIF2AK1,ELF3,ENPP3,ABCD1,ACER3,AGER,AIM2,AK7,AKNA,ALOX5,ALOX5AP,MGLL,APOE,APP,SDC1,SERPINE1,RORA,RPS19,RPS6KA5,NOTCH1,NOTCH2,NR1H3,NUPR1,P2RX1,ASH1L,ATM,PARP4,PDCD4,PDE2A,PDE5A,PIK3CG,BCL6,SGMS1,C5AR1,FABP4,FANCA,FANCD2,GJA1,GPX4,GSTP1,HAVCR2,HCK,HDAC9,HGF,C3,SLC11A1,CAMK1D,CAMK4,PLA2G4A,SNCA,PPARA,PPARD,PPARG,STAT3,STAT5A,STAT5B,PRKCQ,PRKCZ,PRKD1,PSMA1,PTAFR,PTGIS,PTGS1,PT…
GO:BP	interferon-beta production	GO:0032608	2.83754e+08	54	235	9	18117	SIRPA,HMGB1,HMGB2,REL,RELB,TLR2,TLR4,DHX9,DDX3X
GO:BP	regulation of lipid metabolic process	GO:0019216	3.00739e+08	419	235	22	18117	ABCD1,APOE,APPL2,RORA,NR1H3,PIK3CG,C3,SNCA,PPARA,PPARD,PPARG,STAT5B,PRKD1,PTGS2,NFKB1,KIT,LDLR,LPCAT3,LYN,RARRES2,CD81,DAGLB
GO:BP	defense response to bacterium	GO:0042742	3.13396e+08	349	235	20	18117	EPHA2,ADAM17,SERPINE1,RPS19,NOTCH2,C5AR1,FCER1G,GRN,HAVCR2,SLC11A1,SPN,STAB1,PRKD1,HMGB2,RARRES2,RBPJ,TLR2,TLR4,CEBPB,DROSHA
GO:BP	positive regulation of cellular extravasation	GO:0002693	3.16999e+08	16	235	6	18117	AGER,PTAFR,ICAM1,IL1R1,JAM3,CCR2
GO:BP	positive regulation of T-helper 1 type immune response	GO:0002827	3.16999e+08	16	235	6	18117	SLC11A1,PLA2G4A,IL18,IL18R1,IL1R1,CCR2
GO:BP	response to corticosteroid	GO:0031960	3.2584e+09	165	235	14	18117	EGFR,SCNN1B,SDC1,SERPINF1,NOTCH1,GSTP1,SLIT2,PTAFR,PTGS2,HMGB1,HSPD1,ICAM1,TGFB1,CYBB
GO:BP	negative regulation of cell migration	GO:0030336	3.76003e+09	353	235	20	18117	APOE,SERPINE1,SERPINF1,NOTCH1,GJA1,GSTP1,SLIT2,PPARD,PPARG,STAP1,STAT3,HMGB1,HMOX1,HYAL2,IL33,THBS1,TIMP1,CD200,CD300A,CX3CL1
GO:BP	regulation of T cell mediated immunity	GO:0002709	3.80291e+08	74	235	10	18117	AGER,PRKCZ,HMGB1,HSPD1,IL18,IL18R1,IL1R1,CCR2,CD81,TNFRSF1B
GO:BP	regulation of lipid storage	GO:0010883	3.90241e+09	56	235	9	18117	NR1H3,C3,PPARA,PPARD,PPARG,PTPN2,NFKB1,NFKBIA,LPL
GO:BP	positive regulation of toll-like receptor signaling pathway	GO:0034123	3.94101e+09	27	235	7	18117	MFHAS1,NR1H3,PJA2,HMGB1,TLR1,TLR2,DDX3X
GO:BP	regulation of cell development	GO:0060284	4.04557e+09	502	235	24	18117	EDNRB,APPL2,SERPINF1,RPS19,NOTCH1,NOTCH2,FN1,GRN,HDAC9,SLIT2,PPARG,HMGB2,IGF1,KIT,LDLR,LRRK2,LYN,TGFB1,TLR2,CDH5,TNFRSF1B,UNC13D,DICER1,CX3CL1
GO:BP	glial cell differentiation	GO:0010001	4.07611e+09	225	235	16	18117	EGFR,AGER,APP,NOTCH1,C5AR1,GRN,GSTP1,PPARG,STAT3,LDLR,LYN,TGFB1,TLR2,TLR4,TNFRSF1B,DICER1
GO:BP	positive regulation of response to cytokine stimulus	GO:0060760	4.55346e+09	57	235	9	18117	ADAM17,AXL,CASP4,IL1R1,TLR2,TLR4,ZBP1,CSF1,DHX9
GO:BP	positive regulation of cellular catabolic process	GO:0031331	4.58002e+08	393	235	21	18117	ABCD1,APOE,APP,NUPR1,P2RX7,ATM,SNCA,PPARA,PRKD1,HMGB1,HMOX1,IGF1,IL33,LDLR,LRRK2,CD81,TNFAIP3,TNFRSF1B,VPS35,CTSC,DAGLB
GO:BP	lysosome localization	GO:0032418	4.88555e+07	76	235	10	18117	PIK3CG,SNAP23,PTGDR,HMOX1,KIT,LGALS9,LYN,RASGRP1,CD300A,UNC13D
GO:BP	regulation of protein kinase B signaling	GO:0051896	4.9119e+08	259	235	17	18117	EGFR,EPHA2,MFHAS1,AXL,PIK3AP1,PIK3CG,F3,FGFR1,HGF,PPARA,HYAL2,IL18,KIT,RICTOR,THBS1,CD28,CX3CL1
GO:BP	positive regulation of interleukin-8 production	GO:0032757	5.29621e+08	58	235	9	18117	SERPINE1,F3,STAT3,HMGB1,HYAL2,LGALS9,TLR1,TLR2,TLR4
GO:BP	animal organ regeneration	GO:0031100	5.52558e+08	77	235	10	18117	EGFR,NOTCH1,AXL,C5AR1,GSTP1,HGF,PPARG,HMOX1,TGFB1,CEBPB
GO:BP	osteoclast differentiation	GO:0030316	5.55841e+08	98	235	11	18117	EPHA2,NOTCH2,CAMK4,MAPK14,TCIRG1,TGFB1,TLR4,CD81,CEBPB,CSF1,CSF1R
GO:BP	regulation of apoptotic signaling pathway	GO:2001233	5.83288e+08	363	235	20	18117	SERPINE1,NUPR1,SGMS1,FGFR1,GSTP1,HGF,PTGS2,PTPN2,HMGB2,HMOX1,HYAL2,ICAM1,IGF1,LRRK2,THBS1,TNFAIP3,CTSC,CX3CL1,CYLD,DDX3X
GO:BP	regulation of cellular component biogenesis	GO:0044087	6.08053e+08	990	235	35	18117	EPHA2,ACE,APOE,APP,SDC1,NOTCH1,NUPR1,P2RX7,ATM,GBP5,GJA1,HCK,SLIT2,SNCA,STAP1,PRKCA,PRKCZ,HMGB1,ICAM1,IL1RAP,JAM3,KIT,LRFN5,LRRK2,RICTOR,THBS1,TLR2,TLR4,CD47,CDH5,VPS35,CTNNBIP1,CX3CL1,CYLD,DDX3X
GO:BP	glial cell development	GO:0021782	6.08053e+08	122	235	12	18117	EGFR,AGER,APP,C5AR1,GRN,GSTP1,LDLR,LYN,TGFB1,TLR2,TLR4,DICER1
GO:BP	positive regulation of blood vessel endothelial cell migration	GO:0043536	6.21838e+07	78	235	10	18117	ADAM17,FGFR1,HDAC9,STAT5A,PRKCA,PRKD1,PTGS2,HMGB1,HMOX1,THBS1
GO:BP	negative regulation of locomotion	GO:0040013	6.35185e+08	401	235	21	18117	APOE,SERPINE1,SERPINF1,NOTCH1,GJA1,GSTP1,SLIT2,PPARD,PPARG,STAP1,STAT3,PTPN2,HMGB1,HMOX1,HYAL2,IL33,THBS1,TIMP1,CD200,CD300A,CX3CL1
GO:BP	negative regulation of interferon-gamma production	GO:0032689	6.66526e+08	43	235	8	18117	AXL,HAVCR2,HMGB1,IL1RL1,IL33,LGALS9,TLR4,CD96
GO:BP	positive regulation of pattern recognition receptor signaling pathway	GO:0062208	6.66526e+08	43	235	8	18117	MFHAS1,NR1H3,PJA2,HMGB1,TLR1,TLR2,TLR4,DDX3X
GO:BP	negative regulation of response to biotic stimulus	GO:0002832	6.78371e+08	100	235	11	18117	SERPINB9,RPS19,NR1H3,GRN,HAVCR2,PPARG,PTPN2,IL2RA,LGALS9,CD96,TNFAIP3
GO:BP	fatty acid metabolic process	GO:0006631	7.1619e+08	404	235	21	18117	ABCD1,ALOX5,ALOX5AP,MGLL,APPL2,AOAH,NR1H3,GPX4,GSTP1,C3,PLA2G4A,SNCA,PPARA,PPARD,PPARG,PTGIS,PTGS1,PTGS2,LPL,MAPK14,DAGLB
GO:BP	reproductive process	GO:0022414	7.18353e+08	1493	235	45	18117	EDNRB,EGFR,ACE,APP,SDC1,SERPINF1,NOTCH1,NOTCH2,NUPR1,P2RX1,ASH1L,ATM,AXL,BCL6,FANCA,FANCD2,GJA1,GPX4,HAVCR2,C3,SLIT2,PPARD,PPARG,SOCS3,STAT3,STAT5B,PTAFR,PTGFR,PTGS2,HMGB2,ICAM1,IDO1,IGF1,JAM3,KIT,KPNA6,LGALS9,LRRK2,MAPK14,RBPJ,TGFB1,TIMP1,CEBPB,CSF1,DDX3X
GO:BP	negative regulation of cell motility	GO:2000146	7.50847e+08	369	235	20	18117	APOE,SERPINE1,SERPINF1,NOTCH1,GJA1,GSTP1,SLIT2,PPARD,PPARG,STAP1,STAT3,HMGB1,HMOX1,HYAL2,IL33,THBS1,TIMP1,CD200,CD300A,CX3CL1
GO:BP	reproduction	GO:0000003	7.59255e+08	1496	235	45	18117	EDNRB,EGFR,ACE,APP,SDC1,SERPINF1,NOTCH1,NOTCH2,NUPR1,P2RX1,ASH1L,ATM,AXL,BCL6,FANCA,FANCD2,GJA1,GPX4,HAVCR2,C3,SLIT2,PPARD,PPARG,SOCS3,STAT3,STAT5B,PTAFR,PTGFR,PTGS2,HMGB2,ICAM1,IDO1,IGF1,JAM3,KIT,KPNA6,LGALS9,LRRK2,MAPK14,RBPJ,TGFB1,TIMP1,CEBPB,CSF1,DDX3X
GO:BP	cellular response to amyloid-beta	GO:1904646	7.98228e+08	44	235	8	18117	ABCC1,AGER,APP,GJA1,CASP4,ICAM1,IGF1,TLR4
GO:BP	tissue homeostasis	GO:0001894	8.7469e+08	270	235	17	18117	EGFR,NOTCH1,P2RX7,GJA1,STK39,PRKCA,PTGS2,ITGB6,JAM3,LIPA,TCIRG1,TGFB1,TLR4,CDH5,TNFAIP3,CSF1,CSF1R
GO:BP	regulation of activated T cell proliferation	GO:0046006	9.55667e+08	45	235	8	18117	AGER,STAT5B,HMGB1,IDO1,IGF1,IL18,IL2RA,LGALS9
GO:BP	regulation of leukocyte degranulation	GO:0043300	9.55667e+08	45	235	8	18117	PTAFR,HMOX1,ITGAM,LGALS9,LYN,CCR2,CD300A,UNC13D
GO:BP	tissue development	GO:0009888	9.81546e+08	2107	235	56	18117	EDNRA,EDNRB,EGFR,ELF3,EPHA2,ADAM17,ADAMTS12,AKNA,ALOX5,SDC1,SERPINE1,NOTCH1,NOTCH2,NUPR1,P2RX7,ASH1L,ATM,ATRN,PDCD4,PDE2A,BCR,FGFR1,FN1,GJA1,HCK,HDAC9,HGF,C3,SLIT2,PPARA,PPARD,PPARG,SOCS3,STAT5B,PSMA1,PTGS2,HYAL2,ICAM1,IGF1,ITGAM,ITGB6,JAK2,MAPK14,RBPJ,TCIRG1,TGFB1,TGM2,TIMP1,CD81,CDH5,TRPV4,CEBPB,CSF1,CSF1R,CSRP3,CTNNBIP1
GO:BP	cellular response to peptide hormone stimulus	GO:0071375	9.86242e+08	340	235	19	18117	APPL2,GSTP1,HDAC9,PPARG,SOCS3,STAT3,STAT5A,STAT5B,PRKCQ,PRKCZ,PTPN2,NFKB1,JAK2,LPL,LYN,RARRES2,TCIRG1,TGFB1,CSRP3
GO:BP	chronic inflammatory response	GO:0002544	9.86242e+08	19	235	6	18117	GJA1,IDO1,THBS1,CCL5,TNFAIP3,UNC13D
GO:BP	positive regulation of neuroinflammatory response	GO:0150078	9.86242e+08	19	235	6	18117	NUPR1,STAP1,IL18,IL33,LRRK2,CTSC
GO:BP	positive regulation of lymphocyte mediated immunity	GO:0002708	0.0000010008496515299614	104	235	11	18117	C3,STAT5B,PRKCZ,HSPD1,IL18,IL18R1,IL18RAP,IL1R1,RASGRP1,CD28,CD81
GO:BP	positive regulation of nucleic acid-templated transcription	GO:1903508	0.0000010113560143321695	1617	235	47	18117	MECOM,EGFR,ELF3,AKNA,APOE,APP,SERPINE1,RORA,RPS6KA5,NOTCH1,NR1H3,NUPR1,ASH1L,ATM,HGF,SLC11A1,CAMK4,PPARA,PPARD,PPARG,STAT3,STAT5B,PRKD1,NFKB1,NFKBIA,HMGB1,HMGB2,HYAL2,IGF1,IL18,IL33,KPNA6,MAPK14,RBPJ,REL,TGFB1,TLR2,TLR4,CD28,CD81,TNIP1,CEBPB,CIITA,CSRP3,DHX9,CX3CL1,DDX3X
GO:BP	positive regulation of transcription, DNA-templated	GO:0045893	0.0000010113560143321695	1617	235	47	18117	MECOM,EGFR,ELF3,AKNA,APOE,APP,SERPINE1,RORA,RPS6KA5,NOTCH1,NR1H3,NUPR1,ASH1L,ATM,HGF,SLC11A1,CAMK4,PPARA,PPARD,PPARG,STAT3,STAT5B,PRKD1,NFKB1,NFKBIA,HMGB1,HMGB2,HYAL2,IGF1,IL18,IL33,KPNA6,MAPK14,RBPJ,REL,TGFB1,TLR2,TLR4,CD28,CD81,TNIP1,CEBPB,CIITA,CSRP3,DHX9,CX3CL1,DDX3X
GO:BP	positive regulation of RNA biosynthetic process	GO:1902680	0.000001028616010554115	1618	235	47	18117	MECOM,EGFR,ELF3,AKNA,APOE,APP,SERPINE1,RORA,RPS6KA5,NOTCH1,NR1H3,NUPR1,ASH1L,ATM,HGF,SLC11A1,CAMK4,PPARA,PPARD,PPARG,STAT3,STAT5B,PRKD1,NFKB1,NFKBIA,HMGB1,HMGB2,HYAL2,IGF1,IL18,IL33,KPNA6,MAPK14,RBPJ,REL,TGFB1,TLR2,TLR4,CD28,CD81,TNIP1,CEBPB,CIITA,CSRP3,DHX9,CX3CL1,DDX3X
GO:BP	negative regulation of cellular component movement	GO:0051271	0.000001041700359848932	377	235	20	18117	APOE,SERPINE1,SERPINF1,NOTCH1,GJA1,GSTP1,SLIT2,PPARD,PPARG,STAP1,STAT3,HMGB1,HMOX1,HYAL2,IL33,THBS1,TIMP1,CD200,CD300A,CX3CL1
GO:BP	regulation of type 2 immune response	GO:0002828	0.0000010581323431078197	31	235	7	18117	BCL6,PRKCZ,IDO1,IL18,IL33,CCR2,CD81
GO:BP	positive regulation of lipid metabolic process	GO:0045834	0.0000010965347247673631	155	235	13	18117	ABCD1,APOE,NR1H3,PPARA,PPARD,PPARG,PRKD1,PTGS2,KIT,LDLR,LYN,CD81,DAGLB
GO:BP	vasoconstriction	GO:0042310	0.0000010965347247673631	83	235	10	18117	EDNRA,EDNRB,EGFR,ACE,SCNN1B,P2RX1,GJA1,PTAFR,PTGS2,ICAM1
GO:BP	positive regulation of protein kinase B signaling	GO:0051897	0.0000012002677879333555	184	235	14	18117	EGFR,MFHAS1,AXL,PIK3AP1,PIK3CG,F3,FGFR1,HGF,IL18,KIT,RICTOR,THBS1,CD28,CX3CL1
GO:BP	positive regulation of reactive oxygen species metabolic process	GO:2000379	0.0000013257720954366217	107	235	11	18117	EGFR,GSTP1,SNCA,PTGS2,ICAM1,ITGAM,JAK2,MAPK14,THBS1,TLR4,DUOXA1
GO:BP	negative regulation of lymphocyte proliferation	GO:0050672	0.0000013693188799375549	85	235	10	18117	ATM,HAVCR2,SPN,IDO1,IL2RA,LGALS9,LYN,TGFB1,CD300A,CEBPB
GO:BP	positive regulation of monocyte chemotaxis	GO:0090026	0.0000013693188799375549	20	235	6	18117	SERPINE1,PLA2G7,HMGB1,CCL5,CCR2,CXCL17
GO:BP	peptidyl-serine phosphorylation	GO:0018105	0.0000013819796451751982	313	235	18	18117	EGFR,APP,RPS6KA5,ATM,HGF,CAMK1D,CAMK4,SNCA,STK39,PRKCA,PRKCQ,PRKCZ,PRKD1,PTGS2,LRRK2,MAPK14,MAPKAPK2,RICTOR
GO:BP	natural killer cell mediated immunity	GO:0002228	0.000001391281509474347	65	235	9	18117	SERPINB9,HAVCR2,STAT5B,IL18,IL18RAP,LGALS9,RASGRP1,CD96,UNC13D
GO:BP	negative regulation of extrinsic apoptotic signaling pathway	GO:2001237	0.0000014486727408866715	108	235	11	18117	SERPINE1,GSTP1,HGF,HMGB2,HMOX1,ICAM1,IGF1,THBS1,TNFAIP3,CX3CL1,DDX3X
GO:BP	positive regulation of endopeptidase activity	GO:0010950	0.0000014515111005691193	187	235	14	18117	AGER,AIM2,P2RX1,F3,SNCA,PPARG,STAT3,HMGB1,HSPD1,JAK2,LGALS9,LYN,UACA,DDX3X
GO:BP	negative regulation of mononuclear cell proliferation	GO:0032945	0.000001520790905655195	86	235	10	18117	ATM,HAVCR2,SPN,IDO1,IL2RA,LGALS9,LYN,TGFB1,CD300A,CEBPB
GO:BP	macrophage differentiation	GO:0030225	0.0000015643694429997751	48	235	8	18117	EIF2AK1,APP,PRKCA,PTPN2,TGFB1,TLR2,CSF1,CSF1R
GO:BP	response to mechanical stimulus	GO:0009612	0.0000015643694429997751	218	235	15	18117	EGFR,ABHD12,PDE2A,GJA1,PPARG,PTGS2,NFKB1,NFKBIA,KIT,MAPK14,TGFB1,THBS1,TLR4,TRPV4,CSRP3
GO:BP	positive regulation of catabolic process	GO:0009896	0.000001641783281177116	464	235	22	18117	ABCD1,APOE,APP,NUPR1,P2RX7,ATM,GJA1,SNCA,PPARA,PRKD1,HMGB1,HMOX1,IGF1,IL33,LDLR,LRRK2,CD81,TNFAIP3,TNFRSF1B,VPS35,CTSC,DAGLB
GO:BP	regulation of T cell cytokine production	GO:0002724	0.000001644638502532651	33	235	7	18117	PRKCZ,IL18,IL18R1,IL1R1,CCR2,CD81,TNFRSF1B
GO:BP	positive regulation of anion transport	GO:1903793	0.0000016791768123184593	504	235	23	18117	EGFR,APOE,NR1H3,GJA1,C3,PLA2G4A,PPARD,PRKCZ,PRKD1,PTAFR,PTGS2,NFKBIA,HYAL2,IGF1,ITGAM,JAK2,LPCAT3,MAPK14,TLR2,TLR4,CD81,CEBPB,DHX9
GO:BP	regulation of tyrosine phosphorylation of STAT protein	GO:0042509	0.0000016841016978454829	87	235	10	18117	SOCS3,STAT3,PTPN2,IGF1,IL18,JAK2,KIT,LYN,CCL5,CSF1R
GO:BP	viral life cycle	GO:0019058	0.0000017030699579638037	353	235	19	18117	EGFR,EPHA2,APOE,NOTCH1,AXL,SLAMF1,PPARA,HYAL2,ICAM1,ITGB6,KPNA6,LDLR,LGALS9,CCL5,CD28,CD81,TNIP1,CIITA,DDX3X
GO:BP	small molecule metabolic process	GO:0044281	0.0000017290407335546037	1921	235	52	18117	ENPP3,EPHA2,ABCC1,ABCD1,ACER3,AK7,ALDH2,ALOX5,ALOX5AP,MGLL,APOE,APP,APPL2,AOAH,RORA,NR1H3,NUPR1,P2RX7,PDE2A,PDE5A,GPX4,GSTP1,C3,PLA2G4A,PLA2G7,SNCA,PPARA,PPARD,PPARG,STAT3,STAT5A,STAT5B,PSMA1,PTAFR,PTGIS,PTGS1,PTGS2,PTPN2,NFKB1,HMGB1,IDO1,IGF1,KIT,LDLR,LPCAT3,LPL,LRRK2,MAPK14,MAPKAPK2,TLR2,DAGLB,HK1
GO:BP	negative regulation of MAPK cascade	GO:0043409	0.0000017411330863284253	190	235	14	18117	MECOM,APOE,P2RX7,ASH1L,PDCD4,GSTP1,SIRPA,PTPN2,HYAL2,LYN,TLR4,CD300A,TNIP1,CYLD
GO:BP	multi-organism process	GO:0051704	0.0000017729684796043958	1135	235	37	18117	EDNRB,ACE,APP,NOTCH1,P2RX1,ASH1L,ATM,AXL,BCL6,FANCA,FANCD2,GJA1,GPX4,HAVCR2,PPARD,STAT3,STAT5B,PRKCA,PTAFR,PTGFR,PTGS2,HMGB2,HYAL2,IDO1,IGF1,JAM3,KIT,KPNA6,LGALS9,LRRK2,LY86,LY96,TGFB1,TIMP1,TNFAIP3,CX3CL1,DDX3X
GO:BP	positive regulation of phagocytosis	GO:0050766	0.0000017749573875115277	67	235	9	18117	APPL2,FCER1G,C3,SIRPA,SLC11A1,CAMK1D,PPARG,STAP1,CD47
GO:BP	regulation of CD4-positive, alpha-beta T cell activation	GO:2000514	0.0000017749573875115277	67	235	9	18117	AGER,BCL6,PRKCQ,PRKCZ,NFKBID,HMGB1,IL18,LGALS9,CD81
GO:BP	T cell migration	GO:0072678	0.0000017749573875115277	67	235	9	18117	ADAM17,APP,PIK3CG,SPN,STK39,ICAM1,CCL5,CCR2,CD200
GO:BP	positive regulation of fat cell differentiation	GO:0045600	0.0000017749573875115277	67	235	9	18117	METRNL,PPARD,PPARG,PTGS2,LPL,MAPK14,RARRES2,CEBPB,CMKLR1
GO:BP	activated T cell proliferation	GO:0050798	0.0000018130764369694922	49	235	8	18117	AGER,STAT5B,HMGB1,IDO1,IGF1,IL18,IL2RA,LGALS9
GO:BP	regulation of transcription by RNA polymerase II	GO:0006357	0.000001817155478266223	2555	235	63	18117	MCPH1,MECOM,EDNRB,EGFR,ELF3,AKNA,APOE,APP,SERPINE1,RORA,RPS6KA5,NOTCH1,NOTCH2,NR1H3,ASH1L,ATM,PDE2A,BCL6,HDAC9,HGF,SLC11A1,SNCA,PPARA,PPARD,PPARG,STAT3,STAT5A,STAT5B,PRKD1,PSMA1,PTAFR,PTPN2,NFKB1,NFKBIA,HMGB1,HMGB2,HMOX1,HSPD1,HYAL2,IGF1,IL18,IL33,KIT,KPNA6,MAPK14,RBPJ,REL,RELB,TGFB1,TLR2,TLR4,CD28,CD81,TNIP1,TRPV4,CEBPB,CIITA,CSRP3,CTNNBIP1,DHX9,DICER1,CX3CL1,DDX3X
GO:BP	nitric-oxide synthase biosynthetic process	GO:0051767	0.0000018306630488310553	21	235	6	18117	GSTP1,IL33,JAK2,LRRK2,TLR2,TLR4
GO:BP	myeloid dendritic cell differentiation	GO:0043011	0.0000018306630488310553	21	235	6	18117	NOTCH2,CAMK4,ITGB6,RBPJ,RELB,TGFB1
GO:BP	regulation of nitric-oxide synthase biosynthetic process	GO:0051769	0.0000018306630488310553	21	235	6	18117	GSTP1,IL33,JAK2,LRRK2,TLR2,TLR4
GO:BP	ensheathment of neurons	GO:0007272	0.000002022405493673081	137	235	12	18117	ABCD1,ACER3,ATRN,HGF,PMP22,PPARD,JAM3,TGFB1,TLR2,TNFRSF1B,CTSC,DICER1
GO:BP	axon ensheathment	GO:0008366	0.000002022405493673081	137	235	12	18117	ABCD1,ACER3,ATRN,HGF,PMP22,PPARD,JAM3,TGFB1,TLR2,TNFRSF1B,CTSC,DICER1
GO:BP	cellular response to external stimulus	GO:0071496	0.0000020278822670120413	322	235	18	18117	EGFR,AXL,PDE2A,GJA1,GSTP1,PPARA,PPARG,PRKD1,PTGS2,NFKB1,HMOX1,ICAM1,LPL,LRRK2,LYN,TGFB1,TLR4,CD68
GO:BP	tyrosine phosphorylation of STAT protein	GO:0007260	0.000002042019716316415	89	235	10	18117	SOCS3,STAT3,PTPN2,IGF1,IL18,JAK2,KIT,LYN,CCL5,CSF1R
GO:BP	regulation of blood pressure	GO:0008217	0.0000020663914078342238	193	235	14	18117	EDNRA,EDNRB,ACE,P2RX1,GJA1,PPARA,PPARG,STK39,PRCP,PTAFR,PTGS1,PTGS2,HMOX1,RARRES2
GO:BP	positive regulation of RNA metabolic process	GO:0051254	0.0000020750981934055623	1714	235	48	18117	MECOM,EGFR,ELF3,AKNA,APOE,APP,SERPINE1,RORA,RPS6KA5,NOTCH1,NR1H3,NUPR1,ASH1L,ATM,HGF,SLC11A1,CAMK4,PPARA,PPARD,PPARG,STAT3,STAT5B,PRKD1,NFKB1,NFKBIA,HMGB1,HMGB2,HYAL2,IGF1,IL18,IL33,KPNA6,MAPK14,RBPJ,REL,TGFB1,TLR2,TLR4,CD28,CD81,TNFRSF1B,TNIP1,CEBPB,CIITA,CSRP3,DHX9,CX3CL1,DDX3X
GO:BP	response to extracellular stimulus	GO:0009991	0.0000021499190002965694	512	235	23	18117	EGFR,EIF2AK1,APOE,APPL2,RPS19,AXL,GSTP1,PPARA,PPARD,PPARG,PRKD1,PTGS2,HMOX1,ICAM1,LDLR,LPL,LRRK2,LYN,RARRES2,TGFB1,CD68,TRPV4,CYBB
GO:BP	immune response-regulating cell surface receptor signaling pathway	GO:0002768	0.0000021499190002965694	512	235	23	18117	APPL2,MS4A2,RPS6KA5,C5AR1,FCER1G,FPR1,FPR3,HCK,STAP1,PRKCQ,PSMA1,PTPN2,NFKB1,NFKBID,KIT,LYN,RELB,THEMIS2,CD28,CD300A,CD47,CD81,CMKLR1
GO:BP	positive regulation of endothelial cell migration	GO:0010595	0.000002168257817763723	138	235	12	18117	ADAM17,PIK3CG,FGFR1,GRN,HDAC9,STAT5A,PRKCA,PRKD1,PTGS2,HMGB1,HMOX1,THBS1
GO:BP	alpha-beta T cell differentiation	GO:0046632	0.0000022025250308252143	113	235	11	18117	RORA,BCL6,SPN,STAT3,PRKCZ,NFKBID,HMGB1,IL18,IL18R1,LGALS9,RELB
GO:BP	positive regulation of endothelial cell proliferation	GO:0001938	0.0000022025250308252143	113	235	11	18117	ADAM17,F3,FGFR1,STAT3,STAT5A,PRKCA,PRKD1,HMGB1,HMGB2,HMOX1,RICTOR
GO:BP	negative regulation of mast cell activation	GO:0033004	0.0000022607267266998783	12	235	5	18117	ENPP3,HMOX1,LGALS9,CD300A,CNR2
GO:BP	regulation of fat cell differentiation	GO:0045598	0.0000023330541127922356	139	235	12	18117	ALOX5,METRNL,RORA,PPARD,PPARG,PTGS2,LPL,MAPK14,RARRES2,TRPV4,CEBPB,CMKLR1
GO:BP	immune response-regulating signaling pathway	GO:0002764	0.0000023631122638078598	515	235	23	18117	APPL2,MS4A2,RPS6KA5,C5AR1,FCER1G,FPR1,FPR3,HCK,STAP1,PRKCQ,PSMA1,PTPN2,NFKB1,NFKBID,KIT,LYN,RELB,THEMIS2,CD28,CD300A,CD47,CD81,CMKLR1
GO:BP	respiratory burst	GO:0045730	0.000002425861805631278	35	235	7	18117	RPS19,PIK3CG,GRN,HCK,SLC11A1,CAMK1D,CYBB
GO:BP	negative regulation of leukocyte mediated immunity	GO:0002704	0.0000024308369736854803	51	235	8	18117	SERPINB9,BCL6,HAVCR2,HMOX1,LGALS9,CCR2,CD300A,CD96
GO:BP	negative regulation of lipid storage	GO:0010888	0.0000024308369736854803	22	235	6	18117	NR1H3,PPARA,PPARD,PPARG,PTPN2,NFKBIA
GO:BP	lipid homeostasis	GO:0055088	0.000002450450685995191	167	235	13	18117	ABCD1,APOE,RORA,NR1H3,FABP4,HDAC9,PPARG,IL18,ITGB6,LDLR,LPL,TGFB1,DDX3X
GO:BP	proteolysis	GO:0006508	0.000002526790740471876	1836	235	50	18117	ACE,ADAM17,ADAMTS12,AGER,AIM2,APOE,APP,SERPINB9,SERPINE1,SERPINF1,NR1H3,NUPR1,OLR1,P2RX1,F3,FN1,GRN,HGF,C3,CASP4,SNCA,PPARG,STAT3,PRCP,PRKCQ,PSMA1,PTGS2,NFKB1,NFKBIA,HMGB1,HSPD1,IL1R2,IL33,JAK2,LGALS9,LPCAT3,LRRK2,LXN,LYN,THBS1,TIMP1,TNFAIP3,TNFRSF1B,TNIP1,TPSB2,UACA,CTSC,CTSS,CYLD,DDX3X
GO:BP	regulation of cellular catabolic process	GO:0031329	0.000002573037245301413	866	235	31	18117	ABCD1,APOE,APP,NUPR1,P2RX7,ATM,PIK3CG,HGF,SLC11A1,SNCA,PPARA,STAT3,PRKCA,PRKD1,PSMA1,HMGB1,HMOX1,IGF1,IL33,LDLR,LRRK2,MAPK14,MAPKAPK2,TIMP1,CD81,TNFAIP3,TNFRSF1B,VPS35,CTSC,DHX9,DAGLB
GO:BP	response to temperature stimulus	GO:0009266	0.0000026472725330490265	228	235	15	18117	METRNL,APPL2,ATM,PPARG,PTGS2,NFKBIA,HMOX1,HSPD1,IGF1,LPL,LXN,LYN,MAPKAPK2,THBS1,TRPV4
GO:BP	response to insulin	GO:0032868	0.0000028185952424415014	295	235	17	18117	APPL2,GSTP1,HDAC9,PPARA,PPARG,SOCS3,PRKCQ,PRKCZ,PTPN2,ICAM1,LPL,LYN,RARRES2,TCIRG1,TLR2,TRPV4,CSRP3
GO:BP	B cell activation	GO:0042113	0.000002827605153340736	330	235	18	18117	ADAM17,NOTCH2,ATM,BCL6,HDAC9,STAT5B,PTPN2,HSPD1,KIT,LYN,RASGRP1,RBPJ,TCIRG1,TLR4,CD28,CD300A,CD81,TNFAIP3
GO:BP	erythrocyte differentiation	GO:0030218	0.000002827605153340736	116	235	11	18117	MFHAS1,RPS19,BCL6,STAT3,STAT5B,PTPN2,HMGB2,JAK2,KIT,LYN,MAPK14
GO:BP	positive regulation of tyrosine phosphorylation of STAT protein	GO:0042531	0.0000028330792660736317	71	235	9	18117	SOCS3,STAT3,IGF1,IL18,JAK2,KIT,LYN,CCL5,CSF1R
GO:BP	negative regulation of leukocyte cell-cell adhesion	GO:1903038	0.0000028874221445662203	142	235	12	18117	BCL6,HAVCR2,PPARA,SPN,PTPN2,HMGB1,IDO1,IL2RA,LGALS9,TGFB1,CD300A,CEBPB
GO:BP	neutral lipid metabolic process	GO:0006638	0.0000028874221445662203	142	235	12	18117	ABHD12,MGLL,APOE,NR1H3,PIK3CG,FABP4,C3,PLA2G4A,SNCA,LDLR,LPL,DAGLB
GO:BP	regulation of platelet activation	GO:0010543	0.0000029132156328979344	36	235	7	18117	APOE,FCER1G,PLA2G4A,PRKCA,PRKCQ,LYN,TLR4
GO:BP	response to hypoxia	GO:0001666	0.0000029132156328979344	367	235	19	18117	EDNRA,ADAM17,AGER,RORA,NOTCH1,ATM,PPARA,PPARD,PSMA1,PTGIS,PTGS2,HMOX1,HSPD1,ICAM1,RBPJ,TGFB1,THBS1,TLR2,CYBB
GO:BP	cell-substrate adhesion	GO:0031589	0.0000029132156328979344	367	235	19	18117	ABI3BP,ADAMTS12,SERPINE1,NOTCH1,ATRN,AXL,BCL6,BCR,FN1,PPARD,PRKCZ,ITGB6,JAK2,JAM3,THBS1,CD96,UNC13D,CSF1,CX3CL1
GO:BP	T cell cytokine production	GO:0002369	0.0000029132156328979344	36	235	7	18117	PRKCZ,IL18,IL18R1,IL1R1,CCR2,CD81,TNFRSF1B
GO:BP	lymphocyte migration	GO:0072676	0.0000030507411943669986	117	235	11	18117	ADAM17,APP,PIK3CG,SPN,STK39,ICAM1,CCL4,CCL5,CCR2,CD200,CX3CL1
GO:BP	negative regulation of neuroinflammatory response	GO:0150079	0.0000031777904543940027	23	235	6	18117	GRN,IGF1,LDLR,CD200,TNFRSF1B,CX3CL1
GO:BP	negative regulation of macrophage activation	GO:0043031	0.0000031777904543940027	23	235	6	18117	NR1H3,GRN,LDLR,LRFN5,CD200,CX3CL1
GO:BP	regulation of lipid localization	GO:1905952	0.0000032569704339862277	201	235	14	18117	APOE,NR1H3,C3,PLA2G4A,SNCA,PPARA,PPARD,PPARG,PTPN2,NFKB1,NFKBIA,LPCAT3,LPL,THBS1
GO:BP	endocytosis	GO:0006897	0.0000033426748389576993	696	235	27	18117	EGFR,AGER,APOE,APP,APPL2,SERPINE1,NR1H3,OLR1,AXL,PIK3CG,FCER1G,C3,CALCRL,SNCA,PPARG,STAB1,STAP1,PRKD1,ITGAM,LDLR,LRRK2,MAPKAPK2,THBS1,CD163,CD300A,CD6,CD81
GO:BP	response to oxygen levels	GO:0070482	0.000003348507462613547	408	235	20	18117	EDNRA,ADAM17,AGER,RORA,NOTCH1,ATM,PPARA,PPARD,PPARG,PSMA1,PTGIS,PTGS2,HMOX1,HSPD1,ICAM1,RBPJ,TGFB1,THBS1,TLR2,CYBB
GO:BP	regulation of CD40 signaling pathway	GO:2000348	0.0000034136349292385797	6	235	4	18117	FANCA,FANCD2,SLAMF1,TNFAIP3
GO:BP	macrophage colony-stimulating factor signaling pathway	GO:0038145	0.0000034136349292385797	6	235	4	18117	STAP1,PTPN2,CSF1,CSF1R
GO:BP	negative regulation of cell differentiation	GO:0045596	0.0000034193303827760075	697	235	27	18117	EDNRB,EGFR,ADAMTS12,APP,APPL2,RORA,NOTCH1,NR1H3,PDCD4,BCL6,PPARA,PPARD,PPARG,STAT3,STAT5B,PTPN2,NFKBIA,HMGB1,IGF1,IL18,LDLR,LYN,RBPJ,TGFB1,TLR4,TRPV4,DICER1
GO:BP	type 2 immune response	GO:0042092	0.0000035053609589269157	37	235	7	18117	BCL6,PRKCZ,IDO1,IL18,IL33,CCR2,CD81
GO:BP	regulation of phospholipase activity	GO:0010517	0.000003523389806036756	73	235	9	18117	EDNRA,EGFR,C5AR1,FGFR1,SNCA,PRKCZ,PTAFR,KIT,CCL5
GO:BP	cell adhesion mediated by integrin	GO:0033627	0.000003523389806036756	73	235	9	18117	EPHA2,ADAM17,SERPINE1,PIK3CG,ICAM1,ITGB6,JAM3,LYN,CCL5
GO:BP	peptidyl-serine modification	GO:0018209	0.0000035830851659835703	336	235	18	18117	EGFR,APP,RPS6KA5,ATM,HGF,CAMK1D,CAMK4,SNCA,STK39,PRKCA,PRKCQ,PRKCZ,PRKD1,PTGS2,LRRK2,MAPK14,MAPKAPK2,RICTOR
GO:BP	positive regulation of cytokine production involved in immune response	GO:0002720	0.000003695486529700914	54	235	8	18117	GPRC5B,PRKCZ,IL18,IL18R1,IL1R1,TLR4,CD81,HK1
GO:BP	maintenance of location	GO:0051235	0.0000037320416068223758	337	235	18	18117	APOE,NR1H3,GJA1,C3,SNCA,PPARA,PPARD,PPARG,STAT5B,PRKD1,PTPN2,NFKB1,NFKBIA,LPL,LYN,TGFB1,CX3CL1,HK1
GO:BP	gland morphogenesis	GO:0022612	0.000003865089146809779	120	235	11	18117	ELF3,EPHA2,NOTCH1,NOTCH2,HGF,TGFB1,TGM2,TNFAIP3,CEBPB,CSF1,CSF1R
GO:BP	glycerolipid catabolic process	GO:0046503	0.000003939845433622334	74	235	9	18117	ABHD12,MGLL,PIK3CG,FABP4,PLA2G4A,PLA2G7,LDLR,LPL,DAGLB
GO:BP	cellular response to abiotic stimulus	GO:0071214	0.000004046852960126442	339	235	18	18117	EGFR,ATM,PDE2A,GJA1,STK39,PTAFR,PTGS2,NFKB1,HYAL2,ITGB6,MAPK14,RELB,TGFB1,TIMP1,TLR4,TRPV4,CIITA,DDX3X
GO:BP	cellular response to environmental stimulus	GO:0104004	0.000004046852960126442	339	235	18	18117	EGFR,ATM,PDE2A,GJA1,STK39,PTAFR,PTGS2,NFKB1,HYAL2,ITGB6,MAPK14,RELB,TGFB1,TIMP1,TLR4,TRPV4,CIITA,DDX3X
GO:BP	olefinic compound metabolic process	GO:0120254	0.000004181159088621036	121	235	11	18117	ABCD1,ALOX5,MGLL,GPX4,GSTP1,PLA2G4A,STAT5B,PTGIS,PTGS1,PTGS2,DAGLB
GO:BP	positive regulation of lymphocyte migration	GO:2000403	0.000004187502234180176	38	235	7	18117	ADAM17,APP,SPN,STK39,CCL4,CCL5,CCR2
GO:BP	response to amyloid-beta	GO:1904645	0.000004231041959250168	55	235	8	18117	ABCC1,AGER,APP,GJA1,CASP4,ICAM1,IGF1,TLR4
GO:BP	regulation of catabolic process	GO:0009894	0.0000043606477101226985	1033	235	34	18117	EGFR,ABCD1,APOE,APP,NUPR1,P2RX7,ATM,PIK3CG,GJA1,HGF,SLC11A1,SNCA,PPARA,STAT3,PRKCA,PRKD1,PSMA1,HMGB1,HMOX1,IGF1,IL33,LDLR,LRRK2,MAPK14,MAPKAPK2,RARRES2,TIMP1,CD81,TNFAIP3,TNFRSF1B,VPS35,CTSC,DHX9,DAGLB
GO:BP	positive regulation of lipase activity	GO:0060193	0.000004385943018216473	75	235	9	18117	EDNRA,EGFR,NR1H3,C5AR1,FGFR1,PRKCZ,PTAFR,KIT,CCL5
GO:BP	multicellular organismal reproductive process	GO:0048609	0.000004612210513601557	845	235	30	18117	EDNRB,EGFR,ACE,APP,SERPINF1,NOTCH1,P2RX1,ASH1L,ATM,AXL,BCL6,FANCA,FANCD2,GJA1,GPX4,HAVCR2,SLIT2,PPARD,STAT5B,PTAFR,PTGS2,HMGB2,IGF1,JAM3,KIT,KPNA6,LGALS9,LRRK2,TGFB1,DDX3X
GO:BP	regulation of cysteine-type endopeptidase activity	GO:2000116	0.0000048582794013446	240	235	15	18117	AIM2,SERPINB9,P2RX1,F3,HGF,SNCA,PPARG,PTGS2,HMGB1,HSPD1,JAK2,LGALS9,THBS1,UACA,DDX3X
GO:BP	negative regulation of T cell activation	GO:0050868	0.000004887880297553528	123	235	11	18117	BCL6,HAVCR2,SPN,PTPN2,HMGB1,IDO1,IL2RA,LGALS9,TGFB1,CD300A,CEBPB
GO:BP	negative regulation of phosphorylation	GO:0042326	0.000005129055932114538	420	235	20	18117	APOE,NUPR1,PDCD4,FABP4,GSTP1,HGF,SIRPA,SLIT2,SNCA,PPARA,SOCS3,STAP1,STAT3,PRKCZ,PTPN2,HYAL2,LRRK2,LYN,CD300A,TNFAIP3
GO:BP	organic acid metabolic process	GO:0006082	0.000005135233689895297	1090	235	35	18117	ABCC1,ABCD1,ALOX5,ALOX5AP,MGLL,APP,APPL2,AOAH,NR1H3,NUPR1,P2RX7,GPX4,GSTP1,C3,PLA2G4A,SNCA,PPARA,PPARD,PPARG,STAT3,STAT5A,STAT5B,PSMA1,PTGIS,PTGS1,PTGS2,IDO1,IGF1,KIT,LPL,MAPK14,MAPKAPK2,TLR2,DAGLB,HK1
GO:BP	response to decreased oxygen levels	GO:0036293	0.000005139446541623146	382	235	19	18117	EDNRA,ADAM17,AGER,RORA,NOTCH1,ATM,PPARA,PPARD,PSMA1,PTGIS,PTGS2,HMOX1,HSPD1,ICAM1,RBPJ,TGFB1,THBS1,TLR2,CYBB
GO:BP	organophosphate metabolic process	GO:0019637	0.0000051453206111218	1041	235	34	18117	ENPP3,EPHA2,ABCD1,ABHD12,AK7,APP,RORA,NR1H3,NUPR1,P2RX7,ATM,PDE2A,PDE5A,PIK3CG,SGMS1,GPX4,PLA2G4A,PLA2G7,SNCA,PPARA,PPARD,SOCS3,STAT3,PTAFR,PTGIS,PTGS2,IDO1,IGF1,LDLR,LPCAT3,LPL,LRRK2,CSF1R,HK1
GO:BP	growth hormone receptor signaling pathway via JAK-STAT	GO:0060397	0.000005220103382121813	14	235	5	18117	STAT3,STAT5A,STAT5B,JAK2,LYN
GO:BP	negative regulation of phagocytosis	GO:0050765	0.000005240774223611111	25	235	6	18117	SIRPA,HMGB1,TGFB1,TLR2,CD300A,CD47
GO:BP	neutrophil migration	GO:1990266	0.000005254530810400247	124	235	11	18117	PIK3CG,C5AR1,FCER1G,SLIT2,CAMK1D,IL1R1,JAM3,CCL4,CCL5,CX3CL1,CXCL2
GO:BP	positive regulation of nucleobase-containing compound metabolic process	GO:0045935	0.000005412331722475279	1887	235	50	18117	MECOM,EGFR,ELF3,AKNA,APOE,APP,SERPINE1,RORA,RPS6KA5,NOTCH1,NR1H3,NUPR1,P2RX7,ASH1L,ATM,HGF,SLC11A1,CAMK4,PPARA,PPARD,PPARG,STAT3,STAT5B,PRKCQ,PRKD1,NFKB1,NFKBIA,HMGB1,HMGB2,HYAL2,IGF1,IL18,IL33,KPNA6,MAPK14,RBPJ,REL,TGFB1,TLR2,TLR4,CD28,CD81,TNFRSF1B,TNIP1,CEBPB,CIITA,CSRP3,DHX9,CX3CL1,DDX3X
GO:BP	blood coagulation	GO:0007596	0.000005552963230699963	347	235	18	18117	APOE,SERPINE1,P2RX1,P2RX7,AXL,PIK3CG,F3,F8,FCER1G,FN1,PLA2G4A,PRCP,PRKCA,PRKCQ,JAK2,LYN,THBS1,TLR4
GO:BP	positive regulation of production of molecular mediator of immune response	GO:0002702	0.000005625985108147735	100	235	10	18117	GPRC5B,PRKCZ,IL18,IL18R1,IL1R1,IL33,TLR4,CD28,CD81,HK1
GO:BP	lipid catabolic process	GO:0016042	0.000006018520834509454	349	235	18	18117	ABCD1,ABHD12,ACER3,MGLL,APOE,AOAH,PIK3CG,FABP4,PLA2G4A,PLA2G7,PLD3,PPARA,PPARD,LDLR,LIPA,LPL,RARRES2,DAGLB
GO:BP	astrocyte differentiation	GO:0048708	0.000006037096637561155	78	235	9	18117	EGFR,AGER,APP,NOTCH1,C5AR1,GRN,STAT3,LDLR,TLR4
GO:BP	platelet degranulation	GO:0002576	0.000006122804276606781	126	235	11	18117	APP,SERPINE1,P2RX1,F8,FN1,HGF,IGF1,LYN,RARRES2,THBS1,TIMP1
GO:BP	negative regulation of protein metabolic process	GO:0051248	0.000006378178147258356	1151	235	36	18117	EDNRB,EGFR,EIF2AK1,MFHAS1,APOE,APP,SERPINB9,SERPINE1,SERPINF1,NR1H3,PDCD4,FABP4,GSTP1,HGF,C3,SIRPA,SLIT2,SNCA,SOCS3,STAT3,PRKCZ,PTGS2,PTPN2,NFKB1,HYAL2,IGF1,IL1R2,LDLR,LRRK2,LXN,LYN,THBS1,TIMP1,CD300A,TNFAIP3,DDX3X
GO:BP	hemostasis	GO:0007599	0.0000065022122048867825	351	235	18	18117	APOE,SERPINE1,P2RX1,P2RX7,AXL,PIK3CG,F3,F8,FCER1G,FN1,PLA2G4A,PRCP,PRKCA,PRKCQ,JAK2,LYN,THBS1,TLR4
GO:BP	astrocyte activation	GO:0048143	0.000006652241459960242	26	235	6	18117	EGFR,AGER,APP,C5AR1,GRN,LDLR
GO:BP	neuron differentiation	GO:0030182	0.000006798108886983497	1412	235	41	18117	EDNRB,EGFR,EPHA2,AGER,APOE,APP,SERPINF1,RORA,RPS6KA5,NOTCH1,NOTCH2,BCL6,FGFR1,FN1,GJA1,GPRC5B,GRN,HDAC9,HGF,C3,SLIT2,CAMK1D,STAT3,PRKCA,PRKCQ,PRKCZ,PRKD1,HMGB1,JAK2,JAM3,LRRK2,LYN,RBPJ,TBC1D23,TRPV4,ULK4,CEBPB,CSF1R,DICER1,CX3CL1,DUOXA1
GO:BP	cellular response to oxidative stress	GO:0034599	0.000006848008643130556	316	235	17	18117	EGFR,ABCD1,ALOX5,AXL,FANCD2,GSTP1,HGF,SIRPA,SNCA,PRKD1,HMOX1,IL18RAP,JAK2,LRRK2,TLR4,TNFAIP3,CYBB
GO:BP	negative regulation of extrinsic apoptotic signaling pathway via death domain receptors	GO:1902042	0.000006975406320579491	41	235	7	18117	SERPINE1,HGF,HMGB2,HMOX1,ICAM1,TNFAIP3,DDX3X
GO:BP	regulation of transforming growth factor beta production	GO:0071634	0.000006975406320579491	41	235	7	18117	FN1,PTGS2,ITGB6,LGALS9,THBS1,CD200,CX3CL1
GO:BP	transcription by RNA polymerase II	GO:0006366	0.000007059388783127841	2723	235	64	18117	MCPH1,MECOM,EDNRB,EGFR,ELF3,AKNA,APOE,APP,SERPINE1,RORA,RPS6KA5,NOTCH1,NOTCH2,NR1H3,ASH1L,ATM,PDE2A,BCL6,C5AR1,HDAC9,HGF,SLC11A1,SNCA,PPARA,PPARD,PPARG,STAT3,STAT5A,STAT5B,PRKD1,PSMA1,PTAFR,PTPN2,NFKB1,NFKBIA,HMGB1,HMGB2,HMOX1,HSPD1,HYAL2,IGF1,IL18,IL33,KIT,KPNA6,MAPK14,RBPJ,REL,RELB,TGFB1,TLR2,TLR4,CD28,CD81,TNIP1,TRPV4,CEBPB,CIITA,CSRP3,CTNNBIP1,DHX9,DICER1,CX3CL1,DDX3X
GO:BP	epithelial cell apoptotic process	GO:1904019	0.00000708615019125824	128	235	11	18117	SERPINE1,NUPR1,PDCD4,PIK3CG,PPARA,HMOX1,ICAM1,JAK2,THBS1,CDH5,TNFAIP3
GO:BP	regulation of growth	GO:0040008	0.000007087381337090133	681	235	26	18117	EGFR,ADAM17,APOE,APP,NOTCH1,NOTCH2,ATRN,BCL6,FN1,GJA1,SLIT2,PPARA,PPARD,PPARG,SOCS3,STAT3,STAT5A,STAT5B,PRKCQ,HYAL2,IGF1,MAPK14,RBPJ,TGFB1,CSF1,DDX3X
GO:BP	regulation of extrinsic apoptotic signaling pathway via death domain receptors	GO:1902041	0.0000070959053307950156	59	235	8	18117	SERPINE1,HGF,HMGB2,HMOX1,ICAM1,THBS1,TNFAIP3,DDX3X
GO:BP	neutrophil chemotaxis	GO:0030593	0.000007241704405517903	103	235	10	18117	PIK3CG,C5AR1,FCER1G,SLIT2,CAMK1D,JAM3,CCL4,CCL5,CX3CL1,CXCL2
GO:BP	positive regulation of myeloid cell differentiation	GO:0045639	0.000007241704405517903	103	235	10	18117	NOTCH2,STAT3,STAT5B,PRKCA,HMGB1,HMGB2,MAPK14,TGFB1,CSF1,CTNNBIP1
GO:BP	multicellular organism reproduction	GO:0032504	0.000007241704405517903	865	235	30	18117	EDNRB,EGFR,ACE,APP,SERPINF1,NOTCH1,P2RX1,ASH1L,ATM,AXL,BCL6,FANCA,FANCD2,GJA1,GPX4,HAVCR2,SLIT2,PPARD,STAT5B,PTAFR,PTGS2,HMGB2,IGF1,JAM3,KIT,KPNA6,LGALS9,LRRK2,TGFB1,DDX3X
GO:BP	coagulation	GO:0050817	0.000007241704405517903	354	235	18	18117	APOE,SERPINE1,P2RX1,P2RX7,AXL,PIK3CG,F3,F8,FCER1G,FN1,PLA2G4A,PRCP,PRKCA,PRKCQ,JAK2,LYN,THBS1,TLR4
GO:BP	positive regulation of type I interferon production	GO:0032481	0.000007334633679904127	80	235	9	18117	NFKB1,HMGB1,HMGB2,HSPD1,TLR2,TLR4,ZBP1,DHX9,DDX3X
GO:BP	positive regulation of carbohydrate metabolic process	GO:0045913	0.000007334633679904127	80	235	9	18117	APP,P2RX7,SNCA,PPARA,PTAFR,PTPN2,NFKB1,HMGB1,IGF1
GO:BP	positive regulation of toll-like receptor 2 signaling pathway	GO:0034137	0.000007383694911550416	7	235	4	18117	MFHAS1,PJA2,HMGB1,TLR1
GO:BP	regulation of phagocytosis, engulfment	GO:0060099	0.000007482365649545356	15	235	5	18117	APPL2,C3,PPARG,STAP1,CD300A
GO:BP	regulation of cysteine-type endopeptidase activity involved in apoptotic process	GO:0043281	0.000007624713105527706	217	235	14	18117	SERPINB9,P2RX1,F3,HGF,SNCA,PPARG,PTGS2,HMGB1,HSPD1,JAK2,LGALS9,THBS1,UACA,DDX3X
GO:BP	positive regulation of lymphocyte differentiation	GO:0045621	0.00000786194563816769	104	235	10	18117	AXL,BCL6,STAT5B,PRKCZ,NFKBID,IL18,IL2RA,LGALS9,RASGRP1,TGFB1
GO:BP	arachidonic acid metabolic process	GO:0019369	0.000007984356856969286	60	235	8	18117	ALOX5,MGLL,GPX4,PLA2G4A,PTGIS,PTGS1,PTGS2,DAGLB
GO:BP	regulation of mast cell activation	GO:0033003	0.00000811166339895973	42	235	7	18117	ENPP3,HMOX1,LGALS9,LYN,CD300A,UNC13D,CNR2
GO:BP	positive regulation of activated T cell proliferation	GO:0042104	0.000008226401491735505	27	235	6	18117	AGER,STAT5B,HMGB1,IGF1,IL18,IL2RA
GO:BP	regulation of toll-like receptor 4 signaling pathway	GO:0034143	0.000008226401491735505	27	235	6	18117	MFHAS1,APPL2,NR1H3,HMGB1,LYN,TNFAIP3
GO:BP	response to drug	GO:0042493	0.000008417107197236565	396	235	19	18117	EGFR,ABCC1,ADAM17,AIM2,SCNN1B,PARP4,PDE2A,SNCA,PPARG,STAT3,PTGS2,HMOX1,HSPD1,ICAM1,LPL,LYN,TGFB1,THBS1,CYBB
GO:BP	organic cyclic compound metabolic process	GO:1901360	0.000008435460305602203	6201	235	116	18117	MCPH1,MECOM,EDNRB,EGFR,EIF2AK1,ELF3,ENPP3,EPHA2,ABCC1,ABCD1,AGER,AIM2,AK7,AKNA,ALOX5,APOE,APP,SERPINE1,RORA,RPS19,RPS6KA5,NOTCH1,NOTCH2,NR1H3,NUPR1,P2RX7,ASH1L,ATM,PARP4,PDCD4,PDE2A,PDE5A,BCL6,C5AR1,FABP4,FANCA,FANCD2,GJA1,HAVCR2,HCK,HDAC9,HGF,SLC11A1,CAMK1D,CAMK4,PLD3,SNCA,PPARA,PPARD,PPARG,STAT3,STAT5A,STAT5B,PRKCA,PRKCQ,PRKCZ,PRKD1,PSMA1,PTAFR,PTGIS,PTGS2,PTPN2,NFKB1,NFKBIA,HMGB1,HMGB2,HMOX1,H…
GO:BP	cellular nitrogen compound metabolic process	GO:0034641	0.000008440827354227331	6563	235	121	18117	MCPH1,MECOM,EDNRB,EGFR,EIF2AK1,ELF3,ENPP3,EPHA2,ABCD1,ACE,ACER3,AGER,AIM2,AK7,AKNA,APOE,APP,SERPINE1,RORA,RPS19,RPS6KA5,NOTCH1,NOTCH2,NR1H3,NUPR1,P2RX1,P2RX7,ASH1L,ATM,PARP4,PDCD4,PDE2A,PDE5A,BCL6,SGMS1,C5AR1,FABP4,FANCA,FANCD2,GJA1,GPX4,GSTP1,HAVCR2,HCK,HDAC9,HGF,SIRPA,SLC11A1,CAMK1D,CAMK4,PLD3,SNCA,PPARA,PPARD,PPARG,STAT3,STAT5A,STAT5B,PRKCA,PRKCQ,PRKCZ,PRKD1,PSMA1,PTAFR,PTGIS,PTGS2,PTPN2,NFKB1…
GO:BP	regulation of epithelial cell apoptotic process	GO:1904035	0.000008505822738950865	105	235	10	18117	SERPINE1,NUPR1,PDCD4,PPARA,HMOX1,ICAM1,JAK2,THBS1,CDH5,TNFAIP3
GO:BP	gland development	GO:0048732	0.000008691395717405416	436	235	20	18117	EGFR,ELF3,EPHA2,SERPINF1,NOTCH1,NOTCH2,ASH1L,ATM,HGF,STAT5A,STAT5B,HMOX1,JAK2,RBPJ,TGFB1,TGM2,TNFAIP3,CEBPB,CSF1,CSF1R
GO:BP	immune response-activating cell surface receptor signaling pathway	GO:0002429	0.0000089588979831786	477	235	21	18117	APPL2,RPS6KA5,C5AR1,FCER1G,FPR1,FPR3,HCK,STAP1,PRKCQ,PSMA1,PTPN2,NFKB1,NFKBID,LYN,RELB,THEMIS2,CD28,CD300A,CD47,CD81,CMKLR1
GO:BP	immune response-activating signal transduction	GO:0002757	0.0000089588979831786	477	235	21	18117	APPL2,RPS6KA5,C5AR1,FCER1G,FPR1,FPR3,HCK,STAP1,PRKCQ,PSMA1,PTPN2,NFKB1,NFKBID,LYN,RELB,THEMIS2,CD28,CD300A,CD47,CD81,CMKLR1
GO:BP	biological process involved in interaction with host	GO:0051701	0.00000932730626773193	221	235	14	18117	EGFR,EPHA2,SERPINB9,AXL,SLAMF1,HYAL2,ICAM1,ITGB6,KPNA6,LDLR,LGALS9,CD81,TNIP1,CIITA
GO:BP	platelet activation	GO:0030168	0.000009398035499624327	160	235	12	18117	APOE,P2RX1,AXL,PIK3CG,F8,FCER1G,FN1,PLA2G4A,PRKCA,PRKCQ,LYN,TLR4
GO:BP	transforming growth factor beta production	GO:0071604	0.000009439852283488295	43	235	7	18117	FN1,PTGS2,ITGB6,LGALS9,THBS1,CD200,CX3CL1
GO:BP	carboxylic acid metabolic process	GO:0019752	0.000009729707297913261	1024	235	33	18117	ABCC1,ABCD1,ALOX5,ALOX5AP,MGLL,APP,APPL2,AOAH,NR1H3,NUPR1,P2RX7,GPX4,GSTP1,C3,PLA2G4A,SNCA,PPARA,PPARD,PPARG,STAT3,PSMA1,PTGIS,PTGS1,PTGS2,IDO1,IGF1,KIT,LPL,MAPK14,MAPKAPK2,TLR2,DAGLB,HK1
GO:BP	natural killer cell mediated cytotoxicity	GO:0042267	0.000010114023466227271	62	235	8	18117	SERPINB9,HAVCR2,STAT5B,IL18,IL18RAP,LGALS9,RASGRP1,UNC13D
GO:BP	positive regulation of phospholipase activity	GO:0010518	0.000010114023466227271	62	235	8	18117	EDNRA,EGFR,C5AR1,FGFR1,PRKCZ,PTAFR,KIT,CCL5
GO:BP	positive regulation of type 2 immune response	GO:0002830	0.000010463549322754466	16	235	5	18117	PRKCZ,IDO1,IL18,IL33,CD81
GO:BP	anatomical structure homeostasis	GO:0060249	0.000010463549322754466	482	235	21	18117	EGFR,NOTCH1,P2RX1,P2RX7,ATM,GJA1,STK39,PRKCA,PRKCQ,PTGS2,ITGB6,JAM3,LIPA,TCIRG1,TGFB1,TLR4,CDH5,TNFAIP3,CSF1,CSF1R,CX3CL1
GO:BP	regulation of membrane invagination	GO:1905153	0.000010463549322754466	16	235	5	18117	APPL2,C3,PPARG,STAP1,CD300A
GO:BP	positive regulation of nitric-oxide synthase biosynthetic process	GO:0051770	0.000010463549322754466	16	235	5	18117	IL33,JAK2,LRRK2,TLR2,TLR4
GO:BP	astrocyte development	GO:0014002	0.000010979949103497589	44	235	7	18117	EGFR,AGER,APP,C5AR1,GRN,LDLR,TLR4
GO:BP	regulation of T cell migration	GO:2000404	0.000010979949103497589	44	235	7	18117	ADAM17,APP,SPN,STK39,CCL5,CCR2,CD200
GO:BP	Notch signaling pathway	GO:0007219	0.000011226410560187109	193	235	13	18117	EGFR,ELF3,ADAM17,APP,NOTCH1,NOTCH2,BCL6,STAT3,NFKBIA,IL2RA,KIT,RBPJ,TGFB1
GO:BP	regulation of lymphocyte migration	GO:2000401	0.000011344437225754003	63	235	8	18117	ADAM17,APP,SPN,STK39,CCL4,CCL5,CCR2,CD200
GO:BP	myelination	GO:0042552	0.000011448186551900293	135	235	11	18117	ABCD1,ACER3,ATRN,HGF,PMP22,JAM3,TGFB1,TLR2,TNFRSF1B,CTSC,DICER1
GO:BP	regulation of tube diameter	GO:0035296	0.000011448186551900293	135	235	11	18117	EDNRA,EDNRB,EGFR,ACE,APOE,SCNN1B,P2RX1,GJA1,PTAFR,PTGS2,ICAM1
GO:BP	blood vessel diameter maintenance	GO:0097746	0.000011448186551900293	135	235	11	18117	EDNRA,EDNRB,EGFR,ACE,APOE,SCNN1B,P2RX1,GJA1,PTAFR,PTGS2,ICAM1
GO:BP	establishment of organelle localization	GO:0051656	0.000011612860974241486	445	235	20	18117	MCPH1,ATM,PIK3CG,F8,GJA1,SNAP23,SNCA,PRKCZ,PTGDR,HMOX1,KIT,LGALS9,LRRK2,LYN,RASGRP1,TBC1D23,TCIRG1,CD300A,UNC13D,CTSC
GO:BP	macromolecule biosynthetic process	GO:0009059	0.000011864283069715353	5114	235	100	18117	MCPH1,MECOM,EDNRB,EGFR,EIF2AK1,ELF3,AGER,AIM2,AKNA,APOE,APP,SDC1,SERPINE1,RORA,RPS19,RPS6KA5,NOTCH1,NOTCH2,NR1H3,NUPR1,ASH1L,ATM,PARP4,PDCD4,PDE2A,BCL6,C5AR1,FABP4,FANCA,FANCD2,GJA1,GSTP1,HAVCR2,HCK,HDAC9,HGF,SLC11A1,CAMK1D,CAMK4,SNCA,PPARA,PPARD,PPARG,STAT3,STAT5A,STAT5B,PRKCQ,PRKCZ,PRKD1,PSMA1,PTAFR,PTGIS,PTPN2,NDST1,NFKB1,NFKBIA,HMGB1,HMGB2,HMOX1,HSPD1,HYAL2,ICAM1,IGF1,IL18,IL18R1,IL18RAP,IL1R…
GO:BP	cellular aromatic compound metabolic process	GO:0006725	0.000011905549345595579	5956	235	112	18117	MCPH1,MECOM,EDNRB,EGFR,EIF2AK1,ELF3,ENPP3,EPHA2,ABCC1,ABCD1,AGER,AIM2,AK7,AKNA,APOE,APP,SERPINE1,RORA,RPS19,RPS6KA5,NOTCH1,NOTCH2,NR1H3,NUPR1,P2RX7,ASH1L,ATM,PARP4,PDCD4,PDE2A,PDE5A,BCL6,C5AR1,FABP4,FANCA,FANCD2,GJA1,HAVCR2,HCK,HDAC9,HGF,SLC11A1,CAMK1D,CAMK4,PLD3,SNCA,PPARA,PPARD,PPARG,STAT3,STAT5A,STAT5B,PRKCA,PRKCQ,PRKCZ,PRKD1,PSMA1,PTAFR,PTGIS,PTGS2,PTPN2,NFKB1,NFKBIA,HMGB1,HMGB2,HMOX1,HSPD1,H…
GO:BP	regulation of tube size	GO:0035150	0.000012255191996609689	136	235	11	18117	EDNRA,EDNRB,EGFR,ACE,APOE,SCNN1B,P2RX1,GJA1,PTAFR,PTGS2,ICAM1
GO:BP	dendritic cell migration	GO:0036336	0.00001246316022854071	29	235	6	18117	ALOX5,PIK3CG,HMGB1,LGALS9,CCL5,CCR2
GO:BP	multi-multicellular organism process	GO:0044706	0.000012474044600088043	227	235	14	18117	P2RX1,ASH1L,GJA1,HAVCR2,PPARD,STAT5B,PTAFR,PTGFR,PTGS2,IDO1,KPNA6,LGALS9,TGFB1,TIMP1
GO:BP	RNA metabolic process	GO:0016070	0.000012542596934280852	4710	235	94	18117	MCPH1,MECOM,EDNRB,EGFR,ELF3,AGER,AIM2,AKNA,APOE,APP,SERPINE1,RORA,RPS19,RPS6KA5,NOTCH1,NOTCH2,NR1H3,NUPR1,ASH1L,ATM,PDCD4,PDE2A,BCL6,C5AR1,FABP4,FANCA,FANCD2,HAVCR2,HCK,HDAC9,HGF,SLC11A1,CAMK1D,CAMK4,SNCA,PPARA,PPARD,PPARG,STAT3,STAT5A,STAT5B,PRKCA,PRKCQ,PRKCZ,PRKD1,PSMA1,PTAFR,PTGIS,PTPN2,NFKB1,NFKBIA,HMGB1,HMGB2,HMOX1,HSPD1,HYAL2,ICAM1,IGF1,IL18,IL18R1,IL18RAP,IL1RAP,IL33,IRAK2,JAK2,KIT,KPNA6,L…
GO:BP	lipid localization	GO:0010876	0.000012642608800163338	530	235	22	18117	ABCC1,ABCD1,ACE,APOE,NR1H3,P2RX7,FABP4,GJA1,C3,PLA2G4A,SNCA,PPARA,PPARD,PPARG,STAT5B,PTPN2,NFKB1,NFKBIA,LDLR,LPCAT3,LPL,THBS1
GO:BP	regulation of natural killer cell mediated immunity	GO:0002715	0.000012642608800163338	45	235	7	18117	SERPINB9,HAVCR2,STAT5B,IL18RAP,LGALS9,RASGRP1,CD96
GO:BP	positive regulation of JNK cascade	GO:0046330	0.000012907533655928006	86	235	9	18117	AGER,MFHAS1,APP,SLAMF1,PJA2,HMGB1,RASGRP1,TLR4,TRPV4
GO:BP	cellular response to interleukin-18	GO:0071351	0.00001379415012689962	8	235	4	18117	ALOX5,IL18,IL18R1,IL18RAP
GO:BP	monocyte extravasation	GO:0035696	0.00001379415012689962	8	235	4	18117	AGER,SIRPA,CCR2,CD47
GO:BP	interleukin-18-mediated signaling pathway	GO:0035655	0.00001379415012689962	8	235	4	18117	ALOX5,IL18,IL18R1,IL18RAP
GO:BP	negative regulation of mast cell activation involved in immune response	GO:0033007	0.00001379415012689962	8	235	4	18117	ENPP3,HMOX1,LGALS9,CD300A
GO:BP	negative regulation of myeloid leukocyte mediated immunity	GO:0002887	0.00001379415012689962	8	235	4	18117	HMOX1,LGALS9,CCR2,CD300A
GO:BP	microglial cell proliferation	GO:0061518	0.00001379415012689962	8	235	4	18117	IL33,CSF1,CSF1R,CX3CL1
GO:BP	heterocycle metabolic process	GO:0046483	0.000013932997053843225	5904	235	111	18117	MCPH1,MECOM,EDNRB,EGFR,EIF2AK1,ELF3,ENPP3,EPHA2,ABCC1,ABCD1,AGER,AIM2,AK7,AKNA,ALOX5,APOE,APP,SERPINE1,RORA,RPS19,RPS6KA5,NOTCH1,NOTCH2,NR1H3,NUPR1,P2RX7,ASH1L,ATM,PARP4,PDCD4,PDE2A,PDE5A,BCL6,C5AR1,FABP4,FANCA,FANCD2,GJA1,HAVCR2,HCK,HDAC9,HGF,SLC11A1,CAMK1D,CAMK4,PLD3,SNCA,PPARA,PPARD,PPARG,STAT3,STAT5A,STAT5B,PRKCA,PRKCQ,PRKCZ,PRKD1,PSMA1,PTAFR,PTGIS,PTGS2,PTPN2,NFKB1,NFKBIA,HMGB1,HMGB2,HMOX1,H…
GO:BP	nitric oxide metabolic process	GO:0046209	0.000014083171256104179	87	235	9	18117	RORA,SIRPA,PTGIS,PTGS2,ICAM1,JAK2,TLR2,TLR4,CD47
GO:BP	regulation of fibroblast proliferation	GO:0048145	0.000014083171256104179	87	235	9	18117	NUPR1,FN1,GSTP1,PPARG,NDUFS4,IGF1,TGFB1,CD300A,DHX9
GO:BP	MHC class II biosynthetic process	GO:0045342	0.00001419494879680497	17	235	5	18117	SLC11A1,IL33,JAK2,TLR4,CIITA
GO:BP	long-chain fatty acid metabolic process	GO:0001676	0.00001466481617054194	112	235	10	18117	ABCD1,ALOX5,MGLL,GPX4,GSTP1,PLA2G4A,PTGIS,PTGS1,PTGS2,DAGLB
GO:BP	regulation of interferon-alpha production	GO:0032647	0.000015081380667492403	30	235	6	18117	HAVCR2,HMGB1,HSPD1,TLR4,DHX9,DDX3X
GO:BP	interferon-alpha production	GO:0032607	0.000015081380667492403	30	235	6	18117	HAVCR2,HMGB1,HSPD1,TLR4,DHX9,DDX3X
GO:BP	reactive nitrogen species metabolic process	GO:2001057	0.000015383876793358022	88	235	9	18117	RORA,SIRPA,PTGIS,PTGS2,ICAM1,JAK2,TLR2,TLR4,CD47
GO:BP	fibroblast proliferation	GO:0048144	0.000015383876793358022	88	235	9	18117	NUPR1,FN1,GSTP1,PPARG,NDUFS4,IGF1,TGFB1,CD300A,DHX9
GO:BP	interferon-gamma-mediated signaling pathway	GO:0060333	0.000015383876793358022	88	235	9	18117	NR1H3,HCK,PPARG,SOCS3,PTAFR,PTPN2,ICAM1,JAK2,CIITA
GO:BP	cellular lipid catabolic process	GO:0044242	0.00001572645343818063	232	235	14	18117	ABCD1,ABHD12,ACER3,MGLL,AOAH,PIK3CG,FABP4,PLA2G4A,PLA2G7,PPARA,PPARD,LDLR,LPL,DAGLB
GO:BP	regulation of macrophage colony-stimulating factor signaling pathway	GO:1902226	0.000015746908702106676	3	235	3	18117	STAP1,PTPN2,CSF1
GO:BP	interleukin-33-mediated signaling pathway	GO:0038172	0.000015746908702106676	3	235	3	18117	IL1RAP,IL1RL1,IL33
GO:BP	leukotriene production involved in inflammatory response	GO:0002540	0.000015746908702106676	3	235	3	18117	ALOX5,ALOX5AP,SERPINE1
GO:BP	arachidonic acid metabolite production involved in inflammatory response	GO:0002538	0.000015746908702106676	3	235	3	18117	ALOX5,ALOX5AP,SERPINE1
GO:BP	fatty acid biosynthetic process	GO:0006633	0.000016823170318218633	170	235	12	18117	ABCD1,ALOX5,MGLL,NR1H3,GPX4,GSTP1,PLA2G4A,PTGIS,PTGS1,PTGS2,LPL,DAGLB
GO:BP	viral entry into host cell	GO:0046718	0.00001687217927470994	141	235	11	18117	EGFR,EPHA2,AXL,SLAMF1,HYAL2,ICAM1,ITGB6,LDLR,LGALS9,CD81,CIITA
GO:BP	acylglycerol metabolic process	GO:0006639	0.00001687217927470994	141	235	11	18117	ABHD12,MGLL,APOE,NR1H3,PIK3CG,FABP4,C3,PLA2G4A,LDLR,LPL,DAGLB
GO:BP	positive regulation of alpha-beta T cell activation	GO:0046635	0.000017459405632355704	67	235	8	18117	PRKCQ,PRKCZ,NFKBID,IL18,LGALS9,CCR2,CD28,CD81
GO:BP	catabolic process	GO:0009056	0.000018078029821337733	2744	235	63	18117	EGFR,ENPP3,ABCD1,ABHD12,ACE,ACER3,ADAMTS12,ALDH2,MGLL,APOE,APP,AOAH,SDC1,RPS19,NUPR1,P2RX7,ATM,PDE2A,PDE5A,PIK3CG,FABP4,GJA1,HGF,SLC11A1,PLA2G4A,PLA2G7,PLD3,SNCA,PPARA,PPARD,STAT3,PRKCA,PRKD1,PSMA1,HMGB1,HMGB2,HMOX1,HYAL2,IDO1,IGF1,IL33,LDLR,LIPA,LPL,LRRK2,MAPK14,MAPKAPK2,RARRES2,TCIRG1,TIMP1,CD81,TNFAIP3,TNFRSF1B,VPS35,CTSC,CTSS,DHX9,DICER1,CYLD,DAGLB,DNASE1,DROSHA,HK1
GO:BP	regulation of protein transport	GO:0051223	0.000018095741785157047	586	235	23	18117	EGFR,ALOX5,APOE,NR1H3,GJA1,PPARD,PRKCA,PRKCZ,PRKD1,PTGS2,HYAL2,IGF1,ITGAM,JAK2,LRRK2,MAPK14,TCIRG1,TGFB1,TLR2,TLR4,CCL5,CD200,CD81
GO:BP	negative regulation of exocytosis	GO:0045920	0.000018133031662754383	31	235	6	18117	NOTCH1,SNCA,HMOX1,LGALS9,CCR2,CD300A
GO:BP	positive regulation of T cell migration	GO:2000406	0.000018133031662754383	31	235	6	18117	ADAM17,APP,SPN,STK39,CCL5,CCR2
GO:BP	regulation of mast cell activation involved in immune response	GO:0033006	0.000018133031662754383	31	235	6	18117	ENPP3,HMOX1,LGALS9,LYN,CD300A,UNC13D
GO:BP	oxoacid metabolic process	GO:0043436	0.000018154330782097123	1057	235	33	18117	ABCC1,ABCD1,ALOX5,ALOX5AP,MGLL,APP,APPL2,AOAH,NR1H3,NUPR1,P2RX7,GPX4,GSTP1,C3,PLA2G4A,SNCA,PPARA,PPARD,PPARG,STAT3,PSMA1,PTGIS,PTGS1,PTGS2,IDO1,IGF1,KIT,LPL,MAPK14,MAPKAPK2,TLR2,DAGLB,HK1
GO:BP	CD4-positive, alpha-beta T cell cytokine production	GO:0035743	0.00001892831593587293	18	235	5	18117	PRKCZ,IL18,IL18R1,IL1R1,CD81
GO:BP	regulation of cholesterol storage	GO:0010885	0.00001892831593587293	18	235	5	18117	NR1H3,PPARA,PPARD,PPARG,LPL
GO:BP	positive chemotaxis	GO:0050918	0.000019364075962400706	68	235	8	18117	AGER,F3,HGF,HMGB1,HMGB2,IL16,CCL5,CX3CL1
GO:BP	unsaturated fatty acid metabolic process	GO:0033559	0.000019619536261948526	116	235	10	18117	ABCD1,ALOX5,MGLL,GPX4,GSTP1,PLA2G4A,PTGIS,PTGS1,PTGS2,DAGLB
GO:BP	response to ketone	GO:1901654	0.000019619536261948526	204	235	13	18117	EGFR,SCNN1B,SERPINF1,NR1H3,SLIT2,PPARG,PTAFR,PTGFR,ICAM1,TGFB1,THBS1,TLR2,CYBB
GO:BP	positive regulation of viral process	GO:0048524	0.00001988649524865265	91	235	9	18117	NOTCH1,AXL,PPARA,KPNA6,LGALS9,CCL5,CD28,DHX9,DDX3X
GO:BP	positive regulation of T cell differentiation	GO:0045582	0.00001988649524865265	91	235	9	18117	BCL6,STAT5B,PRKCZ,NFKBID,IL18,IL2RA,LGALS9,RASGRP1,TGFB1
GO:BP	regulation of regulated secretory pathway	GO:1903305	0.000020351994204861154	144	235	11	18117	NOTCH1,P2RX1,PTAFR,HMOX1,ITGAM,LGALS9,LRRK2,LYN,CCR2,CD300A,UNC13D
GO:BP	activation of innate immune response	GO:0002218	0.000020351994204861154	144	235	11	18117	AIM2,RPS6KA5,FCER1G,HCK,PSMA1,NFKB1,HMGB1,LYN,RELB,TLR4,ZBP1
GO:BP	protein import	GO:0017038	0.000020590553409438278	205	235	13	18117	APOE,APPL2,STAT3,PRKD1,PTGS2,NFKBIA,HSPD1,HYAL2,JAK2,KPNA6,LRRK2,MAPK14,TGFB1
GO:BP	nucleobase-containing compound metabolic process	GO:0006139	0.000021918802786615723	5746	235	108	18117	MCPH1,MECOM,EDNRB,EGFR,ELF3,ENPP3,EPHA2,ABCD1,AGER,AIM2,AK7,AKNA,APOE,APP,SERPINE1,RORA,RPS19,RPS6KA5,NOTCH1,NOTCH2,NR1H3,NUPR1,P2RX7,ASH1L,ATM,PARP4,PDCD4,PDE2A,PDE5A,BCL6,C5AR1,FABP4,FANCA,FANCD2,GJA1,HAVCR2,HCK,HDAC9,HGF,SLC11A1,CAMK1D,CAMK4,PLD3,SNCA,PPARA,PPARD,PPARG,STAT3,STAT5A,STAT5B,PRKCA,PRKCQ,PRKCZ,PRKD1,PSMA1,PTAFR,PTGIS,PTGS2,PTPN2,NFKB1,NFKBIA,HMGB1,HMGB2,HMOX1,HSPD1,HYAL2,ICAM1,IDO…
GO:BP	regulation of exocytosis	GO:0017157	0.000022868403181757744	207	235	13	18117	SDC1,NOTCH1,P2RX1,SNCA,PTAFR,HMOX1,ITGAM,LGALS9,LRRK2,LYN,CCR2,CD300A,UNC13D
GO:BP	response to glucocorticoid	GO:0051384	0.00002317610195820537	146	235	11	18117	EGFR,SDC1,SERPINF1,GSTP1,SLIT2,PTAFR,PTGS2,HMGB1,HSPD1,ICAM1,TGFB1
GO:BP	T cell activation via T cell receptor contact with antigen bound to MHC molecule on antigen presenting cell	GO:0002291	0.000023479870341791038	9	235	4	18117	HAVCR2,ICAM1,LGALS9,CD81
GO:BP	negative regulation of secretion	GO:0051048	0.000023493329401289435	176	235	12	18117	APOE,NOTCH1,NR1H3,GJA1,SNCA,STK39,HMOX1,LGALS9,CCR2,CD200,CD300A,TNFRSF1B
GO:BP	bone remodeling	GO:0046849	0.000023617571645488867	93	235	9	18117	EGFR,EPHA2,NOTCH2,P2RX7,GJA1,PRKCA,TCIRG1,TNFAIP3,CSF1R
GO:BP	acute-phase response	GO:0006953	0.000024864604977595124	50	235	7	18117	EDNRB,F8,FN1,STAT3,PTGS2,CD163,CEBPB
GO:BP	regulation of protein tyrosine kinase activity	GO:0061097	0.000028146810205083573	95	235	9	18117	ACE,ADAM17,APP,GPRC5B,STAP1,PTPN2,HYAL2,CCL5,CSF1R
GO:BP	regulation of DNA binding	GO:0051101	0.000028302474000320972	121	235	10	18117	AGER,PPARG,NFKBIA,HMGB1,HMGB2,HMOX1,IGF1,JAK2,TGFB1,CTNNBIP1
GO:BP	lipid biosynthetic process	GO:0008610	0.00002885593805905796	740	235	26	18117	ABCD1,ACER3,ALOX5,MGLL,APOE,NR1H3,P2RX1,ATM,PIK3CG,SGMS1,GPX4,GSTP1,C3,PLA2G4A,PPARA,PPARD,PRKD1,PTGIS,PTGS1,PTGS2,NFKB1,LDLR,LPCAT3,LPL,CERS6,DAGLB
GO:BP	negative regulation of cellular protein metabolic process	GO:0032269	0.000029193775607075418	1082	235	33	18117	EDNRB,EIF2AK1,MFHAS1,APOE,APP,SERPINB9,SERPINE1,SERPINF1,NR1H3,PDCD4,FABP4,GSTP1,HGF,C3,SIRPA,SLIT2,SNCA,SOCS3,STAT3,PRKCZ,PTGS2,PTPN2,NFKB1,HYAL2,IL1R2,LRRK2,LXN,LYN,THBS1,TIMP1,CD300A,TNFAIP3,DDX3X
GO:BP	developmental process involved in reproduction	GO:0003006	0.00002947587789800571	982	235	31	18117	ACE,SDC1,SERPINF1,NOTCH1,NOTCH2,NUPR1,ASH1L,ATM,AXL,BCL6,FANCA,GJA1,GPX4,C3,SLIT2,PPARD,PPARG,SOCS3,STAT5B,PTGS2,HMGB2,ICAM1,IGF1,JAM3,KIT,LRRK2,MAPK14,RBPJ,TGFB1,CEBPB,CSF1
GO:BP	positive regulation of epithelial cell migration	GO:0010634	0.000031114904393678864	181	235	12	18117	ADAM17,PIK3CG,FGFR1,GRN,HDAC9,STAT5A,PRKCA,PRKD1,PTGS2,HMGB1,HMOX1,THBS1
GO:BP	regulation of cellular extravasation	GO:0002691	0.00003115520682082524	34	235	6	18117	AGER,PTAFR,ICAM1,IL1R1,JAM3,CCR2
GO:BP	positive regulation of stress-activated protein kinase signaling cascade	GO:0070304	0.00003240492433337552	123	235	10	18117	AGER,MFHAS1,APP,SLAMF1,PJA2,HMGB1,LYN,RASGRP1,TLR4,TRPV4
GO:BP	cholesterol storage	GO:0010878	0.00003240492433337552	20	235	5	18117	NR1H3,PPARA,PPARD,PPARG,LPL
GO:BP	regulation of monocyte chemotactic protein-1 production	GO:0071637	0.00003240492433337552	20	235	5	18117	AGER,GSTP1,HMGB1,LGALS9,TRPV4
GO:BP	negative regulation of interleukin-6 production	GO:0032715	0.00003240492433337552	73	235	8	18117	HAVCR2,HGF,SIRPA,SLAMF1,TLR4,CD200,TNFAIP3,CX3CL1
GO:BP	monocyte chemotactic protein-1 production	GO:0071605	0.00003240492433337552	20	235	5	18117	AGER,GSTP1,HMGB1,LGALS9,TRPV4
GO:BP	positive regulation of T cell cytokine production	GO:0002726	0.00003240492433337552	20	235	5	18117	PRKCZ,IL18,IL18R1,IL1R1,CD81
GO:BP	regulation of myeloid leukocyte differentiation	GO:0002761	0.00003240492433337552	123	235	10	18117	NOTCH2,CAMK4,PRKCA,PTPN2,LYN,TGFB1,TLR4,CEBPB,CSF1,CTNNBIP1
GO:BP	interleukin-13 production	GO:0032616	0.00003240492433337552	20	235	5	18117	PRKCZ,IL18,IL1RAP,IL33,LGALS9
GO:BP	negative regulation of NF-kappaB transcription factor activity	GO:0032088	0.000032912830610437166	97	235	9	18117	AIM2,HAVCR2,PTGIS,NFKBIA,IRAK2,CD200,TNFAIP3,CMKLR1,CYLD
GO:BP	response to purine-containing compound	GO:0014074	0.000033370759219320774	152	235	11	18117	APP,SDC1,P2RX1,P2RX7,PDE2A,PIK3CG,PPARG,PTAFR,PTGS2,NDUFS4,HSPD1
GO:BP	negative regulation of secretion by cell	GO:1903531	0.000033370759219320774	152	235	11	18117	APOE,NOTCH1,NR1H3,GJA1,SNCA,HMOX1,LGALS9,CCR2,CD200,CD300A,TNFRSF1B
GO:BP	protein import into nucleus	GO:0006606	0.000033370759219320774	152	235	11	18117	APPL2,STAT3,PRKD1,PTGS2,NFKBIA,HYAL2,JAK2,KPNA6,LRRK2,MAPK14,TGFB1
GO:BP	regulation of establishment of protein localization	GO:0070201	0.0000345115760175922	611	235	23	18117	EGFR,ALOX5,APOE,NR1H3,GJA1,PPARD,PRKCA,PRKCZ,PRKD1,PTGS2,HYAL2,IGF1,ITGAM,JAK2,LRRK2,MAPK14,TCIRG1,TGFB1,TLR2,TLR4,CCL5,CD200,CD81
GO:BP	neuron apoptotic process	GO:0051402	0.00003535155473507598	250	235	14	18117	APOE,APP,NUPR1,ATM,AXL,C5AR1,GRN,SNCA,HMOX1,HSPD1,ITGAM,JAK2,CEBPB,CX3CL1
GO:BP	response to nutrient levels	GO:0031667	0.0000353599338600824	482	235	20	18117	EGFR,EIF2AK1,APOE,APPL2,GSTP1,PPARA,PPARD,PPARG,PRKD1,PTGS2,HMOX1,ICAM1,LDLR,LPL,LRRK2,RARRES2,TGFB1,CD68,TRPV4,CYBB
GO:BP	regulation of neuron apoptotic process	GO:0043523	0.0000353599338600824	216	235	13	18117	APOE,NUPR1,ATM,AXL,C5AR1,GRN,SNCA,HMOX1,HSPD1,ITGAM,JAK2,CEBPB,CX3CL1
GO:BP	negative regulation of lipid localization	GO:1905953	0.00003537225824680979	74	235	8	18117	NR1H3,PPARA,PPARD,PPARG,PTPN2,NFKB1,NFKBIA,THBS1
GO:BP	cellular response to interleukin-6	GO:0071354	0.00003605574977382848	53	235	7	18117	SOCS3,STAT3,PTGIS,PTPN2,NFKB1,ICAM1,JAK2
GO:BP	negative regulation of epithelial cell apoptotic process	GO:1904036	0.00003605574977382848	53	235	7	18117	SERPINE1,NUPR1,PPARA,HMOX1,ICAM1,CDH5,TNFAIP3
GO:BP	small molecule biosynthetic process	GO:0044283	0.00003621662238326716	704	235	25	18117	ENPP3,ABCD1,ACER3,ALOX5,ALOX5AP,MGLL,APOE,NR1H3,PDE2A,PDE5A,GPX4,GSTP1,PLA2G4A,SNCA,PPARA,PTAFR,PTGIS,PTGS1,PTGS2,PTPN2,NFKB1,IDO1,LPCAT3,LPL,DAGLB
GO:BP	leukotriene metabolic process	GO:0006691	0.000036332623625871894	35	235	6	18117	ABCC1,ALOX5,ALOX5AP,PLA2G4A,MAPKAPK2,TLR2
GO:BP	regulation of I-kappaB kinase/NF-kappaB signaling	GO:0043122	0.00003668740644775828	251	235	14	18117	RORA,ASH1L,GJA1,GPRC5B,GSTP1,PRKD1,HMOX1,LGALS9,REL,TGM2,TLR4,TNFAIP3,TNIP1,CX3CL1
GO:BP	positive regulation of cysteine-type endopeptidase activity	GO:2001056	0.0000372300101306858	154	235	11	18117	AIM2,P2RX1,F3,SNCA,PPARG,HMGB1,HSPD1,JAK2,LGALS9,UACA,DDX3X
GO:BP	negative regulation of cholesterol storage	GO:0010887	0.0000372300101306858	10	235	4	18117	NR1H3,PPARA,PPARD,PPARG
GO:BP	negative regulation of leukocyte degranulation	GO:0043301	0.0000372300101306858	10	235	4	18117	HMOX1,LGALS9,CCR2,CD300A
GO:BP	entry into host	GO:0044409	0.0000372300101306858	154	235	11	18117	EGFR,EPHA2,AXL,SLAMF1,HYAL2,ICAM1,ITGB6,LDLR,LGALS9,CD81,CIITA
GO:BP	positive regulation of interleukin-5 production	GO:0032754	0.0000372300101306858	10	235	4	18117	PRKCZ,IL1RAP,IL1RL1,IL33
GO:BP	regulation of interleukin-8 production	GO:0032677	0.000038168425907068576	99	235	9	18117	SERPINE1,F3,STAT3,HMGB1,HYAL2,LGALS9,TLR1,TLR2,TLR4
GO:BP	positive regulation of Ras protein signal transduction	GO:0046579	0.00003864289193804701	75	235	8	18117	NOTCH1,NOTCH2,PIK3CG,IGF1,JAK2,LYN,RASGRP1,CSF1
GO:BP	regulation of peptide transport	GO:0090087	0.00004081566106580102	618	235	23	18117	EGFR,ALOX5,APOE,NR1H3,GJA1,PPARD,PRKCA,PRKCZ,PRKD1,PTGS2,HYAL2,IGF1,ITGAM,JAK2,LRRK2,MAPK14,TCIRG1,TGFB1,TLR2,TLR4,CCL5,CD200,CD81
GO:BP	positive regulation of alpha-beta T cell proliferation	GO:0046641	0.00004093585572908433	21	235	5	18117	IL18,LGALS9,CCR2,CD28,CD81
GO:BP	positive regulation of lymphocyte chemotaxis	GO:0140131	0.00004093585572908433	21	235	5	18117	ADAM17,STK39,CCL4,CCL5,CCR2
GO:BP	pulmonary valve development	GO:0003177	0.00004093585572908433	21	235	5	18117	NOTCH1,NOTCH2,SLIT2,RBPJ,TNFRSF1B
GO:BP	sterol homeostasis	GO:0055092	0.000041204293465525956	100	235	9	18117	ABCD1,APOE,RORA,NR1H3,FABP4,HDAC9,IL18,LDLR,LPL
GO:BP	negative regulation of DNA-binding transcription factor activity	GO:0043433	0.000041804232789360286	187	235	12	18117	AIM2,NUPR1,HAVCR2,PTGIS,NFKBIA,HMOX1,IRAK2,CD200,TNFAIP3,CMKLR1,CTNNBIP1,CYLD
GO:BP	positive regulation of interferon-beta production	GO:0032728	0.000042425998714581116	36	235	6	18117	HMGB1,HMGB2,TLR2,TLR4,DHX9,DDX3X
GO:BP	positive regulation of endocytosis	GO:0045807	0.000044584813327233435	101	235	9	18117	APOE,APPL2,SERPINE1,AXL,C3,SNCA,PPARG,STAP1,LRRK2
GO:BP	glial cell proliferation	GO:0014009	0.00004547667876518547	55	235	7	18117	NOTCH1,IL33,LYN,CSF1,CSF1R,DICER1,CX3CL1
GO:BP	heart development	GO:0007507	0.000045697316834930206	578	235	22	18117	EDNRA,EGFR,NOTCH1,NOTCH2,ATM,PDCD4,PDE2A,FN1,GJA1,HDAC9,SLIT2,CALCRL,PPARA,PPARD,PPARG,NDST1,IGF1,MAPK14,RBPJ,TGFB1,TNFRSF1B,CSRP3
GO:BP	fatty acid transport	GO:0015908	0.00004695202758441819	158	235	11	18117	ABCD1,ACE,APOE,FABP4,GJA1,PLA2G4A,SNCA,PPARA,PPARD,PPARG,THBS1
GO:BP	icosanoid biosynthetic process	GO:0046456	0.00005123785619743696	56	235	7	18117	ALOX5,ALOX5AP,PLA2G4A,PTGIS,PTGS1,PTGS2,DAGLB
GO:BP	regulation of calcium ion transport	GO:0051924	0.00005141914954297582	259	235	14	18117	P2RX1,P2RX7,PIK3CG,GJA1,SNCA,PRKD1,PTGS2,ICAM1,IL16,LYN,TGFB1,CCL4,CCL5,CX3CL1
GO:BP	negative regulation of regulated secretory pathway	GO:1903306	0.00005179624474599087	22	235	5	18117	NOTCH1,HMOX1,LGALS9,CCR2,CD300A
GO:BP	positive regulation of transforming growth factor beta production	GO:0071636	0.00005179624474599087	22	235	5	18117	PTGS2,LGALS9,THBS1,CD200,CX3CL1
GO:BP	nucleic acid metabolic process	GO:0090304	0.00005563808513849295	5226	235	99	18117	MCPH1,MECOM,EDNRB,EGFR,ELF3,ENPP3,AGER,AIM2,AKNA,APOE,APP,SERPINE1,RORA,RPS19,RPS6KA5,NOTCH1,NOTCH2,NR1H3,NUPR1,ASH1L,ATM,PARP4,PDCD4,PDE2A,BCL6,C5AR1,FABP4,FANCA,FANCD2,GJA1,HAVCR2,HCK,HDAC9,HGF,SLC11A1,CAMK1D,CAMK4,PLD3,SNCA,PPARA,PPARD,PPARG,STAT3,STAT5A,STAT5B,PRKCA,PRKCQ,PRKCZ,PRKD1,PSMA1,PTAFR,PTGIS,PTPN2,NFKB1,NFKBIA,HMGB1,HMGB2,HMOX1,HSPD1,HYAL2,ICAM1,IGF1,IL18,IL18R1,IL18RAP,IL1RAP,IL33,…
GO:BP	monocarboxylic acid biosynthetic process	GO:0072330	0.00005587644189662887	226	235	13	18117	ABCD1,ALOX5,MGLL,NR1H3,GPX4,GSTP1,PLA2G4A,PTGIS,PTGS1,PTGS2,IDO1,LPL,DAGLB
GO:BP	interleukin-8 production	GO:0032637	0.00005610731064277598	104	235	9	18117	SERPINE1,F3,STAT3,HMGB1,HYAL2,LGALS9,TLR1,TLR2,TLR4
GO:BP	behavior	GO:0007610	0.00005617965251810961	586	235	22	18117	EGFR,ABHD12,AGER,APOE,APP,SCN9A,SERPINF1,GJA1,CAMK4,PJA2,SNCA,PPARA,STAT3,PRKCZ,PTGS2,IDO1,KIT,LDLR,LRRK2,THBS1,TLR2,CEBPB
GO:BP	response to interleukin-18	GO:0070673	0.00005631842743384531	11	235	4	18117	ALOX5,IL18,IL18R1,IL18RAP
GO:BP	positive regulation of interleukin-13 production	GO:0032736	0.00005631842743384531	11	235	4	18117	PRKCZ,IL1RAP,IL33,LGALS9
GO:BP	positive regulation of MHC class II biosynthetic process	GO:0045348	0.00005631842743384531	11	235	4	18117	IL33,JAK2,TLR4,CIITA
GO:BP	positive regulation of dendritic cell differentiation	GO:2001200	0.000056590393132931616	4	235	3	18117	AGER,HMGB1,LGALS9
GO:BP	response to caloric restriction	GO:0061771	0.000056590393132931616	4	235	3	18117	APOE,LDLR,RARRES2
GO:BP	response to interleukin-6	GO:0070741	0.00005697134629326646	57	235	7	18117	SOCS3,STAT3,PTGIS,PTPN2,NFKB1,ICAM1,JAK2
GO:BP	negative regulation of phosphate metabolic process	GO:0045936	0.0000575298647621044	543	235	21	18117	MFHAS1,APOE,NUPR1,PDCD4,FABP4,GSTP1,HGF,SIRPA,SLIT2,SNCA,PPARA,SOCS3,STAP1,STAT3,PRKCZ,PTPN2,HYAL2,LRRK2,LYN,CD300A,TNFAIP3
GO:BP	positive regulation of CD4-positive, alpha-beta T cell activation	GO:2000516	0.0000575298647621044	38	235	6	18117	PRKCQ,PRKCZ,NFKBID,IL18,LGALS9,CD81
GO:BP	positive regulation of fatty acid metabolic process	GO:0045923	0.0000575298647621044	38	235	6	18117	ABCD1,NR1H3,PPARA,PPARD,PPARG,PTGS2
GO:BP	regulation of transmembrane transport	GO:0034762	0.00005863115639773956	588	235	22	18117	EDNRA,APP,APPL2,SCN9A,P2RX7,PIK3CG,GJA1,C3,SNCA,STK39,PRKD1,PTAFR,IGF1,LYN,MAPK14,TCIRG1,TGFB1,THBS1,CCR2,CTSS,CX3CL1,CYBB
GO:BP	negative regulation of phosphorus metabolic process	GO:0010563	0.00005901714526258831	544	235	21	18117	MFHAS1,APOE,NUPR1,PDCD4,FABP4,GSTP1,HGF,SIRPA,SLIT2,SNCA,PPARA,SOCS3,STAP1,STAT3,PRKCZ,PTPN2,HYAL2,LRRK2,LYN,CD300A,TNFAIP3
GO:BP	ossification	GO:0001503	0.00005951920018739405	417	235	18	18117	EGFR,EPHA2,ALOX5,NOTCH1,P2RX7,HGF,PPARG,PRKD1,PTGS2,IGF1,MAPK14,RBPJ,TCIRG1,TGFB1,CEBPB,CSF1,CTNNBIP1,DHX9
GO:BP	interleukin-1-mediated signaling pathway	GO:0070498	0.00005978400331314779	105	235	9	18117	RPS6KA5,PSMA1,NFKB1,NFKBIA,IL1R1,IL1R2,IL1RAP,IRAK2,ZBP1
GO:BP	cell surface receptor signaling pathway involved in cell-cell signaling	GO:1905114	0.0000628290861429439	636	235	23	18117	EGFR,APOE,APP,SDC1,NOTCH1,P2RX1,P2RX7,GPRC5B,C3,SNCA,PRKCZ,PSMA1,NFKB1,ITGAM,LRRK2,MAPK14,RBPJ,TLR2,TNFAIP3,VPS35,CTNNBIP1,CYLD,DDX3X
GO:BP	fat cell differentiation	GO:0045444	0.00006323993589187299	229	235	13	18117	ALOX5,METRNL,RORA,FABP4,PPARD,PPARG,PTGS2,LPL,MAPK14,RARRES2,TRPV4,CEBPB,CMKLR1
GO:BP	sensory perception of pain	GO:0019233	0.00006439803724105094	106	235	9	18117	EDNRB,MGLL,SCN9A,P2RX7,PTAFR,PTGS2,LXN,CCR2,CNR2
GO:BP	negative regulation of cytokine production involved in inflammatory response	GO:1900016	0.00006669043437073208	39	235	6	18117	ABCD1,APPL2,PDCD4,SIRPA,PPARA,IL1R2
GO:BP	negative regulation of cytokine-mediated signaling pathway	GO:0001960	0.00007235037390099999	82	235	8	18117	NR1H3,GSTP1,SLIT2,PPARG,STAP1,PTPN2,IL1R2,CCL5
GO:BP	regulation of leukocyte apoptotic process	GO:2000106	0.00007235037390099999	82	235	8	18117	ADAM17,AXL,BCL6,PRKCQ,IDO1,LGALS9,LYN,CCL5
GO:BP	positive regulation of small GTPase mediated signal transduction	GO:0051057	0.00007235037390099999	82	235	8	18117	NOTCH1,NOTCH2,PIK3CG,IGF1,JAK2,LYN,RASGRP1,CSF1
GO:BP	nitric oxide biosynthetic process	GO:0006809	0.00007235037390099999	82	235	8	18117	RORA,SIRPA,PTGIS,PTGS2,ICAM1,JAK2,TLR4,CD47
GO:BP	cellular macromolecule biosynthetic process	GO:0034645	0.00007277074236818465	5051	235	96	18117	MCPH1,MECOM,EDNRB,EGFR,EIF2AK1,ELF3,AGER,AIM2,AKNA,APOE,APP,SERPINE1,RORA,RPS19,RPS6KA5,NOTCH1,NOTCH2,NR1H3,NUPR1,ASH1L,ATM,PARP4,PDCD4,PDE2A,BCL6,C5AR1,FABP4,FANCA,FANCD2,GJA1,HAVCR2,HCK,HDAC9,HGF,SLC11A1,CAMK1D,CAMK4,SNCA,PPARA,PPARD,PPARG,STAT3,STAT5A,STAT5B,PRKCQ,PRKCZ,PRKD1,PSMA1,PTAFR,PTGIS,PTPN2,NDST1,NFKB1,NFKBIA,HMGB1,HMGB2,HMOX1,HSPD1,HYAL2,ICAM1,IGF1,IL18,IL18R1,IL18RAP,IL1RAP,IL33,IRA…
GO:BP	central nervous system development	GO:0007417	0.00007340700939201383	1032	235	31	18117	MCPH1,EGFR,AGER,AKNA,APP,RORA,NOTCH1,ATM,ATRN,AXL,C5AR1,FANCD2,GRN,GSTP1,C3,SLIT2,PPARG,STAT3,NDST1,NDUFS4,ITGAM,LDLR,LRRK2,LYN,RBPJ,TBC1D23,TGFB1,TLR2,TLR4,TNFRSF1B,CSF1R
GO:BP	regulation of metal ion transport	GO:0010959	0.00007340700939201383	268	235	14	18117	P2RX1,P2RX7,PIK3CG,GJA1,SNCA,PRKD1,PTGS2,ICAM1,IL16,LYN,TGFB1,CCL4,CCL5,CX3CL1
GO:BP	leukocyte apoptotic process	GO:0071887	0.00007429792220431806	108	235	9	18117	ADAM17,AXL,BCL6,PRKCQ,IDO1,IL2RA,LGALS9,LYN,CCL5
GO:BP	negative regulation of cellular response to insulin stimulus	GO:1900077	0.00007688513416455878	40	235	6	18117	APPL2,SOCS3,PRKCQ,PRKCZ,PTPN2,LPL
GO:BP	response to organophosphorus	GO:0046683	0.00007848290232813173	137	235	10	18117	APP,SDC1,P2RX1,P2RX7,PDE2A,PIK3CG,PTAFR,PTGS2,NDUFS4,HSPD1
GO:BP	extrinsic apoptotic signaling pathway via death domain receptors	GO:0008625	0.0000786049771177805	83	235	8	18117	SERPINE1,HGF,HMGB2,HMOX1,ICAM1,THBS1,TNFAIP3,DDX3X
GO:BP	positive regulation of interferon-alpha production	GO:0032727	0.00007871078437019123	24	235	5	18117	HMGB1,HSPD1,TLR4,DHX9,DDX3X
GO:BP	cellular response to low-density lipoprotein particle stimulus	GO:0071404	0.00007871078437019123	24	235	5	18117	FCER1G,PPARG,LDLR,LPL,CD81
GO:BP	dendritic cell chemotaxis	GO:0002407	0.00007871078437019123	24	235	5	18117	PIK3CG,HMGB1,LGALS9,CCL5,CCR2
GO:BP	regulation of lipopolysaccharide-mediated signaling pathway	GO:0031664	0.00007871078437019123	24	235	5	18117	PRKCA,LY86,LY96,TNFAIP3,CX3CL1
GO:BP	positive regulation of cytokine production involved in inflammatory response	GO:1900017	0.00007871078437019123	24	235	5	18117	GBP5,STAT3,KPNA6,TLR4,CD6
GO:BP	detection of molecule of bacterial origin	GO:0032490	0.00008060093414909925	12	235	4	18117	LY96,TLR1,TLR2,TLR4
GO:BP	regulation of neutrophil activation	GO:1902563	0.00008060093414909925	12	235	4	18117	GRN,PTAFR,ITGAM,CD300A
GO:BP	regulation of dendritic cell differentiation	GO:2001198	0.00008060093414909925	12	235	4	18117	AGER,HMGB1,LGALS9,CEBPB
GO:BP	complement receptor mediated signaling pathway	GO:0002430	0.00008060093414909925	12	235	4	18117	C5AR1,FPR1,FPR3,CMKLR1
GO:BP	interleukin-2-mediated signaling pathway	GO:0038110	0.00008060093414909925	12	235	4	18117	STAT5A,STAT5B,PTPN2,IL2RA
GO:BP	positive regulation of cysteine-type endopeptidase activity involved in apoptotic process	GO:0043280	0.00008263142623455926	138	235	10	18117	P2RX1,F3,SNCA,PPARG,HMGB1,HSPD1,JAK2,LGALS9,UACA,DDX3X
GO:BP	multi-organism reproductive process	GO:0044703	0.00008402153130094444	1040	235	31	18117	EDNRB,ACE,APP,NOTCH1,P2RX1,ASH1L,ATM,AXL,BCL6,FANCA,FANCD2,GJA1,GPX4,HAVCR2,PPARD,STAT3,STAT5B,PTAFR,PTGFR,PTGS2,HMGB2,IDO1,IGF1,JAM3,KIT,KPNA6,LGALS9,LRRK2,TGFB1,TIMP1,DDX3X
GO:BP	myoblast differentiation	GO:0045445	0.00008477063959283256	84	235	8	18117	SDC1,NOTCH1,PPARD,IGF1,IL18,MAPK14,RBPJ,CSRP3
GO:BP	negative regulation of apoptotic signaling pathway	GO:2001234	0.00008485156655216452	236	235	13	18117	SERPINE1,GSTP1,HGF,PTGS2,HMGB2,HMOX1,ICAM1,IGF1,LRRK2,THBS1,TNFAIP3,CX3CL1,DDX3X
GO:BP	lymphocyte homeostasis	GO:0002260	0.0000865499741196218	61	235	7	18117	STAT5B,IL2RA,LGALS9,LYN,TCIRG1,TGFB1,TNFAIP3
GO:BP	modulation of chemical synaptic transmission	GO:0050804	0.00008716384010434992	430	235	18	18117	EGFR,ABR,AGER,APOE,APP,P2RX1,BCR,SNCA,STAT3,PRKCZ,PTGS2,PXK,JAK2,KIT,LRRK2,CCR2,CNR2,CX3CL1
GO:BP	regulation of natural killer cell mediated cytotoxicity	GO:0042269	0.00008718444346852443	41	235	6	18117	SERPINB9,HAVCR2,STAT5B,IL18RAP,LGALS9,RASGRP1
GO:BP	regulation of triglyceride metabolic process	GO:0090207	0.00008718444346852443	41	235	6	18117	APOE,NR1H3,PIK3CG,C3,LDLR,DAGLB
GO:BP	semi-lunar valve development	GO:1905314	0.00008718444346852443	41	235	6	18117	NOTCH1,NOTCH2,SLIT2,RBPJ,TGFB1,TNFRSF1B
GO:BP	response to reactive oxygen species	GO:0000302	0.00008821471294049916	237	235	13	18117	EGFR,APOE,SDC1,AXL,GSTP1,HGF,SIRPA,HMOX1,HSPD1,HYAL2,IL18RAP,LRRK2,TNFAIP3
GO:BP	regulation of trans-synaptic signaling	GO:0099177	0.00008946668120685728	431	235	18	18117	EGFR,ABR,AGER,APOE,APP,P2RX1,BCR,SNCA,STAT3,PRKCZ,PTGS2,PXK,JAK2,KIT,LRRK2,CCR2,CNR2,CX3CL1
GO:BP	B cell differentiation	GO:0030183	0.00009269732528612064	140	235	10	18117	ADAM17,NOTCH2,ATM,BCL6,HDAC9,STAT5B,PTPN2,KIT,RBPJ,TCIRG1
GO:BP	cellular catabolic process	GO:0044248	0.0000982151083641177	2347	235	54	18117	ENPP3,ABCD1,ABHD12,ACE,ACER3,ADAMTS12,MGLL,APOE,APP,AOAH,RPS19,NUPR1,P2RX7,ATM,PDE2A,PDE5A,PIK3CG,FABP4,HGF,SLC11A1,PLA2G4A,PLA2G7,SNCA,PPARA,PPARD,STAT3,PRKCA,PRKD1,PSMA1,HMGB1,HMGB2,HMOX1,IDO1,IGF1,IL33,LDLR,LPL,LRRK2,MAPK14,MAPKAPK2,TCIRG1,TIMP1,CD81,TNFAIP3,TNFRSF1B,VPS35,CTSC,CTSS,DHX9,DICER1,CYLD,DAGLB,DNASE1,DROSHA
GO:BP	import into nucleus	GO:0051170	0.00009859676954263062	172	235	11	18117	APPL2,STAT3,PRKD1,PTGS2,NFKBIA,HYAL2,JAK2,KPNA6,LRRK2,MAPK14,TGFB1
GO:BP	negative regulation of reactive oxygen species biosynthetic process	GO:1903427	0.00009990575422826648	42	235	6	18117	ABCD1,SIRPA,PPARA,STAT3,PTGIS,HSPD1
GO:BP	positive regulation of glial cell differentiation	GO:0045687	0.00009990575422826648	42	235	6	18117	NOTCH1,PPARG,TGFB1,TLR2,TNFRSF1B,DICER1
GO:BP	triglyceride metabolic process	GO:0006641	0.00010396306670040684	113	235	9	18117	MGLL,APOE,NR1H3,PIK3CG,FABP4,C3,LDLR,LPL,DAGLB
GO:BP	heart valve development	GO:0003170	0.00010585423942127883	63	235	7	18117	NOTCH1,NOTCH2,PDE2A,SLIT2,RBPJ,TGFB1,TNFRSF1B
GO:BP	lymphocyte chemotaxis	GO:0048247	0.00010585423942127883	63	235	7	18117	ADAM17,PIK3CG,STK39,CCL4,CCL5,CCR2,CX3CL1
GO:BP	chemokine-mediated signaling pathway	GO:0070098	0.00010801017437189997	87	235	8	18117	SLIT2,STK39,CCL4,CCL5,CCR2,CMKLR1,CX3CL1,CXCL2
GO:BP	positive regulation of membrane invagination	GO:1905155	0.00011223116831392226	13	235	4	18117	APPL2,C3,PPARG,STAP1
GO:BP	cellular response to interleukin-2	GO:0071352	0.00011223116831392226	13	235	4	18117	STAT5A,STAT5B,PTPN2,IL2RA
GO:BP	respiratory burst involved in defense response	GO:0002679	0.00011223116831392226	13	235	4	18117	RPS19,PIK3CG,GRN,HCK
GO:BP	macrophage proliferation	GO:0061517	0.00011223116831392226	13	235	4	18117	IL33,CSF1,CSF1R,CX3CL1
GO:BP	negative regulation of macrophage derived foam cell differentiation	GO:0010745	0.00011223116831392226	13	235	4	18117	NR1H3,PPARA,PPARG,NFKBIA
GO:BP	positive regulation of phagocytosis, engulfment	GO:0060100	0.00011223116831392226	13	235	4	18117	APPL2,C3,PPARG,STAP1
GO:BP	response to toxic substance	GO:0009636	0.00011302458867206661	243	235	13	18117	ALOX5AP,APOE,SCN9A,SDC1,NUPR1,GPX4,GSTP1,PTGS1,PTGS2,LYN,TLR2,CCL4,CCL5
GO:BP	regulation of lymphocyte chemotaxis	GO:1901623	0.0001148590648134862	26	235	5	18117	ADAM17,STK39,CCL4,CCL5,CCR2
GO:BP	regulation of response to interferon-gamma	GO:0060330	0.0001148590648134862	26	235	5	18117	NR1H3,PPARG,SOCS3,PTPN2,JAK2
GO:BP	myeloid leukocyte cytokine production	GO:0061082	0.0001148590648134862	26	235	5	18117	BCL6,GPRC5B,HMOX1,KIT,TLR4
GO:BP	growth hormone receptor signaling pathway	GO:0060396	0.0001148590648134862	26	235	5	18117	STAT3,STAT5A,STAT5B,JAK2,LYN
GO:BP	regulation of interferon-gamma-mediated signaling pathway	GO:0060334	0.0001148590648134862	26	235	5	18117	NR1H3,PPARG,SOCS3,PTPN2,JAK2
GO:BP	negative regulation of response to cytokine stimulus	GO:0060761	0.000115744420200955	88	235	8	18117	NR1H3,GSTP1,SLIT2,PPARG,STAP1,PTPN2,IL1R2,CCL5
GO:BP	defense response to Gram-negative bacterium	GO:0050829	0.000115744420200955	88	235	8	18117	SERPINE1,RPS19,SLC11A1,PRKD1,HMGB2,RARRES2,TLR4,DROSHA
GO:BP	regulation of vasoconstriction	GO:0019229	0.000115744420200955	64	235	7	18117	EGFR,ACE,P2RX1,GJA1,PTAFR,PTGS2,ICAM1
GO:BP	negative regulation of cellular component organization	GO:0051129	0.00011727526002111502	759	235	25	18117	ACE,APOE,NOTCH1,NR1H3,NUPR1,ATM,HGF,SLIT2,SNCA,STAP1,PRKCZ,PRKD1,HMGB1,IGF1,JAM3,LDLR,LRRK2,THBS1,TLR2,CD300A,CDH5,TNFRSF1B,TRPV4,CTNNBIP1,DDX3X
GO:BP	female sex differentiation	GO:0046660	0.00011736587261111241	115	235	9	18117	NUPR1,ATM,AXL,FANCA,SLIT2,STAT5B,ICAM1,KIT,CEBPB
GO:BP	regulation of carbohydrate metabolic process	GO:0006109	0.0001228779789141295	210	235	12	18117	APP,RORA,NUPR1,P2RX7,SNCA,PPARA,STAT3,PTAFR,PTPN2,NFKB1,HMGB1,IGF1
GO:BP	extracellular matrix organization	GO:0030198	0.00012510166163553482	401	235	17	18117	ELF3,ABI3BP,ADAMTS12,APP,SERPINE1,NOTCH1,FN1,ICAM1,ITGAM,ITGB6,JAM3,TGFB1,THBS1,TIMP1,CD47,TNFRSF1B,CTSS
GO:BP	tumor necrosis factor-mediated signaling pathway	GO:0033209	0.0001252080128788885	177	235	11	18117	ADAM17,AIM2,GSTP1,CASP4,PSMA1,PTPN2,NFKBIA,JAK2,TNFAIP3,TNFRSF1B,CYLD
GO:BP	movement in host environment	GO:0052126	0.0001252080128788885	177	235	11	18117	EGFR,EPHA2,AXL,SLAMF1,HYAL2,ICAM1,ITGB6,LDLR,LGALS9,CD81,CIITA
GO:BP	regulation of nervous system development	GO:0051960	0.0001252080128788885	443	235	18	18117	APPL2,SERPINF1,NOTCH1,FN1,HGF,SLIT2,PPARG,HMGB2,IL1RAP,KIT,LDLR,LYN,TGFB1,TLR2,TNFRSF1B,CTSC,DICER1,CX3CL1
GO:BP	neuron projection development	GO:0031175	0.0001252080128788885	1012	235	30	18117	EGFR,EPHA2,AGER,APOE,APP,SERPINF1,RPS6KA5,NOTCH1,NOTCH2,FN1,GJA1,GRN,HGF,SLIT2,CAMK1D,PRKCA,PRKCQ,PRKCZ,PRKD1,HMGB1,JAK2,JAM3,LRRK2,LYN,TBC1D23,TRPV4,ULK4,CSF1R,DICER1,CX3CL1
GO:BP	response to inorganic substance	GO:0010035	0.00012578516994171942	575	235	21	18117	EGFR,ALOX5AP,APP,SDC1,SERPINF1,AXL,FABP4,HGF,SIRPA,SNCA,PTGS2,HMOX1,HSPD1,ICAM1,IL18RAP,KIT,LRRK2,TCIRG1,THBS1,TNFAIP3,CYBB
GO:BP	regulation of multicellular organism growth	GO:0040014	0.0001268398412104845	65	235	7	18117	APP,ATRN,STAT3,STAT5A,STAT5B,IGF1,CSF1
GO:BP	maternal process involved in female pregnancy	GO:0060135	0.0001268398412104845	65	235	7	18117	ASH1L,GJA1,HAVCR2,PPARD,PTGS2,KPNA6,LGALS9
GO:BP	positive regulation of ATP metabolic process	GO:1903580	0.00012755074217114213	44	235	6	18117	APP,NUPR1,P2RX7,PPARA,STAT3,IGF1
GO:BP	extracellular structure organization	GO:0043062	0.0001279946851885871	402	235	17	18117	ELF3,ABI3BP,ADAMTS12,APP,SERPINE1,NOTCH1,FN1,ICAM1,ITGAM,ITGB6,JAM3,TGFB1,THBS1,TIMP1,CD47,TNFRSF1B,CTSS
GO:BP	positive regulation of T-helper 1 cell cytokine production	GO:2000556	0.00012833859789898052	5	235	3	18117	IL18,IL18R1,IL1R1
GO:BP	mast cell proliferation	GO:0070662	0.00012833859789898052	5	235	3	18117	ENPP3,KIT,LYN
GO:BP	regulation of T-helper 1 cell cytokine production	GO:2000554	0.00012833859789898052	5	235	3	18117	IL18,IL18R1,IL1R1
GO:BP	T-helper 1 cell cytokine production	GO:0035744	0.00012833859789898052	5	235	3	18117	IL18,IL18R1,IL1R1
GO:BP	regulation of T cell activation via T cell receptor contact with antigen bound to MHC molecule on antigen presenting cell	GO:2001188	0.00012833859789898052	5	235	3	18117	HAVCR2,LGALS9,CD81
GO:BP	intracellular receptor signaling pathway	GO:0030522	0.00013107733789840045	284	235	14	18117	RORA,NR1H3,PPARA,PPARD,PPARG,STAT3,PRCP,PTGIS,NFKBIA,IRAK2,JAK2,TLR4,TNFAIP3,CYLD
GO:BP	regulation of endocytosis	GO:0030100	0.00013276173652240926	212	235	12	18117	APOE,APPL2,SERPINE1,NR1H3,AXL,C3,SNCA,PPARG,STAP1,PRKD1,LRRK2,CD300A
GO:BP	external encapsulating structure organization	GO:0045229	0.00013527604721533617	404	235	17	18117	ELF3,ABI3BP,ADAMTS12,APP,SERPINE1,NOTCH1,FN1,ICAM1,ITGAM,ITGB6,JAM3,TGFB1,THBS1,TIMP1,CD47,TNFRSF1B,CTSS
GO:BP	placenta development	GO:0001890	0.0001354445116099681	147	235	10	18117	NOTCH2,ASH1L,GJA1,PPARD,PPARG,SOCS3,PTGS2,MAPK14,RBPJ,CEBPB
GO:BP	regulation of nervous system process	GO:0031644	0.0001354445116099681	147	235	10	18117	EDNRB,MGLL,APP,HGF,PRKCZ,PTAFR,LRRK2,TNFRSF1B,CTSC,DICER1
GO:BP	cellular response to growth hormone stimulus	GO:0071378	0.00013568831392473047	27	235	5	18117	STAT3,STAT5A,STAT5B,JAK2,LYN
GO:BP	glucose homeostasis	GO:0042593	0.00013568831392473047	248	235	13	18117	AGER,ALOX5,APPL2,SERPINF1,PPARD,PPARG,STAT3,PRCP,PTPN2,ICAM1,TRPV4,CSRP3,HK1
GO:BP	growth	GO:0040007	0.0001381168911811301	967	235	29	18117	EGFR,ADAM17,APOE,APP,NOTCH1,NOTCH2,ATM,ATRN,BCL6,FN1,GJA1,SLIT2,PPARA,PPARD,PPARG,SOCS3,STAT3,STAT5A,STAT5B,PRKCQ,PRKCZ,HYAL2,IGF1,MAPK14,RBPJ,TGFB1,CD81,CSF1,DDX3X
GO:BP	positive regulation of gliogenesis	GO:0014015	0.00013816241051562133	66	235	7	18117	NOTCH1,PPARG,LYN,TGFB1,TLR2,TNFRSF1B,DICER1
GO:BP	carbohydrate homeostasis	GO:0033500	0.00014101081785325412	249	235	13	18117	AGER,ALOX5,APPL2,SERPINF1,PPARD,PPARG,STAT3,PRCP,PTPN2,ICAM1,TRPV4,CSRP3,HK1
GO:BP	neural precursor cell proliferation	GO:0061351	0.0001427979021914281	148	235	10	18117	AKNA,APPL2,RORA,NOTCH1,C5AR1,LRRK2,LYN,TGFB1,CX3CL1,DAGLB
GO:BP	regulation of vascular permeability	GO:0043114	0.00014303305347447906	45	235	6	18117	APOE,PDE2A,SLIT2,CDH5,TRPV4,CTNNBIP1
GO:BP	regulation of binding	GO:0051098	0.00014303305347447906	365	235	16	18117	ACE,AGER,APOE,APP,PPARA,PPARG,NFKBIA,HMGB1,HMGB2,HMOX1,IGF1,JAK2,LRRK2,TGFB1,CTNNBIP1,DHX9
GO:BP	animal organ morphogenesis	GO:0009887	0.00014432091992372522	1073	235	31	18117	ELF3,EPHA2,SDC1,SERPINE1,NOTCH1,NOTCH2,ASH1L,ATRN,PDCD4,FANCD2,FGFR1,HGF,SLIT2,PPARA,STAT3,PSMA1,NDST1,HYAL2,ITGB6,LRRK2,MAPK14,RBPJ,TCIRG1,TGFB1,TGM2,TNFAIP3,TRPV4,CEBPB,CSF1,CSF1R,CTNNBIP1
GO:BP	cell junction organization	GO:0034330	0.00014533654647505087	722	235	24	18117	EPHA2,ACE,APOE,APP,BCR,C5AR1,FN1,GJA1,C3,SNCA,PRKCA,IL1RAP,ITGAM,JAM3,LRFN5,LRRK2,MAPK14,THBS1,TLR2,CDH5,TRPV4,VPS35,CSF1R,CX3CL1
GO:BP	response to interleukin-2	GO:0070669	0.0001488031254429034	14	235	4	18117	STAT5A,STAT5B,PTPN2,IL2RA
GO:BP	germinal center formation	GO:0002467	0.0001488031254429034	14	235	4	18117	ADAM17,BCL6,TNFAIP3,UNC13D
GO:BP	positive regulation of monocyte chemotactic protein-1 production	GO:0071639	0.0001488031254429034	14	235	4	18117	AGER,HMGB1,LGALS9,TRPV4
GO:BP	regulation of ion transmembrane transport	GO:0034765	0.00015002279980587743	583	235	21	18117	EDNRA,APP,APPL2,SCN9A,P2RX7,PIK3CG,C3,SNCA,STK39,PRKD1,PTAFR,IGF1,LYN,MAPK14,TCIRG1,TGFB1,THBS1,CCR2,CTSS,CX3CL1,CYBB
GO:BP	negative regulation of neuron apoptotic process	GO:0043524	0.00015896599924626826	150	235	10	18117	APOE,AXL,C5AR1,GRN,SNCA,HMOX1,HSPD1,JAK2,CEBPB,CX3CL1
GO:BP	T cell chemotaxis	GO:0010818	0.00016057529196208736	28	235	5	18117	ADAM17,PIK3CG,STK39,CCL5,CCR2
GO:BP	positive regulation of vascular endothelial growth factor production	GO:0010575	0.00016057529196208736	28	235	5	18117	RORA,C5AR1,C3,PTGS2,CXCL17
GO:BP	regulation of p38MAPK cascade	GO:1900744	0.00016057529196208736	46	235	6	18117	AGER,MFHAS1,HGF,PJA2,ULK4,CYLD
GO:BP	negative regulation of type I interferon production	GO:0032480	0.00016057529196208736	46	235	6	18117	HAVCR2,SIRPA,REL,RELB,TNFAIP3,CYLD
GO:BP	positive regulation of phospholipase C activity	GO:0010863	0.00016057529196208736	46	235	6	18117	EDNRA,EGFR,C5AR1,FGFR1,PTAFR,KIT
GO:BP	negative regulation of toll-like receptor signaling pathway	GO:0034122	0.00016057529196208736	46	235	6	18117	MFHAS1,LY96,LYN,TLR4,CD300A,TNFAIP3
GO:BP	regulation of nitric oxide biosynthetic process	GO:0045428	0.00016536427147087148	68	235	7	18117	SIRPA,PTGIS,PTGS2,ICAM1,JAK2,TLR4,CD47
GO:BP	positive regulation of stress-activated MAPK cascade	GO:0032874	0.00016890934835285588	121	235	9	18117	AGER,MFHAS1,APP,SLAMF1,PJA2,HMGB1,RASGRP1,TLR4,TRPV4
GO:BP	negative regulation of leukocyte migration	GO:0002686	0.00018140260997337828	47	235	6	18117	SLIT2,STAP1,HMOX1,IL33,CD200,CD300A
GO:BP	negative regulation of cold-induced thermogenesis	GO:0120163	0.00018140260997337828	47	235	6	18117	ADAM17,NOTCH1,NR1H3,IL18R1,RBPJ,TLR4
GO:BP	negative regulation of protein phosphorylation	GO:0001933	0.0001827944318491483	373	235	16	18117	APOE,PDCD4,FABP4,GSTP1,HGF,SIRPA,SLIT2,SNCA,SOCS3,PRKCZ,PTPN2,HYAL2,LRRK2,LYN,CD300A,TNFAIP3
GO:BP	regulation of viral life cycle	GO:1903900	0.00018617143614654296	153	235	10	18117	NOTCH1,AXL,PPARA,KPNA6,LGALS9,CCL5,CD28,TNIP1,CIITA,DDX3X
GO:BP	intrinsic apoptotic signaling pathway	GO:0097193	0.00018617143614654296	294	235	14	18117	EPHA2,NUPR1,ATM,SGMS1,CASP4,PTGS2,PTPN2,HMOX1,JAK2,LRRK2,TNFRSF1B,CEBPB,CYLD,DDX3X
GO:BP	learning or memory	GO:0007611	0.00019169141858098229	257	235	13	18117	EGFR,AGER,APOE,APP,SERPINF1,CAMK4,PJA2,PRKCZ,PTGS2,KIT,LDLR,TLR2,CEBPB
GO:BP	regulation of protein secretion	GO:0050708	0.00019283529658452303	295	235	14	18117	EGFR,ALOX5,APOE,NR1H3,GJA1,PPARD,PRKCA,IGF1,JAK2,TCIRG1,TLR2,TLR4,CCL5,CD200
GO:BP	positive regulation of fatty acid oxidation	GO:0046321	0.0001972509826587454	15	235	4	18117	ABCD1,PPARA,PPARD,PPARG
GO:BP	CD40 signaling pathway	GO:0023035	0.0001972509826587454	15	235	4	18117	FANCA,FANCD2,SLAMF1,TNFAIP3
GO:BP	negative regulation of T cell proliferation	GO:0042130	0.00019759425032973707	70	235	7	18117	HAVCR2,SPN,IDO1,IL2RA,LGALS9,TGFB1,CEBPB
GO:BP	regulation of nitric oxide metabolic process	GO:0080164	0.00019759425032973707	70	235	7	18117	SIRPA,PTGIS,PTGS2,ICAM1,JAK2,TLR4,CD47
GO:BP	negative regulation of smooth muscle cell proliferation	GO:0048662	0.00019759425032973707	70	235	7	18117	PDCD4,GSTP1,PPARD,PPARG,HMOX1,TNFAIP3,CTNNBIP1
GO:BP	positive regulation of T cell mediated immunity	GO:0002711	0.00020201833907295484	48	235	6	18117	PRKCZ,HSPD1,IL18,IL18R1,IL1R1,CD81
GO:BP	regulation of phospholipase C activity	GO:1900274	0.00020201833907295484	48	235	6	18117	EDNRA,EGFR,C5AR1,FGFR1,PTAFR,KIT
GO:BP	acylglycerol catabolic process	GO:0046464	0.00020201833907295484	48	235	6	18117	ABHD12,MGLL,PIK3CG,FABP4,LPL,DAGLB
GO:BP	response to cold	GO:0009409	0.00020201833907295484	48	235	6	18117	METRNL,APPL2,PPARG,NFKBIA,HSPD1,LPL
GO:BP	neutral lipid catabolic process	GO:0046461	0.00020201833907295484	48	235	6	18117	ABHD12,MGLL,PIK3CG,FABP4,LPL,DAGLB
GO:BP	regulation of cell adhesion mediated by integrin	GO:0033628	0.00020201833907295484	48	235	6	18117	EPHA2,SERPINE1,PIK3CG,JAM3,LYN,CCL5
GO:BP	female gonad development	GO:0008585	0.00020520283063186524	96	235	8	18117	NUPR1,ATM,FANCA,SLIT2,STAT5B,ICAM1,KIT,CEBPB
GO:BP	neuron development	GO:0048666	0.00020898068033320524	1149	235	32	18117	EDNRB,EGFR,EPHA2,AGER,APOE,APP,SERPINF1,RPS6KA5,NOTCH1,NOTCH2,FN1,GJA1,GRN,HGF,C3,SLIT2,CAMK1D,PRKCA,PRKCQ,PRKCZ,PRKD1,HMGB1,JAK2,JAM3,LRRK2,LYN,TBC1D23,TRPV4,ULK4,CSF1R,DICER1,CX3CL1
GO:BP	cognition	GO:0050890	0.00021257392126983876	298	235	14	18117	EGFR,AGER,APOE,APP,SERPINF1,C5AR1,CAMK4,PJA2,PRKCZ,PTGS2,KIT,LDLR,TLR2,CEBPB
GO:BP	response to chemokine	GO:1990868	0.00022015022241338305	97	235	8	18117	SLIT2,STK39,CCL4,CCL5,CCR2,CMKLR1,CX3CL1,CXCL2
GO:BP	positive regulation of cold-induced thermogenesis	GO:0120162	0.00022015022241338305	97	235	8	18117	APPL2,FABP4,GJA1,IL18,JAK2,CCR2,CEBPB,CMKLR1
GO:BP	cellular response to chemokine	GO:1990869	0.00022015022241338305	97	235	8	18117	SLIT2,STK39,CCL4,CCL5,CCR2,CMKLR1,CX3CL1,CXCL2
GO:BP	regulation of mast cell degranulation	GO:0043304	0.0002221212006986316	30	235	5	18117	HMOX1,LGALS9,LYN,CD300A,UNC13D
GO:BP	brown fat cell differentiation	GO:0050873	0.00022604038395142436	49	235	6	18117	METRNL,FABP4,PTGS2,MAPK14,TRPV4,CEBPB
GO:BP	regulation of developmental growth	GO:0048638	0.00023019973403345687	340	235	15	18117	APOE,APP,NOTCH1,ATRN,FN1,GJA1,PPARA,PPARD,STAT3,STAT5A,STAT5B,IGF1,MAPK14,RBPJ,CSF1
GO:BP	regulation of glial cell differentiation	GO:0045685	0.0002340174767205943	72	235	7	18117	NOTCH1,PPARG,LDLR,TGFB1,TLR2,TNFRSF1B,DICER1
GO:BP	B cell proliferation	GO:0042100	0.00023597539716974222	98	235	8	18117	ATM,BCL6,HSPD1,LYN,RASGRP1,TLR4,CD300A,CD81
GO:BP	positive regulation of organelle organization	GO:0010638	0.00023626991213413786	603	235	21	18117	SDC1,RPS6KA5,P2RX7,ATM,BCL6,GRN,HCK,SNCA,STAP1,PRKCQ,PRKD1,ICAM1,IGF1,LRRK2,RICTOR,TGFB1,CD28,CD47,TRPV4,VPS35,CX3CL1
GO:BP	negative regulation of mast cell degranulation	GO:0043305	0.00023946731926660782	6	235	3	18117	HMOX1,LGALS9,CD300A
GO:BP	nucleotide-binding oligomerization domain containing 1 signaling pathway	GO:0070427	0.00023946731926660782	6	235	3	18117	NFKBIA,TLR4,TNFAIP3
GO:BP	microglia differentiation	GO:0014004	0.00023946731926660782	6	235	3	18117	APP,TGFB1,TLR2
GO:BP	mast cell cytokine production	GO:0032762	0.00023946731926660782	6	235	3	18117	BCL6,HMOX1,KIT
GO:BP	negative regulation of toll-like receptor 2 signaling pathway	GO:0034136	0.00023946731926660782	6	235	3	18117	MFHAS1,LYN,TNFAIP3
GO:BP	positive regulation of cell development	GO:0010720	0.00024239323212376306	302	235	14	18117	SERPINF1,NOTCH1,FN1,SLIT2,PPARG,KIT,LYN,TGFB1,TLR2,CDH5,TNFRSF1B,UNC13D,DICER1,CX3CL1
GO:BP	regulation of viral process	GO:0050792	0.00024685004515318464	192	235	11	18117	NOTCH1,AXL,PPARA,KPNA6,LGALS9,CCL5,CD28,TNIP1,CIITA,DHX9,DDX3X
GO:BP	cellular process	GO:0009987	0.0002489964191170659	17171	235	234	18117	MCPH1,MECOM,EDNRA,EDNRB,EGFR,EIF2AK1,ELF3,ENPP3,EPHA2,ABCC1,ABCD1,ABHD12,ABI3BP,ABR,ACE,ACER3,ADAM17,ADAMTS12,AGER,AIM2,AK7,AKNA,ALDH2,ALOX5,ALOX5AP,METRNL,MFHAS1,MGLL,APOE,APP,APPL2,AOAH,MS4A2,SCN9A,SCNN1B,SDC1,SERPINB9,SERPINE1,SERPINF1,RORA,RPS19,RPS6KA5,NOTCH1,NOTCH2,NR1H3,NUPR1,OLR1,P2RX1,P2RX7,ASH1L,ATM,ATRN,AXL,PARP4,PDCD4,PDE2A,PDE5A,PIK3AP1,PIK3CG,BCL6,BCR,SGMS1,C5AR1,F3,F8,FABP4,FANCA,F…
GO:BP	regulation of multi-organism process	GO:0043900	0.00025038337196190764	50	235	6	18117	EDNRB,PRKCA,LY86,LY96,TNFAIP3,CX3CL1
GO:BP	positive regulation of cytokine-mediated signaling pathway	GO:0001961	0.00025038337196190764	50	235	6	18117	ADAM17,AXL,CASP4,IL1R1,ZBP1,CSF1
GO:BP	prostanoid metabolic process	GO:0006692	0.00025038337196190764	50	235	6	18117	GSTP1,PLA2G4A,PTGIS,PTGS1,PTGS2,DAGLB
GO:BP	prostaglandin metabolic process	GO:0006693	0.00025038337196190764	50	235	6	18117	GSTP1,PLA2G4A,PTGIS,PTGS1,PTGS2,DAGLB
GO:BP	cholesterol homeostasis	GO:0042632	0.00025063797165328285	99	235	8	18117	APOE,RORA,NR1H3,FABP4,HDAC9,IL18,LDLR,LPL
GO:BP	lipoprotein catabolic process	GO:0042159	0.00025109122366484847	16	235	4	18117	ABHD12,APOE,ATM,LDLR
GO:BP	positive regulation of T cell chemotaxis	GO:0010820	0.00025109122366484847	16	235	4	18117	ADAM17,STK39,CCL5,CCR2
GO:BP	lipoxygenase pathway	GO:0019372	0.00025109122366484847	16	235	4	18117	ALOX5,ALOX5AP,GPX4,PTGS2
GO:BP	NLRP3 inflammasome complex assembly	GO:0044546	0.00025109122366484847	16	235	4	18117	AIM2,GBP5,TLR4,DDX3X
GO:BP	regulation of MHC class II biosynthetic process	GO:0045346	0.00025109122366484847	16	235	4	18117	IL33,JAK2,TLR4,CIITA
GO:BP	positive regulation of viral genome replication	GO:0045070	0.000256335433549371	31	235	5	18117	NOTCH1,PPARA,CCL5,CD28,DDX3X
GO:BP	positive regulation of neurogenesis	GO:0050769	0.0002633427095641452	229	235	12	18117	SERPINF1,NOTCH1,FN1,SLIT2,PPARG,KIT,LYN,TGFB1,TLR2,TNFRSF1B,DICER1,CX3CL1
GO:BP	cell projection organization	GO:0030030	0.0002643551760087585	1609	235	40	18117	EGFR,EPHA2,ABCD1,AGER,AK7,APOE,APP,SERPINF1,RPS6KA5,NOTCH1,NOTCH2,P2RX7,FN1,GJA1,GRN,HGF,SLIT2,CAMK1D,PMP22,STAP1,PRKCA,PRKCQ,PRKCZ,PRKD1,HMGB1,ICAM1,JAK2,JAM3,KIT,LRRK2,LYN,TBC1D23,TCIRG1,TRPV4,ULK4,VPS35,CSF1R,DICER1,CX3CL1,CYLD
GO:BP	lymphocyte apoptotic process	GO:0070227	0.0002735884112849039	74	235	7	18117	BCL6,PRKCQ,IDO1,IL2RA,LGALS9,LYN,CCL5
GO:BP	unsaturated fatty acid biosynthetic process	GO:0006636	0.00027766975412021644	51	235	6	18117	ABCD1,PLA2G4A,PTGIS,PTGS1,PTGS2,DAGLB
GO:BP	regulation of CD4-positive, alpha-beta T cell differentiation	GO:0043370	0.00027766975412021644	51	235	6	18117	BCL6,PRKCZ,NFKBID,HMGB1,IL18,LGALS9
GO:BP	morphogenesis of a branching structure	GO:0001763	0.0002796523429408722	195	235	11	18117	EDNRA,EPHA2,NOTCH1,HGF,SLIT2,SOCS3,LRRK2,TGFB1,TGM2,CSF1,CTNNBIP1
GO:BP	defense response to Gram-positive bacterium	GO:0050830	0.00028545970337793994	101	235	8	18117	EPHA2,ADAM17,C5AR1,HAVCR2,HMGB2,RARRES2,TLR2,DROSHA
GO:BP	development of primary female sexual characteristics	GO:0046545	0.00028545970337793994	101	235	8	18117	NUPR1,ATM,FANCA,SLIT2,STAT5B,ICAM1,KIT,CEBPB
GO:BP	regulation of gliogenesis	GO:0014013	0.00028545970337793994	101	235	8	18117	NOTCH1,PPARG,LDLR,LYN,TGFB1,TLR2,TNFRSF1B,DICER1
GO:BP	long-chain fatty acid transport	GO:0015909	0.00029657703499162154	75	235	7	18117	ABCD1,ACE,APOE,FABP4,PLA2G4A,PPARG,THBS1
GO:BP	prostanoid biosynthetic process	GO:0046457	0.0002971011708446436	32	235	5	18117	PLA2G4A,PTGIS,PTGS1,PTGS2,DAGLB
GO:BP	prostaglandin biosynthetic process	GO:0001516	0.0002971011708446436	32	235	5	18117	PLA2G4A,PTGIS,PTGS1,PTGS2,DAGLB
GO:BP	angiogenesis involved in wound healing	GO:0060055	0.0002971011708446436	32	235	5	18117	ALOX5,SERPINE1,PRCP,TNFAIP3,CX3CL1
GO:BP	apoptotic cell clearance	GO:0043277	0.0003080063642923826	52	235	6	18117	NR1H3,AXL,C3,HMGB1,TGM2,THBS1
GO:BP	biomineral tissue development	GO:0031214	0.00031801121749339795	164	235	10	18117	ALOX5,NOTCH1,P2RX7,PPARA,PTGS2,IGF1,ITGB6,TCIRG1,TGFB1,CEBPB
GO:BP	regulation of generation of precursor metabolites and energy	GO:0043467	0.00031801121749339795	164	235	10	18117	ABCD1,APP,NUPR1,P2RX7,SNCA,PPARA,STAT3,HMGB1,IGF1,TRPV4
GO:BP	female pregnancy	GO:0007565	0.00031801121749339795	198	235	11	18117	ASH1L,GJA1,HAVCR2,PPARD,STAT5B,PTGS2,IDO1,KPNA6,LGALS9,TGFB1,TIMP1
GO:BP	trans-synaptic signaling	GO:0099537	0.00031802712845680777	713	235	23	18117	EGFR,ABR,AGER,APOE,APP,P2RX1,P2RX7,BCR,PMP22,SNAP23,SNCA,STAT3,PRKCZ,PTGS2,PXK,IL1RAP,JAK2,KIT,LRRK2,CCR2,CNR2,CX3CL1,DAGLB
GO:BP	regulation of T cell chemotaxis	GO:0010819	0.00031863714290594124	17	235	4	18117	ADAM17,STK39,CCL5,CCR2
GO:BP	negative regulation of natural killer cell mediated immunity	GO:0002716	0.00031863714290594124	17	235	4	18117	SERPINB9,HAVCR2,LGALS9,CD96
GO:BP	negative regulation of interleukin-12 production	GO:0032695	0.00031863714290594124	17	235	4	18117	SLAMF1,NFKB1,THBS1,CMKLR1
GO:BP	lipid transport	GO:0006869	0.00032114976731906426	480	235	18	18117	ABCC1,ABCD1,ACE,APOE,NR1H3,P2RX7,FABP4,GJA1,PLA2G4A,SNCA,PPARA,PPARD,PPARG,NFKB1,NFKBIA,LDLR,LPCAT3,THBS1
GO:BP	calcium ion transport	GO:0006816	0.00032114976731906426	436	235	17	18117	P2RX1,P2RX7,PIK3CG,GJA1,CALCRL,SNCA,PRKD1,PTGS2,ICAM1,IL16,LYN,TGFB1,CCL4,CCL5,TRPV4,CX3CL1,CYSLTR1
GO:BP	plasma membrane bounded cell projection organization	GO:0120036	0.0003283390662949108	1569	235	39	18117	EGFR,EPHA2,ABCD1,AGER,APOE,APP,SERPINF1,RPS6KA5,NOTCH1,NOTCH2,P2RX7,FN1,GJA1,GRN,HGF,SLIT2,CAMK1D,PMP22,STAP1,PRKCA,PRKCQ,PRKCZ,PRKD1,HMGB1,ICAM1,JAK2,JAM3,KIT,LRRK2,LYN,TBC1D23,TCIRG1,TRPV4,ULK4,VPS35,CSF1R,DICER1,CX3CL1,CYLD
GO:BP	cell-matrix adhesion	GO:0007160	0.0003302847548725291	235	235	12	18117	ADAMTS12,SERPINE1,BCL6,BCR,FN1,PRKCZ,ITGB6,JAM3,THBS1,CD96,CSF1,CX3CL1
GO:BP	regulation of Ras protein signal transduction	GO:0046578	0.0003302847548725291	199	235	11	18117	APOE,NOTCH1,NOTCH2,PIK3CG,BCL6,BCR,IGF1,JAK2,LYN,RASGRP1,CSF1
GO:BP	cellular response to insulin stimulus	GO:0032869	0.0003302847548725291	235	235	12	18117	APPL2,GSTP1,HDAC9,PPARG,SOCS3,PRKCQ,PRKCZ,PTPN2,LPL,RARRES2,TCIRG1,CSRP3
GO:BP	cellular defense response	GO:0006968	0.0003393308002919174	53	235	6	18117	C5AR1,SPN,IL33,LY96,TCIRG1,CCR2
GO:BP	regulation of fatty acid oxidation	GO:0046320	0.00034126383525843936	33	235	5	18117	ABCD1,APPL2,PPARA,PPARD,PPARG
GO:BP	endothelial cell chemotaxis	GO:0035767	0.00034126383525843936	33	235	5	18117	NOTCH1,FGFR1,PRKD1,HMGB1,THBS1
GO:BP	biomineralization	GO:0110148	0.0003476364244998149	166	235	10	18117	ALOX5,NOTCH1,P2RX7,PPARA,PTGS2,IGF1,ITGB6,TCIRG1,TGFB1,CEBPB
GO:BP	positive regulation of secretion	GO:0051047	0.00035439009317587907	314	235	14	18117	EDNRB,EGFR,SDC1,GJA1,PLA2G4A,SNCA,PPARD,PTAFR,IGF1,ITGAM,JAK2,TLR2,TLR4,UNC13D
GO:BP	regulation of lipid transport	GO:0032368	0.00036499506028070866	167	235	10	18117	APOE,NR1H3,PLA2G4A,SNCA,PPARA,PPARG,NFKB1,NFKBIA,LPCAT3,THBS1
GO:BP	regulation of fatty acid metabolic process	GO:0019217	0.00036843351307776115	105	235	8	18117	ABCD1,APPL2,NR1H3,SNCA,PPARA,PPARD,PPARG,PTGS2
GO:BP	positive regulation of nervous system development	GO:0051962	0.00037132023070769743	276	235	13	18117	SERPINF1,NOTCH1,FN1,SLIT2,PPARG,IL1RAP,KIT,LYN,TGFB1,TLR2,TNFRSF1B,DICER1,CX3CL1
GO:BP	presynapse organization	GO:0099172	0.00037498771116895247	54	235	6	18117	APP,C5AR1,SNCA,IL1RAP,LRFN5,VPS35
GO:BP	regulation of biological process involved in symbiotic interaction	GO:0043903	0.00039119613775808924	203	235	11	18117	NOTCH1,AXL,PPARA,KPNA6,LGALS9,CCL5,CD28,TNIP1,CIITA,DHX9,DDX3X
GO:BP	regulation of presynapse organization	GO:0099174	0.00039174015751196404	34	235	5	18117	APP,SNCA,IL1RAP,LRFN5,VPS35
GO:BP	actin cytoskeleton reorganization	GO:0031532	0.00039174015751196404	106	235	8	18117	NOTCH2,HCK,STAP1,KIT,RICTOR,TGFB1,TRPV4,CSF1R
GO:BP	negative regulation of B cell activation	GO:0050869	0.00039174015751196404	34	235	5	18117	ATM,BCL6,LYN,CD300A,TNFAIP3
GO:BP	long-term memory	GO:0007616	0.00039174015751196404	34	235	5	18117	APOE,CAMK4,PJA2,PRKCZ,LDLR
GO:BP	regulation of presynapse assembly	GO:1905606	0.00039174015751196404	34	235	5	18117	APP,SNCA,IL1RAP,LRFN5,VPS35
GO:BP	wound healing involved in inflammatory response	GO:0002246	0.00039366277429996613	7	235	3	18117	AGER,HMOX1,TIMP1
GO:BP	negative regulation of T-helper 1 type immune response	GO:0002826	0.00039366277429996613	7	235	3	18117	HAVCR2,IL1RL1,IL33
GO:BP	positive regulation of natural killer cell differentiation	GO:0032825	0.00039366277429996613	7	235	3	18117	AXL,STAT5B,RASGRP1
GO:BP	regulation of interleukin-13 production	GO:0032656	0.00039529164200057145	18	235	4	18117	PRKCZ,IL1RAP,IL33,LGALS9
GO:BP	pyroptosis	GO:0070269	0.00039529164200057145	18	235	4	18117	AIM2,CASP4,ZBP1,DHX9
GO:BP	positive regulation of myeloid leukocyte mediated immunity	GO:0002888	0.00039529164200057145	18	235	4	18117	C3,STAP1,PTAFR,ITGAM
GO:BP	macrophage activation involved in immune response	GO:0002281	0.00039529164200057145	18	235	4	18117	GRN,HAVCR2,HMGB1,IL33
GO:BP	regulation of tolerance induction	GO:0002643	0.00039529164200057145	18	235	4	18117	HAVCR2,HMGB1,IDO1,IL2RA
GO:BP	negative regulation of proteolysis	GO:0045861	0.00039886030138035634	359	235	15	18117	APP,SERPINB9,SERPINE1,SERPINF1,NR1H3,HGF,C3,SNCA,PTGS2,IL1R2,LRRK2,LXN,THBS1,TIMP1,DDX3X
GO:BP	regulation of lymphocyte apoptotic process	GO:0070228	0.00041060188504299784	55	235	6	18117	BCL6,PRKCQ,IDO1,LGALS9,LYN,CCL5
GO:BP	cell morphogenesis	GO:0000902	0.00043257443205708853	1037	235	29	18117	EGFR,EPHA2,APOE,APP,RPS6KA5,NOTCH1,NOTCH2,ATRN,AXL,BCL6,FN1,GJA1,HCK,HGF,SLIT2,PRKCA,PRKCQ,PRKCZ,ICAM1,ITGB6,KIT,LIPA,LRRK2,MAPK14,TGFB1,CDH5,UNC13D,CSF1R,DICER1
GO:BP	cellular response to mechanical stimulus	GO:0071260	0.00043257443205708853	80	235	7	18117	EGFR,PDE2A,GJA1,PTGS2,NFKB1,TGFB1,TLR4
GO:BP	negative regulation of catabolic process	GO:0009895	0.0004394733282466281	321	235	14	18117	EGFR,NUPR1,PIK3CG,HGF,SLC11A1,SNCA,PPARA,STAT3,HMOX1,LRRK2,MAPK14,MAPKAPK2,TIMP1,DHX9
GO:BP	response to carbohydrate	GO:0009743	0.00044363384580735213	243	235	12	18117	AGER,SERPINF1,GJA1,GSTP1,CALCRL,PPARD,PTGS2,ICAM1,LPL,LYN,TGFB1,THBS1
GO:BP	positive regulation of vasoconstriction	GO:0045907	0.00044559818734098806	35	235	5	18117	EGFR,GJA1,PTAFR,PTGS2,ICAM1
GO:BP	regulation of natural killer cell activation	GO:0032814	0.00044559818734098806	35	235	5	18117	AXL,HAVCR2,STAT5B,IL18,RASGRP1
GO:BP	regulation of alpha-beta T cell proliferation	GO:0046640	0.00044559818734098806	35	235	5	18117	IL18,LGALS9,CCR2,CD28,CD81
GO:BP	positive regulation of cellular carbohydrate metabolic process	GO:0010676	0.00045179963286203607	56	235	6	18117	SNCA,PPARA,PTAFR,PTPN2,HMGB1,IGF1
GO:BP	regulation of organelle organization	GO:0033043	0.00046123693564148217	1203	235	32	18117	MCPH1,SDC1,RPS6KA5,NOTCH2,NUPR1,P2RX7,ATM,PDE2A,BCL6,GRN,HCK,HGF,SLIT2,SNCA,STAP1,PRKCQ,PRKD1,ICAM1,IGF1,IL1RAP,JAM3,LRRK2,RICTOR,TGFB1,CD28,CD47,CDH5,TRPV4,VPS35,CSF1R,CX3CL1,CYLD
GO:BP	striated muscle cell proliferation	GO:0014855	0.0004647167106552094	81	235	7	18117	NOTCH1,GJA1,PPARD,STAT3,JAK2,MAPK14,RBPJ
GO:BP	multicellular organism growth	GO:0035264	0.0004779841753568542	140	235	9	18117	APP,NOTCH2,ATM,ATRN,STAT3,STAT5A,STAT5B,IGF1,CSF1
GO:BP	mammary gland development	GO:0030879	0.0004779841753568542	140	235	9	18117	ELF3,EPHA2,STAT5A,STAT5B,JAK2,TGFB1,CEBPB,CSF1,CSF1R
GO:BP	positive regulation of macrophage derived foam cell differentiation	GO:0010744	0.0004859041084184629	19	235	4	18117	NFKB1,IL18,LPL,CSF1
GO:BP	interleukin-5 production	GO:0032634	0.0004859041084184629	19	235	4	18117	PRKCZ,IL1RAP,IL1RL1,IL33
GO:BP	positive regulation of multi-organism process	GO:0043902	0.0004859041084184629	19	235	4	18117	EDNRB,PRKCA,LY86,LY96
GO:BP	positive regulation of histone deacetylation	GO:0031065	0.0004859041084184629	19	235	4	18117	BCL6,PRKD1,LRRK2,TGFB1
GO:BP	obsolete positive regulation of blood vessel diameter	GO:0097755	0.0004859041084184629	19	235	4	18117	EGFR,GJA1,PPARD,PTAFR
GO:BP	regulation of interleukin-5 production	GO:0032674	0.0004859041084184629	19	235	4	18117	PRKCZ,IL1RAP,IL1RL1,IL33
GO:BP	positive regulation of CREB transcription factor activity	GO:0032793	0.0004859041084184629	19	235	4	18117	RPS6KA5,CAMK1D,PRKD1,CD200
GO:BP	regulation of glial cell migration	GO:1903975	0.0004859041084184629	19	235	4	18117	STAP1,CCR2,CSF1,CX3CL1
GO:BP	regulation of neurogenesis	GO:0050767	0.0004859041084184629	366	235	15	18117	APPL2,SERPINF1,NOTCH1,FN1,SLIT2,PPARG,HMGB2,KIT,LDLR,LYN,TGFB1,TLR2,TNFRSF1B,DICER1,CX3CL1
GO:BP	nucleotide metabolic process	GO:0009117	0.0004912890125829945	544	235	19	18117	ENPP3,EPHA2,ABCD1,AK7,APP,RORA,NUPR1,P2RX7,PDE2A,PDE5A,SNCA,PPARA,STAT3,PTGIS,PTGS2,IDO1,IGF1,LRRK2,HK1
GO:BP	regulation of peptide secretion	GO:0002791	0.0004926181601011659	325	235	14	18117	EGFR,ALOX5,APOE,NR1H3,GJA1,PPARD,PRKCA,IGF1,JAK2,TCIRG1,TLR2,TLR4,CCL5,CD200
GO:BP	smooth muscle contraction	GO:0006939	0.0004934824010962135	110	235	8	18117	EDNRA,EDNRB,SCNN1B,P2RX1,CALCRL,PTAFR,PTGS2,KIT
GO:BP	regulation of Notch signaling pathway	GO:0008593	0.0004934824010962135	110	235	8	18117	EGFR,ELF3,NOTCH1,BCL6,STAT3,NFKBIA,KIT,RBPJ
GO:BP	positive regulation of secretion by cell	GO:1903532	0.0004943305538015503	285	235	13	18117	EGFR,SDC1,GJA1,PLA2G4A,SNCA,PPARD,PTAFR,IGF1,ITGAM,JAK2,TLR2,TLR4,UNC13D
GO:BP	positive regulation of binding	GO:0051099	0.0004943305538015503	174	235	10	18117	ACE,APOE,APP,PPARG,HMGB1,HMGB2,IGF1,JAK2,LRRK2,DHX9
GO:BP	response to estradiol	GO:0032355	0.0004980531882103884	141	235	9	18117	EGFR,GJA1,GPX4,GSTP1,STAT3,STAT5B,PTGFR,PTGS2,TGFB1
GO:BP	aortic valve development	GO:0003176	0.000502498680028633	36	235	5	18117	NOTCH1,SLIT2,RBPJ,TGFB1,TNFRSF1B
GO:BP	synaptic signaling	GO:0099536	0.000504870839770898	738	235	23	18117	EGFR,ABR,AGER,APOE,APP,P2RX1,P2RX7,BCR,PMP22,SNAP23,SNCA,STAT3,PRKCZ,PTGS2,PXK,IL1RAP,JAK2,KIT,LRRK2,CCR2,CNR2,CX3CL1,DAGLB
GO:BP	negative regulation of nucleobase-containing compound metabolic process	GO:0045934	0.000511390337135295	1548	235	38	18117	MCPH1,MECOM,EDNRB,ELF3,RPS6KA5,NOTCH1,NOTCH2,NR1H3,NUPR1,ATM,PDCD4,PDE2A,BCL6,FABP4,GJA1,HDAC9,SLC11A1,SNCA,PPARA,PPARD,PPARG,STAT3,PTPN2,NFKB1,HMGB1,HMGB2,IL33,MAPK14,MAPKAPK2,RBPJ,RELB,TGFB1,TRPV4,CEBPB,CIITA,CTNNBIP1,DHX9,DICER1
GO:BP	second-messenger-mediated signaling	GO:0019932	0.0005216186242149533	327	235	14	18117	EDNRB,EGFR,APOE,P2RX7,PDE2A,FPR1,PTGFR,NDUFS4,IGF1,LRRK2,THBS1,CCL4,CCR2,CMKLR1
GO:BP	transmembrane receptor protein serine/threonine kinase signaling pathway	GO:0007178	0.0005260727443705397	369	235	15	18117	ADAM17,APPL2,NOTCH1,NOTCH2,PDCD4,PPARA,PPARG,PRKCZ,ITGB6,JAK2,MAPK14,RBPJ,TGFB1,THBS1,CDH5
GO:BP	regulation of vascular endothelial growth factor production	GO:0010574	0.0005386544737409262	58	235	6	18117	RORA,C5AR1,C3,PTGS2,CCR2,CXCL17
GO:BP	response to ischemia	GO:0002931	0.0005386544737409262	58	235	6	18117	P2RX7,GJA1,HSPD1,CSF1,CSF1R,CX3CL1
GO:BP	macromolecule localization	GO:0033036	0.0005525489735986198	3218	235	65	18117	MCPH1,EGFR,EPHA2,ABCC1,ABCD1,ACE,AGER,ALOX5,MFHAS1,APOE,APPL2,RPS19,NR1H3,P2RX7,ATM,BCL6,FABP4,GBP5,GJA1,C3,CALCRL,PLA2G4A,SNAP23,SNCA,PPARA,PPARD,PPARG,STAT3,STAT5B,PRKCA,PRKCZ,PRKD1,PTGS2,PTPN2,NFKB1,NFKBIA,HSPD1,HYAL2,IGF1,ITGAM,JAK2,JAM3,KPNA6,LDLR,LPCAT3,LPL,LRRK2,MAPK14,TCIRG1,TGFB1,THBS1,TLR2,TLR4,CCL5,CD200,CD68,CD81,CDH5,TNFAIP3,VPS35,CSRP3,DHX9,DDX3X,DUOXA1,HK1
GO:BP	positive regulation of protein transport	GO:0051222	0.0005539150910741289	329	235	14	18117	EGFR,GJA1,PPARD,PRKCZ,PRKD1,PTGS2,HYAL2,IGF1,ITGAM,JAK2,MAPK14,TLR2,TLR4,CD81
GO:BP	response to metal ion	GO:0010038	0.0005561429749991875	371	235	15	18117	EGFR,ALOX5AP,APP,SDC1,SERPINF1,FABP4,SNCA,PTGS2,HMOX1,ICAM1,KIT,LRRK2,TCIRG1,THBS1,CYBB
GO:BP	carboxylic acid biosynthetic process	GO:0046394	0.0005709337909111695	330	235	14	18117	ABCD1,ALOX5,ALOX5AP,MGLL,NR1H3,GPX4,GSTP1,PLA2G4A,PTGIS,PTGS1,PTGS2,IDO1,LPL,DAGLB
GO:BP	natural killer cell activation	GO:0030101	0.0005710140797377021	84	235	7	18117	AXL,HAVCR2,STAT5B,IL18,IL18R1,RASGRP1,UNC13D
GO:BP	positive regulation of lipid localization	GO:1905954	0.0005874137334350856	113	235	8	18117	APOE,NR1H3,C3,PLA2G4A,NFKB1,NFKBIA,LPCAT3,LPL
GO:BP	organic acid transport	GO:0015849	0.0005874137334350856	331	235	14	18117	ABCC1,ABCD1,ACE,APOE,FABP4,GJA1,SLC11A1,SLC7A2,PLA2G4A,SNCA,PPARA,PPARD,PPARG,THBS1
GO:BP	lipid oxidation	GO:0034440	0.0005874137334350856	113	235	8	18117	ABCD1,ALOX5,APPL2,PLA2G7,PPARA,PPARD,PPARG,MAPK14
GO:BP	I-kappaB phosphorylation	GO:0007252	0.0005881823193012759	20	235	4	18117	SIRPA,TLR2,TLR4,CX3CL1
GO:BP	neuroblast proliferation	GO:0007405	0.0005881823193012759	59	235	6	18117	AKNA,NOTCH1,LRRK2,TGFB1,CX3CL1,DAGLB
GO:BP	response to muramyl dipeptide	GO:0032495	0.0005881823193012759	20	235	4	18117	NOTCH1,NFKBIA,MAPK14,TNFAIP3
GO:BP	T-helper 1 cell differentiation	GO:0045063	0.0005881823193012759	20	235	4	18117	SPN,HMGB1,IL18R1,RELB
GO:BP	regulation of chronic inflammatory response	GO:0002676	0.0005912908388277837	8	235	3	18117	IDO1,CCL5,TNFAIP3
GO:BP	regulation of microglial cell migration	GO:1904139	0.0005912908388277837	8	235	3	18117	STAP1,CSF1,CX3CL1
GO:BP	negative regulation of interferon-gamma-mediated signaling pathway	GO:0060336	0.0005912908388277837	8	235	3	18117	NR1H3,PPARG,PTPN2
GO:BP	microglial cell migration	GO:1904124	0.0005912908388277837	8	235	3	18117	STAP1,CSF1,CX3CL1
GO:BP	osteoclast proliferation	GO:0002158	0.0005912908388277837	8	235	3	18117	TCIRG1,TNFAIP3,CSF1
GO:BP	positive regulation of aspartic-type peptidase activity	GO:1905247	0.0005912908388277837	8	235	3	18117	AGER,GRN,LYN
GO:BP	positive regulation of lipopolysaccharide-mediated signaling pathway	GO:0031666	0.0005912908388277837	8	235	3	18117	PRKCA,LY86,LY96
GO:BP	negative regulation of response to interferon-gamma	GO:0060331	0.0005912908388277837	8	235	3	18117	NR1H3,PPARG,PTPN2
GO:BP	hematopoietic stem cell migration	GO:0035701	0.0005912908388277837	8	235	3	18117	JAM3,KIT,CCR2
GO:BP	developmental growth	GO:0048589	0.0005981809924541257	649	235	21	18117	APOE,APP,NOTCH1,NOTCH2,ATM,ATRN,FN1,GJA1,SLIT2,PPARA,PPARD,STAT3,STAT5A,STAT5B,PRKCZ,IGF1,MAPK14,RBPJ,TGFB1,CD81,CSF1
GO:BP	regulation of smooth muscle cell migration	GO:0014910	0.0006063237266428118	85	235	7	18117	ACE,SERPINE1,GSTP1,SLIT2,PPARD,IGF1,CCL5
GO:BP	heterocycle catabolic process	GO:0046700	0.0006127670585363208	602	235	20	18117	ENPP3,ABCD1,RPS19,ATM,PDE2A,PDE5A,SLC11A1,PRKCA,PSMA1,HMGB1,HMGB2,HMOX1,IDO1,MAPK14,MAPKAPK2,TNFRSF1B,DHX9,DICER1,DNASE1,DROSHA
GO:BP	nucleoside phosphate metabolic process	GO:0006753	0.0006174915356684438	555	235	19	18117	ENPP3,EPHA2,ABCD1,AK7,APP,RORA,NUPR1,P2RX7,PDE2A,PDE5A,SNCA,PPARA,STAT3,PTGIS,PTGS2,IDO1,IGF1,LRRK2,HK1
GO:BP	negative regulation of endopeptidase activity	GO:0010951	0.0006191938602865678	253	235	12	18117	APP,SERPINB9,SERPINE1,SERPINF1,HGF,C3,SNCA,PTGS2,LXN,THBS1,TIMP1,DDX3X
GO:BP	organic cyclic compound catabolic process	GO:1901361	0.0006216816827768348	651	235	21	18117	ENPP3,ABCD1,APOE,RPS19,ATM,PDE2A,PDE5A,SLC11A1,PRKCA,PSMA1,HMGB1,HMGB2,HMOX1,IDO1,MAPK14,MAPKAPK2,TNFRSF1B,DHX9,DICER1,DNASE1,DROSHA
GO:BP	regulation of Wnt signaling pathway	GO:0030111	0.0006312862956863766	376	235	15	18117	EGFR,APOE,APP,NOTCH1,GPRC5B,PSMA1,NFKB1,LRRK2,MAPK14,RBPJ,TLR2,TNFAIP3,CTNNBIP1,CYLD,DDX3X
GO:BP	amyloid-beta clearance	GO:0097242	0.000633885346456745	38	235	5	18117	APOE,C5AR1,C3,ITGAM,LDLR
GO:BP	alpha-beta T cell proliferation	GO:0046633	0.000633885346456745	38	235	5	18117	IL18,LGALS9,CCR2,CD28,CD81
GO:BP	monocyte differentiation	GO:0030224	0.000633885346456745	38	235	5	18117	PDE2A,PPARG,CSF1,CSF1R,CTNNBIP1
GO:BP	positive regulation of protein tyrosine kinase activity	GO:0061098	0.000633885346456745	60	235	6	18117	ACE,ADAM17,GPRC5B,STAP1,CCL5,CSF1R
GO:BP	regulation of lipid catabolic process	GO:0050994	0.000633885346456745	60	235	6	18117	ABCD1,PIK3CG,PPARA,LDLR,RARRES2,DAGLB
GO:BP	triglyceride catabolic process	GO:0019433	0.000633885346456745	38	235	5	18117	MGLL,PIK3CG,FABP4,LPL,DAGLB
GO:BP	morphogenesis of a branching epithelium	GO:0061138	0.0006608056052593093	181	235	10	18117	EDNRA,EPHA2,NOTCH1,HGF,SLIT2,SOCS3,TGFB1,TGM2,CSF1,CTNNBIP1
GO:BP	memory	GO:0007613	0.0006890645698547354	116	235	8	18117	APOE,SERPINF1,CAMK4,PJA2,PRKCZ,PTGS2,LDLR,CEBPB
GO:BP	cellular nitrogen compound catabolic process	GO:0044270	0.0006922521785961019	608	235	20	18117	ENPP3,ABCD1,RPS19,ATM,PDE2A,PDE5A,SLC11A1,PRKCA,PSMA1,HMGB1,HMGB2,HMOX1,IDO1,MAPK14,MAPKAPK2,TNFRSF1B,DHX9,DICER1,DNASE1,DROSHA
GO:BP	regulation of interleukin-2 production	GO:0032663	0.0006926604944512111	61	235	6	18117	HAVCR2,STAT5B,PRKCQ,CCR2,CD28,TNFAIP3
GO:BP	membrane protein proteolysis	GO:0033619	0.0006926604944512111	61	235	6	18117	ADAM17,APOE,PRKCQ,NFKB1,TIMP1,TNFRSF1B
GO:BP	cellular carbohydrate metabolic process	GO:0044262	0.0006927186496227362	296	235	13	18117	AOAH,RORA,NUPR1,PLA2G4A,SNCA,PPARA,STAT3,PTAFR,PTPN2,NDST1,HMGB1,IGF1,HK1
GO:BP	metal ion transport	GO:0030001	0.0006964533044255821	514	235	18	18117	P2RX1,P2RX7,PIK3CG,GJA1,SLC11A1,CALCRL,SNCA,PRKD1,PTGS2,ICAM1,IL16,LYN,TGFB1,CCL4,CCL5,TRPV4,CX3CL1,CYSLTR1
GO:BP	protein localization to organelle	GO:0033365	0.0007069938181969002	1017	235	28	18117	MCPH1,MFHAS1,APPL2,RPS19,ATM,GBP5,GJA1,STAT3,PRKCZ,PRKD1,PTGS2,NFKBIA,HSPD1,HYAL2,JAK2,KPNA6,LRRK2,MAPK14,TCIRG1,TGFB1,CD68,CD81,TNFAIP3,VPS35,CSRP3,DHX9,DDX3X,HK1
GO:BP	organic acid biosynthetic process	GO:0016053	0.0007104197413263327	338	235	14	18117	ABCD1,ALOX5,ALOX5AP,MGLL,NR1H3,GPX4,GSTP1,PLA2G4A,PTGIS,PTGS1,PTGS2,IDO1,LPL,DAGLB
GO:BP	negative regulation of JNK cascade	GO:0046329	0.0007133344405581425	39	235	5	18117	MECOM,PDCD4,GSTP1,SIRPA,CYLD
GO:BP	regulation of cellular carbohydrate metabolic process	GO:0010675	0.0007265776160199231	149	235	9	18117	RORA,NUPR1,SNCA,PPARA,STAT3,PTAFR,PTPN2,HMGB1,IGF1
GO:BP	negative regulation of hydrolase activity	GO:0051346	0.0007265776160199231	470	235	17	18117	APP,SERPINB9,SERPINE1,SERPINF1,HDAC9,HGF,C3,SLIT2,SNCA,PRKCZ,PTGS2,PXK,LRRK2,LXN,THBS1,TIMP1,DDX3X
GO:BP	regulation of vascular associated smooth muscle cell proliferation	GO:1904705	0.0007393558442835848	88	235	7	18117	PDCD4,GJA1,GSTP1,PPARG,HMOX1,IGF1,JAK2
GO:BP	vascular associated smooth muscle cell proliferation	GO:1990874	0.0007393558442835848	88	235	7	18117	PDCD4,GJA1,GSTP1,PPARG,HMOX1,IGF1,JAK2
GO:BP	muscle system process	GO:0003012	0.0007430674269347232	471	235	17	18117	EDNRA,EDNRB,SCNN1B,NOTCH1,P2RX1,PIK3CG,GJA1,CALCRL,PPARA,PRKCA,PTAFR,PTGS2,HMOX1,IGF1,KIT,TNFRSF1B,CSRP3
GO:BP	vascular endothelial growth factor production	GO:0010573	0.0007512980657479482	62	235	6	18117	RORA,C5AR1,C3,PTGS2,CCR2,CXCL17
GO:BP	regulation of protein import into nucleus	GO:0042306	0.0007512980657479482	62	235	6	18117	PRKD1,PTGS2,HYAL2,JAK2,MAPK14,TGFB1
GO:BP	regulation of anatomical structure size	GO:0090066	0.0007598316927325526	518	235	18	18117	EDNRA,EDNRB,EGFR,ACE,APOE,SCNN1B,P2RX1,P2RX7,FN1,GJA1,HCK,SLIT2,PTAFR,PTGS2,ICAM1,LRRK2,RICTOR,TRPV4
GO:BP	response to hydrogen peroxide	GO:0042542	0.0007600567161288057	150	235	9	18117	SDC1,AXL,HGF,SIRPA,HMOX1,HSPD1,IL18RAP,LRRK2,TNFAIP3
GO:BP	cellular response to heat	GO:0034605	0.0007647954713479354	118	235	8	18117	ATM,PTGS2,HMOX1,HSPD1,LYN,MAPKAPK2,THBS1,TRPV4
GO:BP	regulation of cell-substrate adhesion	GO:0010810	0.0007918101867706748	222	235	11	18117	ABI3BP,SERPINE1,NOTCH1,BCL6,FN1,PRKCZ,JAK2,THBS1,UNC13D,CSF1,CX3CL1
GO:BP	cellular response to osmotic stress	GO:0071470	0.0007950659512852515	40	235	5	18117	STK39,PTGS2,RELB,TRPV4,DDX3X
GO:BP	regulation of actin cytoskeleton reorganization	GO:2000249	0.0007950659512852515	40	235	5	18117	NOTCH2,HCK,STAP1,TGFB1,CSF1R
GO:BP	triglyceride homeostasis	GO:0070328	0.0007950659512852515	40	235	5	18117	APOE,RORA,NR1H3,IL18,LPL
GO:BP	response to dexamethasone	GO:0071548	0.0007950659512852515	40	235	5	18117	EGFR,SERPINF1,PTAFR,ICAM1,TGFB1
GO:BP	T cell homeostasis	GO:0043029	0.0007950659512852515	40	235	5	18117	STAT5B,IL2RA,LGALS9,TCIRG1,TGFB1
GO:BP	nucleotide-binding oligomerization domain containing signaling pathway	GO:0070423	0.0007950659512852515	40	235	5	18117	NFKBIA,IRAK2,TLR4,TNFAIP3,CYLD
GO:BP	acylglycerol homeostasis	GO:0055090	0.0007950659512852515	40	235	5	18117	APOE,RORA,NR1H3,IL18,LPL
GO:BP	regulation of ATP metabolic process	GO:1903578	0.0008050502669048546	119	235	8	18117	ABCD1,APP,NUPR1,P2RX7,SNCA,PPARA,STAT3,IGF1
GO:BP	ion transport	GO:0006811	0.0008064377053148948	3661	235	71	18117	EDNRA,EGFR,ABCC1,ABCD1,ACE,ALOX5,APOE,APP,APPL2,SCN9A,SCNN1B,RPS19,NR1H3,P2RX1,P2RX7,PIK3CG,FABP4,GJA1,C3,SLC11A1,SLC7A2,CALCRL,PLA2G4A,SNAP23,SNCA,PPARA,PPARD,PPARG,STAT3,STK39,PRKCA,PRKCZ,PRKD1,PTAFR,PTGS2,PXK,NFKB1,NFKBIA,HSPD1,HYAL2,ICAM1,IGF1,IL16,ITGAM,JAK2,KPNA6,LDLR,LPCAT3,LRRK2,LYN,MAPK14,TCIRG1,TGFB1,THBS1,TLR2,TLR4,CCL4,CCL5,CCR2,CD200,CD47,CD81,TRPV4,VPS35,CEBPB,CTSS,DHX9,CX3CL1,CYBB,…
GO:BP	regulation of endothelial cell apoptotic process	GO:2000351	0.0008097078204718362	63	235	6	18117	SERPINE1,PDCD4,ICAM1,THBS1,CDH5,TNFAIP3
GO:BP	regulation of B cell proliferation	GO:0030888	0.0008097078204718362	63	235	6	18117	ATM,BCL6,LYN,TLR4,CD300A,CD81
GO:BP	interleukin-2 production	GO:0032623	0.0008097078204718362	63	235	6	18117	HAVCR2,STAT5B,PRKCQ,CCR2,CD28,TNFAIP3
GO:BP	cellular response to corticosteroid stimulus	GO:0071384	0.0008097078204718362	63	235	6	18117	EGFR,SCNN1B,SERPINF1,GSTP1,ICAM1,TGFB1
GO:BP	regulation of tumor necrosis factor-mediated signaling pathway	GO:0010803	0.0008097078204718362	63	235	6	18117	ADAM17,GSTP1,CASP4,PTPN2,TNFAIP3,CYLD
GO:BP	negative regulation of macrophage colony-stimulating factor signaling pathway	GO:1902227	0.0008211474004336664	2	235	2	18117	STAP1,PTPN2
GO:BP	positive regulation of response to macrophage colony-stimulating factor	GO:1903971	0.0008211474004336664	2	235	2	18117	TLR2,TLR4
GO:BP	detection of triacyl bacterial lipopeptide	GO:0042495	0.0008211474004336664	2	235	2	18117	TLR1,TLR2
GO:BP	negative regulation of vacuolar transport	GO:1903336	0.0008211474004336664	2	235	2	18117	LRRK2,VPS35
GO:BP	positive regulation of growth factor dependent skeletal muscle satellite cell proliferation	GO:1902728	0.0008211474004336664	2	235	2	18117	STAT3,JAK2
GO:BP	negative regulation of late endosome to lysosome transport	GO:1902823	0.0008211474004336664	2	235	2	18117	LRRK2,VPS35
GO:BP	negative regulation of mast cell cytokine production	GO:0032764	0.0008211474004336664	2	235	2	18117	BCL6,HMOX1
GO:BP	negative regulation of eosinophil activation	GO:1902567	0.0008211474004336664	2	235	2	18117	CCR2,CD300A
GO:BP	positive regulation of skeletal muscle satellite cell proliferation	GO:1902724	0.0008211474004336664	2	235	2	18117	STAT3,JAK2
GO:BP	negative regulation of cellular catabolic process	GO:0031330	0.0008211474004336664	262	235	12	18117	NUPR1,PIK3CG,HGF,SLC11A1,SNCA,STAT3,HMOX1,LRRK2,MAPK14,MAPKAPK2,TIMP1,DHX9
GO:BP	negative regulation of CD40 signaling pathway	GO:2000349	0.0008211474004336664	2	235	2	18117	SLAMF1,TNFAIP3
GO:BP	positive regulation of cellular response to macrophage colony-stimulating factor stimulus	GO:1903974	0.0008211474004336664	2	235	2	18117	TLR2,TLR4
GO:BP	pinocytosis	GO:0006907	0.0008221300997304878	22	235	4	18117	APPL2,NR1H3,AXL,MAPKAPK2
GO:BP	regulation of protein localization	GO:0032880	0.0008246496751315736	922	235	26	18117	EGFR,EPHA2,ALOX5,MFHAS1,APOE,NR1H3,GJA1,PPARD,PRKCA,PRKCZ,PRKD1,PTGS2,HYAL2,IGF1,ITGAM,JAK2,LRRK2,MAPK14,TCIRG1,TGFB1,TLR2,TLR4,CCL5,CD200,CD81,CSRP3
GO:BP	regulation of carbohydrate catabolic process	GO:0043470	0.000827194326970037	90	235	7	18117	APP,NUPR1,P2RX7,PPARA,STAT3,HMGB1,IGF1
GO:BP	positive regulation of NLRP3 inflammasome complex assembly	GO:1900227	0.0008309775228007675	9	235	3	18117	GBP5,TLR4,DDX3X
GO:BP	interleukin-23 production	GO:0032627	0.0008309775228007675	9	235	3	18117	IL17RA,TGFB1,TLR4
GO:BP	interleukin-9-mediated signaling pathway	GO:0038113	0.0008309775228007675	9	235	3	18117	STAT3,STAT5A,STAT5B
GO:BP	cannabinoid signaling pathway	GO:0038171	0.0008309775228007675	9	235	3	18117	MGLL,CNR2,DAGLB
GO:BP	cellular response to interleukin-9	GO:0071355	0.0008309775228007675	9	235	3	18117	STAT3,STAT5A,STAT5B
GO:BP	regulation of interleukin-23 production	GO:0032667	0.0008309775228007675	9	235	3	18117	IL17RA,TGFB1,TLR4
GO:BP	positive regulation of establishment of protein localization	GO:1904951	0.0008458486728870894	345	235	14	18117	EGFR,GJA1,PPARD,PRKCZ,PRKD1,PTGS2,HYAL2,IGF1,ITGAM,JAK2,MAPK14,TLR2,TLR4,CD81
GO:BP	somatic diversification of immune receptors via germline recombination within a single locus	GO:0002562	0.0008673219764805181	64	235	6	18117	ATM,BCL6,HMGB1,HMGB2,HSPD1,CD28
GO:BP	somatic cell DNA recombination	GO:0016444	0.0008673219764805181	64	235	6	18117	ATM,BCL6,HMGB1,HMGB2,HSPD1,CD28
GO:BP	nucleotide-binding domain, leucine rich repeat containing receptor signaling pathway	GO:0035872	0.0008729364805119603	41	235	5	18117	NFKBIA,IRAK2,TLR4,TNFAIP3,CYLD
GO:BP	response to growth hormone	GO:0060416	0.0008729364805119603	41	235	5	18117	STAT3,STAT5A,STAT5B,JAK2,LYN
GO:BP	muscle cell differentiation	GO:0042692	0.0008906790070078851	390	235	15	18117	EDNRB,SDC1,RORA,NOTCH1,PDCD4,HDAC9,PLD3,PPARA,IGF1,KIT,MAPK14,RBPJ,TGFB1,CD81,CSRP3
GO:BP	positive regulation of cellular protein catabolic process	GO:1903364	0.0008953384633714789	154	235	9	18117	APOE,NUPR1,IL33,LDLR,LRRK2,CD81,TNFAIP3,VPS35,CTSC
GO:BP	aromatic compound catabolic process	GO:0019439	0.0009107020660002335	623	235	20	18117	ENPP3,ABCD1,RPS19,ATM,PDE2A,PDE5A,SLC11A1,PRKCA,PSMA1,HMGB1,HMGB2,HMOX1,IDO1,MAPK14,MAPKAPK2,TNFRSF1B,DHX9,DICER1,DNASE1,DROSHA
GO:BP	glycerolipid metabolic process	GO:0046486	0.0009278776043618058	436	235	16	18117	ABHD12,MGLL,APOE,NR1H3,ATM,PIK3CG,FABP4,C3,PLA2G4A,PLA2G7,SOCS3,LDLR,LPCAT3,LPL,CSF1R,DAGLB
GO:BP	regulation of tissue remodeling	GO:0034103	0.0009371319591971558	92	235	7	18117	EGFR,AGER,P2RX7,PRKCA,IL18,TNFAIP3,CSF1R
GO:BP	regulation of protein import	GO:1904589	0.0009386855238084951	65	235	6	18117	PRKD1,PTGS2,HYAL2,JAK2,MAPK14,TGFB1
GO:BP	negative regulation of chemotaxis	GO:0050922	0.0009386855238084951	65	235	6	18117	NOTCH1,GSTP1,SLIT2,STAP1,PTPN2,THBS1
GO:BP	negative regulation of peptidase activity	GO:0010466	0.0009615303342605277	267	235	12	18117	APP,SERPINB9,SERPINE1,SERPINF1,HGF,C3,SNCA,PTGS2,LXN,THBS1,TIMP1,DDX3X
GO:BP	eosinophil migration	GO:0072677	0.0009653494822453312	23	235	4	18117	CCL4,CCL5,CD300A,CX3CL1
GO:BP	response to muscle stretch	GO:0035994	0.0009653494822453312	23	235	4	18117	NFKB1,NFKBIA,MAPK14,CSRP3
GO:BP	regulation of macrophage differentiation	GO:0045649	0.0009653494822453312	23	235	4	18117	PRKCA,PTPN2,TGFB1,CSF1
GO:BP	positive regulation of natural killer cell activation	GO:0032816	0.0009653494822453312	23	235	4	18117	AXL,STAT5B,IL18,RASGRP1
GO:BP	regulation of brown fat cell differentiation	GO:0090335	0.0009653494822453312	23	235	4	18117	METRNL,PTGS2,MAPK14,TRPV4
GO:BP	positive regulation of protein import into nucleus	GO:0042307	0.0009676852566078022	42	235	5	18117	PRKD1,PTGS2,HYAL2,JAK2,MAPK14
GO:BP	response to interleukin-7	GO:0098760	0.0009676852566078022	42	235	5	18117	STAT3,STAT5A,STAT5B,HMGB1,HSPD1
GO:BP	cellular response to interleukin-7	GO:0098761	0.0009676852566078022	42	235	5	18117	STAT3,STAT5A,STAT5B,HMGB1,HSPD1
GO:BP	cell junction assembly	GO:0034329	0.0009676852566078022	438	235	16	18117	EPHA2,ACE,APP,BCR,FN1,GJA1,SNCA,PRKCA,IL1RAP,JAM3,LRFN5,THBS1,TLR2,CDH5,TRPV4,VPS35
GO:BP	smooth muscle cell migration	GO:0014909	0.000992359920545904	93	235	7	18117	ACE,SERPINE1,GSTP1,SLIT2,PPARD,IGF1,CCL5
KEGG	AGE-RAGE signaling pathway in diabetic complications	KEGG:04933	0.0000020290185945994553	100	191	15	8001	AGER,SERPINE1,F3,FN1,STAT3,STAT5A,STAT5B,PRKCA,PRKCZ,NFKB1,ICAM1,JAK2,MAPK14,TGFB1,CYBB
KEGG	NF-kappa B signaling pathway	KEGG:04064	0.0000020290185945994553	102	191	15	8001	ATM,PRKCQ,PTGS2,NFKB1,NFKBIA,ICAM1,IL1R1,LY96,LYN,RELB,TLR4,CCL4,TNFAIP3,CXCL2,CYLD
KEGG	TNF signaling pathway	KEGG:04668	0.000004937782816834136	112	191	15	8001	RPS6KA5,SOCS3,PTGS2,NFKB1,NFKBIA,ICAM1,IL18R1,MAPK14,CCL5,TNFAIP3,TNFRSF1B,CEBPB,CSF1,CX3CL1,CXCL2
KEGG	Th17 cell differentiation	KEGG:04659	0.00004416368913619861	104	191	13	8001	RORA,STAT3,STAT5A,STAT5B,PRKCQ,NFKB1,NFKBIA,IL1R1,IL1RAP,IL2RA,JAK2,MAPK14,TGFB1
KEGG	Tuberculosis	KEGG:05152	0.00004416368913619861	175	191	17	8001	FCER1G,C3,NFKB1,HSPD1,IL18,IRAK2,ITGAM,JAK2,MAPK14,TCIRG1,TGFB1,TLR1,TLR2,TLR4,CEBPB,CIITA,CTSS
KEGG	Leishmaniasis	KEGG:05140	0.00004416368913619861	72	191	11	8001	C3,PTGS2,NFKB1,NFKBIA,ITGAM,JAK2,MAPK14,TGFB1,TLR2,TLR4,CYBB
KEGG	Malaria	KEGG:05144	0.00006266115169826733	49	191	9	8001	SDC1,HGF,ICAM1,IL18,TGFB1,THBS1,TLR2,TLR4,CD81
KEGG	Toxoplasmosis	KEGG:05145	0.00006266115169826733	109	191	13	8001	ALOX5,PIK3CG,STAT3,NFKB1,NFKBIA,JAK2,LDLR,LY96,MAPK14,TGFB1,TLR2,TLR4,CIITA
KEGG	Viral protein interaction with cytokine and cytokine receptor	KEGG:04061	0.00009709975666819753	98	191	12	8001	IL18,IL18R1,IL18RAP,IL2RA,CCL4,CCL5,CCR2,TNFRSF1B,CSF1,CSF1R,CX3CL1,CXCL2
KEGG	PD-L1 expression and PD-1 checkpoint pathway in cancer	KEGG:05235	0.00014259806194037098	89	191	11	8001	EGFR,STAT3,PRKCQ,NFKB1,NFKBIA,JAK2,MAPK14,RASGRP1,TLR2,TLR4,CD28
KEGG	Legionellosis	KEGG:05134	0.00014259806194037098	57	191	9	8001	C3,NFKB1,NFKBIA,HSPD1,IL18,ITGAM,TLR2,TLR4,CXCL2
KEGG	Epithelial cell signaling in Helicobacter pylori infection	KEGG:05120	0.00014259806194037098	70	191	10	8001	EGFR,ADAM17,NFKB1,NFKBIA,JAM3,LYN,MAPK14,TCIRG1,CCL5,CXCL2
KEGG	Th1 and Th2 cell differentiation	KEGG:04658	0.00014259806194037098	89	191	11	8001	NOTCH1,NOTCH2,STAT5A,STAT5B,PRKCQ,NFKB1,NFKBIA,IL2RA,JAK2,MAPK14,RBPJ
KEGG	Osteoclast differentiation	KEGG:04380	0.00014259806194037098	125	191	13	8001	SIRPA,CAMK4,PPARG,SOCS3,NFKB1,NFKBIA,IL1R1,MAPK14,RELB,TGFB1,CSF1,CSF1R,CYLD
KEGG	Cytokine-cytokine receptor interaction	KEGG:04060	0.00014259806194037098	293	191	21	8001	IL16,IL17RA,IL18,IL18R1,IL18RAP,IL1R1,IL1R2,IL1RAP,IL1RL1,IL2RA,IL33,TGFB1,CCL4,CCL5,CCR2,TNFRSF1B,CSF1,CSF1R,CX3CL1,CXCL17,CXCL2
KEGG	Inflammatory bowel disease	KEGG:05321	0.0002366987262286116	62	191	9	8001	RORA,STAT3,NFKB1,IL18,IL18R1,IL18RAP,TGFB1,TLR2,TLR4
KEGG	Pathways in cancer	KEGG:05200	0.00030739889514974953	529	191	29	8001	MECOM,EDNRA,EDNRB,EGFR,RPS6KA5,NOTCH1,NOTCH2,BCR,FGFR1,FN1,GSTP1,HGF,PPARD,PPARG,STAT3,STAT5A,STAT5B,PRKCA,PTGS2,NFKB1,NFKBIA,HMOX1,IGF1,IL2RA,JAK2,KIT,RASGRP1,TGFB1,CSF1R
KEGG	MAPK signaling pathway	KEGG:04010	0.0003245190691957901	294	191	20	8001	MECOM,EGFR,EPHA2,RPS6KA5,FGFR1,HGF,PLA2G4A,PRKCA,NFKB1,IGF1,IL1R1,IL1RAP,KIT,MAPK14,MAPKAPK2,RASGRP1,RELB,TGFB1,CSF1,CSF1R
KEGG	Amoebiasis	KEGG:05146	0.00036936684378261923	101	191	11	8001	SERPINB9,FN1,PRKCA,NFKB1,IL1R1,IL1R2,ITGAM,TGFB1,TLR2,TLR4,CXCL2
KEGG	Rheumatoid arthritis	KEGG:05323	0.0005438803214102909	88	191	10	8001	ICAM1,IL18,TCIRG1,TGFB1,TLR2,TLR4,CCL5,CD28,CSF1,CXCL2
KEGG	Neutrophil extracellular trap formation	KEGG:04613	0.0005438803214102909	189	191	15	8001	AGER,C5AR1,FPR1,FPR3,HDAC9,C3,CASP4,PRKCA,NFKB1,HMGB1,ITGAM,MAPK14,TLR2,TLR4,CYBB
KEGG	HIF-1 signaling pathway	KEGG:04066	0.0006522987465423044	109	191	11	8001	EGFR,SERPINE1,STAT3,PRKCA,NFKB1,HMOX1,IGF1,TIMP1,TLR4,CYBB,HK1
REAC	Signaling by Interleukins	REAC:R-HSA-449147	3.73709e-07	446	202	51	10543	AGER,ALOX5,APP,SDC1,RORA,RPS6KA5,PDCD4,BCL6,FN1,FPR1,HAVCR2,HCK,HGF,SOCS3,STAT3,STAT5A,STAT5B,PSMA1,PTAFR,PTGS2,PTPN2,NFKB1,NFKBIA,HMGB1,HMOX1,ICAM1,IL16,IL17RA,IL18,IL18R1,IL18RAP,IL1R1,IL1R2,IL1RL1,IL2RA,IL33,IRAK2,ITGAM,JAK2,LGALS9,LYN,MAPK14,MAPKAPK2,TIMP1,CCL4,CCL5,CCR2,TNFRSF1B,CSF1,CSF1R,CXCL2
REAC	Immune System	REAC:R-HSA-168256	0.00224668	2139	202	102	10543	EGFR,ADAM17,AGER,AIM2,ALOX5,APP,MS4A2,SDC1,RORA,RPS6KA5,OLR1,P2RX1,P2RX7,PDCD4,PIK3AP1,BCL6,C5AR1,FCER1G,FN1,FPR1,GBP5,GRN,GSTP1,HAVCR2,HCK,HGF,C3,SIRPA,SLC11A1,CASP4,PJA2,PLD3,SNAP23,SOCS3,STAT3,STAT5A,STAT5B,PRCP,PRKCQ,PSMA1,PTAFR,PTGS2,PTPN2,NFKB1,NFKBIA,HMGB1,HMOX1,ICAM1,IL16,IL17RA,IL18,IL18R1,IL18RAP,IL1R1,IL1R2,IL1RL1,IL2RA,IL33,IRAK2,ITGAM,JAK2,KIT,LGALS9,LY86,LY96,LYN,MAPK14,MAPKAPK2,RAS…
REAC	Cytokine Signaling in Immune system	REAC:R-HSA-1280215	0.0820414	842	202	59	10543	EGFR,ADAM17,AGER,ALOX5,APP,SDC1,RORA,RPS6KA5,PDCD4,BCL6,FN1,FPR1,GBP5,HAVCR2,HCK,HGF,SOCS3,STAT3,STAT5A,STAT5B,PRKCQ,PSMA1,PTAFR,PTGS2,PTPN2,NFKB1,NFKBIA,HMGB1,HMOX1,ICAM1,IL16,IL17RA,IL18,IL18R1,IL18RAP,IL1R1,IL1R2,IL1RL1,IL2RA,IL33,IRAK2,ITGAM,JAK2,KIT,LGALS9,LYN,MAPK14,MAPKAPK2,RASGRP1,RELB,TIMP1,CCL4,CCL5,CCR2,TNFRSF1B,CIITA,CSF1,CSF1R,CXCL2
REAC	Interleukin-10 signaling	REAC:R-HSA-6783783	495.381	45	202	15	10543	FPR1,STAT3,PTAFR,PTGS2,ICAM1,IL18,IL1R1,IL1R2,TIMP1,CCL4,CCL5,CCR2,TNFRSF1B,CSF1,CXCL2
REAC	Innate Immune System	REAC:R-HSA-168249	59981.8	1073	202	57	10543	AGER,AIM2,ALOX5,APP,MS4A2,RPS6KA5,OLR1,P2RX1,P2RX7,C5AR1,FCER1G,FPR1,GRN,GSTP1,HCK,C3,SIRPA,SLC11A1,CASP4,PLD3,SNAP23,PRCP,PRKCQ,PSMA1,PTAFR,NFKB1,NFKBIA,HMGB1,IRAK2,ITGAM,LY86,LY96,LYN,MAPK14,MAPKAPK2,RASGRP1,RELB,TCIRG1,TLR1,TLR2,TLR4,CCR2,CD300A,CD47,CD68,CD81,TNFAIP3,TNFRSF1B,UNC13D,ZBP1,CFH,CTSC,CTSS,DHX9,CYBB,CYLD,DDX3X
REAC	Interleukin-1 family signaling	REAC:R-HSA-446652	1.57067e+09	138	202	17	10543	AGER,ALOX5,APP,STAT3,PSMA1,PTPN2,NFKB1,NFKBIA,HMGB1,IL18,IL18R1,IL18RAP,IL1R1,IL1R2,IL1RL1,IL33,IRAK2
REAC	Interleukin-4 and Interleukin-13 signaling	REAC:R-HSA-6785807	3.23595e+09	110	202	15	10543	ALOX5,RORA,BCL6,FN1,HGF,SOCS3,STAT3,PTGS2,HMOX1,ICAM1,IL18,ITGAM,JAK2,TIMP1,TNFRSF1B
REAC	Toll Like Receptor 4 (TLR4) Cascade	REAC:R-HSA-166016	0.000001893336736279906	126	202	15	10543	AGER,APP,RPS6KA5,NFKB1,NFKBIA,HMGB1,IRAK2,ITGAM,LY86,LY96,MAPK14,MAPKAPK2,TLR1,TLR2,TLR4
REAC	Platelet activation, signaling and aggregation	REAC:R-HSA-76002	0.000001964822666376327	258	202	21	10543	ABHD12,MGLL,APP,SERPINE1,PIK3CG,F8,FCER1G,FN1,HGF,PLA2G4A,PRKCA,PRKCQ,PRKCZ,IGF1,LYN,MAPK14,RARRES2,RASGRP1,THBS1,TIMP1,DAGLB
REAC	Neutrophil degranulation	REAC:R-HSA-6798695	0.000001964822666376327	474	202	29	10543	ALOX5,OLR1,P2RX1,C5AR1,FCER1G,FPR1,GRN,GSTP1,C3,SIRPA,SLC11A1,SNAP23,PRCP,PTAFR,NFKB1,HMGB1,ITGAM,MAPK14,TCIRG1,TLR2,CD300A,CD47,CD68,TNFRSF1B,UNC13D,CTSC,CTSS,CYBB,DDX3X
REAC	MyD88:MAL(TIRAP) cascade initiated on plasma membrane	REAC:R-HSA-166058	0.000001964822666376327	94	202	13	10543	AGER,APP,RPS6KA5,NFKB1,NFKBIA,HMGB1,IRAK2,LY96,MAPK14,MAPKAPK2,TLR1,TLR2,TLR4
REAC	Toll Like Receptor TLR6:TLR2 Cascade	REAC:R-HSA-168188	0.000001964822666376327	94	202	13	10543	AGER,APP,RPS6KA5,NFKB1,NFKBIA,HMGB1,IRAK2,LY96,MAPK14,MAPKAPK2,TLR1,TLR2,TLR4
REAC	Hemostasis	REAC:R-HSA-109582	0.000001964822666376327	657	202	35	10543	ABHD12,MGLL,APP,SDC1,SERPINE1,OLR1,P2RX1,P2RX7,PDE2A,PDE5A,PIK3CG,F3,F8,FCER1G,FN1,HGF,SIRPA,PLA2G4A,SPN,PRCP,PRKCA,PRKCQ,PRKCZ,IGF1,ITGAM,JAK2,JAM3,LYN,MAPK14,RARRES2,RASGRP1,THBS1,TIMP1,CD47,DAGLB
REAC	Toll-like Receptor Cascades	REAC:R-HSA-168898	0.000002104348614546393	152	202	16	10543	AGER,APP,RPS6KA5,NFKB1,NFKBIA,HMGB1,IRAK2,ITGAM,LY86,LY96,MAPK14,MAPKAPK2,TLR1,TLR2,TLR4,CTSS
REAC	Toll Like Receptor TLR1:TLR2 Cascade	REAC:R-HSA-168179	0.000002107287631918664	97	202	13	10543	AGER,APP,RPS6KA5,NFKB1,NFKBIA,HMGB1,IRAK2,LY96,MAPK14,MAPKAPK2,TLR1,TLR2,TLR4
REAC	Toll Like Receptor 2 (TLR2) Cascade	REAC:R-HSA-181438	0.000002107287631918664	97	202	13	10543	AGER,APP,RPS6KA5,NFKB1,NFKBIA,HMGB1,IRAK2,LY96,MAPK14,MAPKAPK2,TLR1,TLR2,TLR4
REAC	Growth hormone receptor signaling	REAC:R-HSA-982772	0.000008852144648884261	23	202	7	10543	ADAM17,SOCS3,STAT3,STAT5A,STAT5B,JAK2,LYN
REAC	Signaling by Leptin	REAC:R-HSA-2586552	0.00001506399725521851	9	202	5	10543	SOCS3,STAT3,STAT5A,STAT5B,JAK2
REAC	Signaling by KIT in disease	REAC:R-HSA-9669938	0.000022216704916999523	17	202	6	10543	STAT3,STAT5A,STAT5B,JAK2,KIT,LYN
REAC	Signaling by phosphorylated juxtamembrane, extracellular and kinase domain KIT mutants	REAC:R-HSA-9670439	0.000022216704916999523	17	202	6	10543	STAT3,STAT5A,STAT5B,JAK2,KIT,LYN
REAC	Nucleotide-binding domain, leucine rich repeat containing receptor (NLR) signaling pathways	REAC:R-HSA-168643	0.00003832850846719896	55	202	9	10543	AIM2,APP,P2RX7,CASP4,NFKB1,IRAK2,MAPK14,TNFAIP3,CYLD
REAC	TRAF6 mediated induction of NFkB and MAP kinases upon TLR7/8 or 9 activation	REAC:R-HSA-975138	0.00004571305267302492	90	202	11	10543	AGER,APP,RPS6KA5,NFKB1,NFKBIA,HMGB1,IRAK2,LY96,MAPK14,MAPKAPK2,TLR4
REAC	MyD88 dependent cascade initiated on endosome	REAC:R-HSA-975155	0.00004687571747262707	91	202	11	10543	AGER,APP,RPS6KA5,NFKB1,NFKBIA,HMGB1,IRAK2,LY96,MAPK14,MAPKAPK2,TLR4
REAC	Toll Like Receptor 7/8 (TLR7/8) Cascade	REAC:R-HSA-168181	0.00004687571747262707	91	202	11	10543	AGER,APP,RPS6KA5,NFKB1,NFKBIA,HMGB1,IRAK2,LY96,MAPK14,MAPKAPK2,TLR4
REAC	Arachidonic acid metabolism	REAC:R-HSA-2142753	0.00005955065532849915	59	202	9	10543	ABCC1,ALOX5,ALOX5AP,GPX4,PLA2G4A,PTGIS,PTGS1,PTGS2,MAPKAPK2
REAC	MyD88-independent TLR4 cascade	REAC:R-HSA-166166	0.00006649824453918377	96	202	11	10543	AGER,APP,RPS6KA5,NFKB1,NFKBIA,HMGB1,IRAK2,LY96,MAPK14,MAPKAPK2,TLR4
REAC	Toll Like Receptor 9 (TLR9) Cascade	REAC:R-HSA-168138	0.00006649824453918377	95	202	11	10543	AGER,APP,RPS6KA5,NFKB1,NFKBIA,HMGB1,IRAK2,LY96,MAPK14,MAPKAPK2,TLR4
REAC	TRIF(TICAM1)-mediated TLR4 signaling	REAC:R-HSA-937061	0.00006649824453918377	96	202	11	10543	AGER,APP,RPS6KA5,NFKB1,NFKBIA,HMGB1,IRAK2,LY96,MAPK14,MAPKAPK2,TLR4
REAC	Signal Transduction	REAC:R-HSA-162582	0.00006649824453918377	2705	202	82	10543	MECOM,EDNRA,EDNRB,EGFR,ELF3,ABHD12,ABR,ADAM17,MGLL,APOE,APP,SDC1,SERPINE1,RPS6KA5,NOTCH1,NOTCH2,NR1H3,AXL,PDE2A,PIK3AP1,PIK3CG,BCR,C5AR1,F3,FN1,FPR1,FPR3,HDAC9,HGF,C3,CALCRL,CAMK4,PLA2G4A,PPARD,PPARG,SOCS3,STAT3,STAT5A,STAT5B,PRKCA,PRKCQ,PRKCZ,PSMA1,PTAFR,PTGDR,PTGFR,PTPN2,NFKB1,NFKBIA,IGF1,IL1RL1,IL2RA,IL33,JAK2,KIT,LDLR,LPL,LRRK2,LYN,MAPK14,MAPKAPK2,RASGRP1,RBPJ,RICTOR,TCIRG1,THBS1,CCL4,CCL5,CC…
REAC	Diseases of Immune System	REAC:R-HSA-5260271	0.00013499937096469493	24	202	6	10543	NFKB1,NFKBIA,LY96,TLR1,TLR2,TLR4
REAC	Diseases associated with the TLR signaling cascade	REAC:R-HSA-5602358	0.00013499937096469493	24	202	6	10543	NFKB1,NFKBIA,LY96,TLR1,TLR2,TLR4
REAC	Erythropoietin activates STAT5	REAC:R-HSA-9027283	0.00013499937096469493	7	202	4	10543	STAT5A,STAT5B,JAK2,LYN
REAC	Signaling by Receptor Tyrosine Kinases	REAC:R-HSA-9006934	0.0001675385035757034	485	202	25	10543	EGFR,ADAM17,APOE,RPS6KA5,AXL,F3,FN1,HGF,STAT3,STAT5A,STAT5B,PRKCA,PRKCZ,PTPN2,IGF1,JAK2,KIT,LYN,MAPK14,MAPKAPK2,RICTOR,TCIRG1,THBS1,CDH5,CYBB
REAC	Signaling by SCF-KIT	REAC:R-HSA-1433557	0.0001785427823265179	38	202	7	10543	STAT3,STAT5A,STAT5B,PRKCA,JAK2,KIT,LYN
REAC	Interleukin-18 signaling	REAC:R-HSA-9012546	0.00022960491576810442	8	202	4	10543	ALOX5,IL18,IL18R1,IL18RAP
REAC	Interleukin-2 family signaling	REAC:R-HSA-451927	0.0004645290911399472	44	202	7	10543	HAVCR2,STAT3,STAT5A,STAT5B,IL2RA,JAK2,LGALS9
REAC	Regulation of TLR by endogenous ligand	REAC:R-HSA-5686938	0.0005783316675970617	19	202	5	10543	HMGB1,LY96,TLR1,TLR2,TLR4
REAC	MyD88 deficiency (TLR2/4)	REAC:R-HSA-5602498	0.0006155544230522928	10	202	4	10543	LY96,TLR1,TLR2,TLR4
REAC	TAK1 activates NFkB by phosphorylation and activation of IKKs complex	REAC:R-HSA-445989	0.0006562771995611955	32	202	6	10543	AGER,APP,NFKB1,NFKBIA,HMGB1,IRAK2
REAC	Toll Like Receptor 10 (TLR10) Cascade	REAC:R-HSA-168142	0.000687063603516943	84	202	9	10543	AGER,APP,RPS6KA5,NFKB1,NFKBIA,HMGB1,IRAK2,MAPK14,MAPKAPK2
REAC	MyD88 cascade initiated on plasma membrane	REAC:R-HSA-975871	0.000687063603516943	84	202	9	10543	AGER,APP,RPS6KA5,NFKB1,NFKBIA,HMGB1,IRAK2,MAPK14,MAPKAPK2
REAC	Toll Like Receptor 5 (TLR5) Cascade	REAC:R-HSA-168176	0.000687063603516943	84	202	9	10543	AGER,APP,RPS6KA5,NFKB1,NFKBIA,HMGB1,IRAK2,MAPK14,MAPKAPK2
REAC	IRAK4 deficiency (TLR2/4)	REAC:R-HSA-5603041	0.0008420185767770724	11	202	4	10543	LY96,TLR1,TLR2,TLR4
WP	Thymic Stromal LymphoPoietin (TSLP) Signaling Pathway	WP:WP2203	0.000004502487851926229	47	184	11	7581	HCK,STAT3,STAT5A,STAT5B,NFKB1,NFKBIA,IL2RA,JAK2,LYN,MAPK14,RELB
WP	Oncostatin M Signaling Pathway	WP:WP2374	0.000005898229500871943	66	184	12	7581	SERPINE1,SOCS3,STAT3,STAT5B,PRKCA,NFKB1,NFKBIA,JAK2,LDLR,MAPK14,RICTOR,CEBPB
WP	AGE/RAGE pathway	WP:WP2324	0.000005898229500871943	66	184	12	7581	EGFR,AGER,PLA2G4A,STAT3,STAT5A,STAT5B,PRKCA,PRKCZ,NFKB1,NFKBIA,JAK2,MAPK14
WP	IL-18 signaling pathway	WP:WP4754	0.000005898229500871943	279	184	24	7581	NR1H3,FN1,GRN,PLA2G7,SOCS3,PRKCA,PTGS2,NFKB1,NFKBIA,HMOX1,ICAM1,IL18,IL18R1,IL18RAP,IL2RA,REL,TGM2,TIMP1,CCL4,CCL5,CD81,TNFAIP3,CEBPB,CXCL2
WP	IL1 and megakaryocytes in obesity	WP:WP2865	0.0000068073044357195775	25	184	8	7581	PLA2G7,NFKB1,ICAM1,IL18,IL1R1,TIMP1,TLR1,TLR2
WP	Adipogenesis	WP:WP236	0.000039709062249399505	131	184	15	7581	SERPINE1,RORA,NR1H3,PPARA,PPARD,PPARG,SOCS3,STAT3,STAT5A,STAT5B,PTGIS,IGF1,LPL,TGFB1,CEBPB
WP	Prostaglandin Synthesis and Regulation	WP:WP98	0.0000620081298850667	45	184	9	7581	EDNRA,EDNRB,PLA2G4A,PPARG,PTGDR,PTGFR,PTGIS,PTGS1,PTGS2
WP	Lung fibrosis	WP:WP3624	0.00012595461270639523	63	184	10	7581	HGF,HMOX1,IGF1,TGFB1,TIMP1,CCL4,CCL5,CCR2,CEBPB,CXCL2
WP	Gastrin Signaling Pathway	WP:WP4659	0.00016260637586509367	114	184	13	7581	EGFR,SERPINE1,PPARG,STAT3,PRKCA,PRKCQ,PRKD1,PTGS2,NFKB1,NFKBIA,JAK2,KIT,MAPK14
WP	Eicosanoid metabolism via Cyclo Oxygenases (COX)	WP:WP4719	0.00022967664390352908	30	184	7	7581	PLA2G4A,PPARD,PTGDR,PTGFR,PTGIS,PTGS1,PTGS2
WP	IL-4 Signaling Pathway	WP:WP395	0.00022967664390352908	55	184	9	7581	SOCS3,STAT3,STAT5A,STAT5B,NFKB1,NFKBIA,JAK2,MAPK14,CEBPB
WP	IL-1 signaling pathway	WP:WP195	0.0002856881958699611	57	184	9	7581	PRKCZ,NFKB1,NFKBIA,IL1R1,IL1RAP,IRAK2,MAPK14,MAPKAPK2,REL
WP	White fat cell differentiation	WP:WP4149	0.00036918116929483076	33	184	7	7581	MECOM,RORA,NR1H3,PPARG,STAT5A,STAT5B,CEBPB
WP	Prolactin Signaling Pathway	WP:WP2037	0.00040902432642607445	76	184	10	7581	PIK3CG,SIRPA,SOCS3,STAT3,STAT5A,STAT5B,NFKB1,NFKBIA,JAK2,MAPK14
WP	Signal transduction through IL1R	WP:WP4496	0.0004833739319515385	35	184	7	7581	NFKB1,NFKBIA,IL1R1,IL1RAP,IRAK2,MAPK14,TGFB1
WP	IL-3 Signaling Pathway	WP:WP286	0.0005387092994155189	49	184	8	7581	ENPP3,HCK,STAT3,STAT5A,STAT5B,JAK2,LYN,TGFB1
WP	Structural Pathway of Interleukin 1 (IL-1)	WP:WP2637	0.0005912119640785614	50	184	8	7581	RPS6KA5,NFKB1,NFKBIA,IL1R1,IL1RAP,IRAK2,MAPK14,MAPKAPK2
WP	Spinal Cord Injury	WP:WP2431	0.000635519029104756	118	184	12	7581	EGFR,GJA1,SLIT2,PRKCA,PTGS2,ICAM1,IL1R1,TGFB1,TLR4,CCR2,CD47,CXCL2
WP	Eicosanoid Synthesis	WP:WP167	0.0006597194801550606	26	184	6	7581	ALOX5,ALOX5AP,PLA2G4A,PTGIS,PTGS1,PTGS2
WP	RAC1/PAK1/p38/MMP2 Pathway	WP:WP3303	0.0007664476155001987	69	184	9	7581	EGFR,FN1,STAT3,STAT5A,STAT5B,NFKB1,NFKBIA,MAPK14,TNIP1
WP	Platelet-mediated interactions with vascular and circulating cells	WP:WP4462	0.0007664476155001987	17	184	5	7581	ICAM1,TGFB1,TLR2,TLR4,CCL5
WP	Supression of HMGB1 mediated inflammation by THBD	WP:WP4479	0.0007664476155001987	9	184	4	7581	AGER,NFKB1,NFKBIA,HMGB1
WP	Regulation of toll-like receptor signaling pathway	WP:WP1449	0.0008799959996533102	145	184	13	7581	PIK3CG,NFKB1,NFKBIA,IRAK2,LY96,MAPK14,TLR1,TLR2,TLR4,CCL4,CCL5,TNFAIP3,CYLD

## Sheet: ST4
Supplementary Table 4. Inflammatory protein-protein interactome network
SUID	display name	GENE_ID	name	Degree	>50%_expression	ALL_NETWORK	HumanProteins_SARSCoV2	GORDON	Inflammatory	Inflammatory_Mas_Gordon	stringdb::description
204	APP	351	9606.ENSP00000284981	38	1	1	8	0	1	0	Amyloid beta (A4) precursor protein; N-APP binds TNFRSF21 triggering caspase activation and degeneration of both neuronal cell bodies (via caspase-3) and axons (via caspase-6); Endogenous ligands
90	NFKB1	4790	9606.ENSP00000226574	36	0	1	10	0	1	0	Nuclear factor of kappa light polypeptide gene enhancer in B-cells 1; NF-kappa-B is a pleiotropic transcription factor present in almost all cell types and is the endpoint of a series of signal transduction events that are initiated by a vast array of stimuli related to many biological processes such as inflammation, immunity, differentiation, cell growth, tumorigenesis and apoptosis. NF-kappa-B …
157	STAT3	6774	9606.ENSP00000264657	34	0	1	1	0	1	0	Signal transducer and activator of transcription 3 (acute-phase response factor); Signal transducer and transcription activator that mediates cellular responses to interleukins, KITLG/SCF, LEP and other growth factors. Once activated, recruits coactivators, such as NCOA1 or MED1, to the promoter region of the target gene. May mediate cellular responses to activated FGFR1, FGFR2, FGFR3 and FGFR4. …
110	C3	718	9606.ENSP00000245907	31	0	1	11	0	1	0	C3 and PZP-like alpha-2-macroglobulin domain-containing protein 1; C3 plays a central role in the activation of the complement system. Its processing by C3 convertase is the central reaction in both classical and alternative complement pathways. After activation C3b can bind covalently, via its reactive thioester, to cell surface carbohydrates or immune aggregates; C3 and PZP like, alpha-2-macrog…
595	GNB1	2782	9606.ENSP00000481878	29	0	1		1	0	0	Guanine nucleotide binding protein (G protein), beta polypeptide 1; Guanine nucleotide-binding proteins (G proteins) are involved as a modulator or transducer in various transmembrane signaling systems. The beta and gamma chains are required for the GTPase activity, for replacement of GDP by GTP, and for G protein- effector interaction.
556	ITGAM	3684	9606.ENSP00000441691	29	0	1	8	0	1	0	Integrin, alpha M (complement component 3 receptor 3 subunit); Integrin ITGAM/ITGB2 is implicated in various adhesive interactions of monocytes, macrophages and granulocytes as well as in mediating the uptake of complement-coated particles. It is identical with CR-3, the receptor for the iC3b fragment of the third complement component. It probably recognizes the R-G-D peptide in C3b. Integrin ITG…
335	FN1	2335	9606.ENSP00000346839	26	1	1	11	0	1	0	Fibronectin type III domain containing; Endogenous ligands
394	GNG5	2787	9606.ENSP00000359675	25	0	1		1	0	0	Guanine nucleotide-binding protein G(I)/G(S)/G(O) subunit gamma-5; Guanine nucleotide-binding proteins (G proteins) are involved as a modulator or transducer in various transmembrane signaling systems. The beta and gamma chains are required for the GTPase activity, for replacement of GDP by GTP, and for G protein- effector interaction.
412	PTAFR	5724	9606.ENSP00000362965	24	0	1	6	0	1	0	Platelet-activating factor receptor; Receptor for platelet activating factor, a chemotactic phospholipid mediator that possesses potent inflammatory, smooth- muscle contractile and hypotensive activity. Seems to mediate its action via a G protein that activates a phosphatidylinositol- calcium second messenger system.
512	RHOA	387	9606.ENSP00000400175	23	0	1		1	0	0	Ras homolog family member A; Regulates a signal transduction pathway linking plasma membrane receptors to the assembly of focal adhesions and actin stress fibers. Involved in a microtubule-dependent signal that is required for the myosin contractile ring formation during cell cycle cytokinesis. Plays an essential role in cleavage furrow formation. Required for the apical junction formation of ker…
474	ITGB1	3688	9606.ENSP00000379350	22	0	1		1	0	0	Integrin, beta 1 (fibronectin receptor, beta polypeptide, antigen CD29 includes MDF2, MSK12); Integrins alpha-1/beta-1, alpha-2/beta-1, alpha-10/beta- 1 and alpha-11/beta-1 are receptors for collagen. Integrins alpha- 1/beta-1 and alpha-2/beta-2 recognize the proline-hydroxylated sequence G-F-P-G-E-R in collagen. Integrins alpha-2/beta-1, alpha- 3/beta-1, alpha-4/beta-1, alpha-5/beta-1, alpha-8/b…
448	JAK2	3717	9606.ENSP00000371067	22	0	1	5	0	1	0	Tyrosine-protein kinase JAK2; Non-receptor tyrosine kinase involved in various processes such as cell growth, development, differentiation or histone modifications. Mediates essential signaling events in both innate and adaptive immunity. In the cytoplasm, plays a pivotal role in signal transduction via its association with type I receptors such as growth hormone (GHR), prolactin (PRLR), leptin (…
208	STOM	2040	9606.ENSP00000286713	20	0	1		1	0	0	Erythrocyte band 7 integral membrane protein; Regulates ion channel activity and transmembrane ion transport. Regulates ASIC2 and ASIC3 channel activity; Belongs to the band 7/mec-2 family.
410	RAB14	51552	9606.ENSP00000362946	20	0	1		1	0	0	RAB14, member RAS oncogene family; Involved in membrane trafficking between the Golgi complex and endosomes during early embryonic development. Regulates the Golgi to endosome transport of FGFR-containing vesicles during early development, a key process for developing basement membrane and epiblast and primitive endoderm lineages during early postimplantation development. May act by modulating th…
185	EGFR	1956	9606.ENSP00000275493	20	1	1	6	0	1	0	Receptor tyrosine-protein kinase erbB-1; Receptor tyrosine kinase binding ligands of the EGF family and activating several signaling cascades to convert extracellular cues into appropriate cellular responses. Known ligands include EGF, TGFA/TGF-alpha, amphiregulin, epigen/EPGN, BTC/betacellulin, epiregulin/EREG and HBEGF/heparin-binding EGF. Ligand binding triggers receptor homo- and/or heterodim…
544	LYN	4067	9606.ENSP00000428924	20	1	1	1	0	1	0	V-yes-1 Yamaguchi sarcoma viral related oncogene homolog; Non-receptor tyrosine-protein kinase that transmits signals from cell surface receptors and plays an important role in the regulation of innate and adaptive immune responses, hematopoiesis, responses to growth factors and cytokines, integrin signaling, but also responses to DNA damage and genotoxic agents. Functions primarily as negative r…
115	SNAP23	8773	9606.ENSP00000249647	19	0	1	8	0	1	0	Vesicle-membrane fusion protein SNAP-23; Essential component of the high affinity receptor for the general membrane fusion machinery and an important regulator of transport vesicle docking and fusion; Belongs to the SNAP-25 family.
596	CCL4	6351	9606.ENSP00000482259	19	0	1	6	0	1	0	Macrophage inflammatory protein 1-beta; Monokine with inflammatory and chemokinetic properties. Binds to CCR5. One of the major HIV-suppressive factors produced by CD8+ T-cells. Recombinant MIP-1-beta induces a dose-dependent inhibition of different strains of HIV-1, HIV-2, and simian immunodeficiency virus (SIV). The processed form MIP-1-beta(3-69) retains the abilities to induce down-modulation…
94	MAPK14	1432	9606.ENSP00000229795	18	0	1	7	0	1	0	Cytokine suppressive anti-inflammatory drug-binding protein; Serine/threonine kinase which acts as an essential component of the MAP kinase signal transduction pathway. MAPK14 is one of the four p38 MAPKs which play an important role in the cascades of cellular responses evoked by extracellular stimuli such as proinflammatory cytokines or physical stress leading to direct activation of transcript…
171	PRKAR2B	5577	9606.ENSP00000265717	17	0	1		1	0	0	cAMP-dependent protein kinase type II-beta regulatory subunit; Regulatory subunit of the cAMP-dependent protein kinases involved in cAMP signaling in cells. Type II regulatory chains mediate membrane association by binding to anchoring proteins, including the MAP2 kinase.
239	RAB8A	4218	9606.ENSP00000300935	17	0	1		1	0	0	RAB8A, member RAS oncogene family; The small GTPases Rab are key regulators of intracellular membrane trafficking, from the formation of transport vesicles to their fusion with membranes. Rabs cycle between an inactive GDP-bound form and an active GTP-bound form that is able to recruit to membranes different sets of downstream effectors directly responsible for vesicle formation, movement, tether…
260	PRKACA	5566	9606.ENSP00000309591	17	0	1		1	0	0	cAMP-dependent protein kinase catalytic subunit alpha; Phosphorylates a large number of substrates in the cytoplasm and the nucleus. Regulates the abundance of compartmentalized pools of its regulatory subunits through phosphorylation of PJA2 which binds and ubiquitinates these subunits, leading to their subsequent proteolysis. Phosphorylates CDC25B, ABL1, NFKB1, CLDN3, PSMC5/RPT6, PJA2, RYR2, RO…
76	NFKBIA	4792	9606.ENSP00000216797	17	0	1	5	0	1	0	Nuclear factor of kappa light polypeptide gene enhancer in B-cells inhibitor, alpha; Inhibits the activity of dimeric NF-kappa-B/REL complexes by trapping REL dimers in the cytoplasm through masking of their nuclear localization signals. On cellular stimulation by immune and proinflammatory responses, becomes phosphorylated promoting ubiquitination and degradation, enabling the dimeric RELA to tr…
77	TIMP1	7076	9606.ENSP00000218388	17	0	1	5	0	1	0	Tissue inhibitor of metalloproteinases 1; Metalloproteinase inhibitor that functions by forming one to one complexes with target metalloproteinases, such as collagenases, and irreversibly inactivates them by binding to their catalytic zinc cofactor. Acts on MMP1, MMP2, MMP3, MMP7, MMP8, MMP9, MMP10, MMP11, MMP12, MMP13 and MMP16. Does not act on MMP14. Also functions as a growth factor that regul…
371	CD47	961	9606.ENSP00000355361	17	0	1	5	0	1	0	Antigenic surface determinant protein OA3; Has a role in both cell adhesion by acting as an adhesion receptor for THBS1 on platelets, and in the modulation of integrins. Plays an important role in memory formation and synaptic plasticity in the hippocampus (By similarity). Receptor for SIRPA, binding to which prevents maturation of immature dendritic cells and inhibits cytokine production by matu…
83	TGFB1	7040	9606.ENSP00000221930	17	0	1	4	0	1	0	Transforming growth factor, beta 1; Multifunctional protein that controls proliferation, differentiation and other functions in many cell types. Many cells synthesize TGFB1 and have specific receptors for it. It positively and negatively regulates many other growth factors. It plays an important role in bone remodeling as it is a potent stimulator of osteoblastic bone formation, causing chemotaxi…
577	FPR1	2357	9606.ENSP00000471493	17	0	1	4	0	1	0	N-formylpeptide chemoattractant receptor; High affinity receptor for N-formyl-methionyl peptides (fMLP), which are powerful neutrophil chemotactic factors. Binding of fMLP to the receptor stimulates intracellular calcium mobilization and superoxide anion release. This response is mediated via a G-protein that activates a phosphatidylinositol- calcium second messenger system.
258	OLR1	4973	9606.ENSP00000309124	16	0	1	5	0	1	0	Oxidized low density lipoprotein (lectin-like) receptor 1; Receptor that mediates the recognition, internalization and degradation of oxidatively modified low density lipoprotein (oxLDL) by vascular endothelial cells. OxLDL is a marker of atherosclerosis that induces vascular endothelial cell activation and dysfunction, resulting in pro-inflammatory responses, pro- oxidative conditions and apopto…
433	CYBB	1536	9606.ENSP00000367851	16	0	1	5	0	1	0	Superoxide-generating NADPH oxidase heavy chain subunit; Critical component of the membrane-bound oxidase of phagocytes that generates superoxide. It is the terminal component of a respiratory chain that transfers single electrons from cytoplasmic NADPH across the plasma membrane to molecular oxygen on the exterior. Also functions as a voltage-gated proton channel that mediates the H(+) currents …
522	ANO6	196527	9606.ENSP00000409126	16	0	1		1	0	0	Small-conductance calcium-activated nonselective cation channel; Small-conductance calcium-activated nonselective cation (SCAN) channel which acts as a regulator of phospholipid scrambling in platelets and osteoblasts. Phospholipid scrambling results in surface exposure of phosphatidylserine which in platelets is essential to trigger the clotting system whereas in osteoblasts is essential for the…
563	RAB5C	5878	9606.ENSP00000447053	16	0	1		1	0	0	RAB5C, member RAS oncogene family; Protein transport. Probably involved in vesicular traffic (By similarity); RAB, member RAS oncogene GTPases
84	HGF	3082	9606.ENSP00000222390	16	0	1	3	0	1	0	Hepatocyte growth factor (hepapoietin A; scatter factor); Potent mitogen for mature parenchymal hepatocyte cells, seems to be a hepatotrophic factor, and acts as a growth factor for a broad spectrum of tissues and cell types. Activating ligand for the receptor tyrosine kinase MET by binding to it and promoting its dimerization; Deafness associated genes
215	FCER1G	2207	9606.ENSP00000289902	16	0	1	3	0	1	0	Fc fragment of IgE, high affinity I, receptor for; gamma polypeptide; Associates with a variety of FcR alpha chains to form a functional signaling complex. Regulates several aspects of the immune response. The gamma subunit has a critical role in allowing the IgE Fc receptor to reach the cell surface. Also involved in collagen-mediated platelet activation and in neutrophil activation mediated by …
422	TNFRSF1B	7133	9606.ENSP00000365435	15	0	1	6	0	1	0	Tumor necrosis factor receptor superfamily, member 1B; Receptor with high affinity for TNFSF2/TNF-alpha and approximately 5-fold lower affinity for homotrimeric TNFSF1/lymphotoxin-alpha. The TRAF1/TRAF2 complex recruits the apoptotic suppressors BIRC2 and BIRC3 to TNFRSF1B/TNFR2. This receptor mediates most of the metabolic effects of TNF-alpha. Isoform 2 blocks TNF-alpha-induced apoptosis, which…
341	AKAP9	10142	9606.ENSP00000348573	15	0	1		1	0	0	Centrosome- and Golgi-localized PKN-associated protein; Scaffolding protein that assembles several protein kinases and phosphatases on the centrosome and Golgi apparatus. Required to maintain the integrity of the Golgi apparatus. Recruited to the Golgi apparatus by GM130/GOLGA2 and is required for microtubule nucleation at the cis-side of the Golgi apparatus. Required for association of the centr…
359	F8	2157	9606.ENSP00000353393	14	0	1	5	0	1	0	Coagulation factor VIII, procoagulant component; Factor VIII, along with calcium and phospholipid, acts as a cofactor for F9/factor IXa when it converts F10/factor X to the activated form, factor Xa; Belongs to the multicopper oxidase family.
134	GGH	8836	9606.ENSP00000260118	14	0	1		1	0	0	Gamma-glutamyl hydrolase (conjugase, folylpolygammaglutamyl hydrolase); Hydrolyzes the polyglutamate sidechains of pteroylpolyglutamates. Progressively removes gamma-glutamyl residues from pteroylpoly-gamma-glutamate to yield pteroyl-alpha- glutamate (folic acid) and free glutamate. May play an important role in the bioavailability of dietary pteroylpolyglutamates and in the metabolism of pteroyl…
135	THBS1	7057	9606.ENSP00000260356	14	0	1	3	0	1	0	Thrombospondin 1; Adhesive glycoprotein that mediates cell-to-cell and cell-to-matrix interactions. Binds heparin. May play a role in dentinogenesis and/or maintenance of dentin and dental pulp (By similarity). Ligand for CD36 mediating antiangiogenic properties. Plays a role in ER stress response, via its interaction with the activating transcription factor 6 alpha (ATF6) which produces adaptive…
579	CCL5	6352	9606.ENSP00000474412	14	0	1	2	0	1	0	Eosinophil chemotactic cytokine; Chemoattractant for blood monocytes, memory T-helper cells and eosinophils. Causes the release of histamine from basophils and activates eosinophils. May activate several chemokine receptors including CCR1, CCR3, CCR4 and CCR5. One of the major HIV-suppressive factors produced by CD8+ T-cells. Recombinant RANTES protein induces a dose-dependent inhibition of diffe…
92	CTSC	1075	9606.ENSP00000227266	13	0	1	9	0	1	0	Dipeptidyl peptidase 1; Thiol protease. Has dipeptidylpeptidase activity. Active against a broad range of dipeptide substrates composed of both polar and hydrophobic amino acids. Proline cannot occupy the P1 position and arginine cannot occupy the P2 position of the substrate. Can act as both an exopeptidase and endopeptidase. Activates serine proteases such as elastase, cathepsin G and granzymes…
454	HSPD1	3329	9606.ENSP00000373620	13	0	1	9	0	1	0	60 kDa heat shock protein, mitochondrial; Chaperonin implicated in mitochondrial protein import and macromolecular assembly. Together with Hsp10, facilitates the correct folding of imported proteins. May also prevent misfolding and promote the refolding and proper assembly of unfolded polypeptides generated under stress conditions in the mitochondrial matrix. The functional units of these chapero…
189	NOTCH1	4851	9606.ENSP00000277541	13	0	1	6	0	1	0	Translocation-associated notch protein TAN-1; Functions as a receptor for membrane-bound ligands Jagged1, Jagged2 and Delta1 to regulate cell-fate determination. Upon ligand activation through the released notch intracellular domain (NICD) it forms a transcriptional activator complex with RBPJ/RBPSUH and activates genes of the enhancer of split locus. Affects the implementation of differentiation…
75	RBX1	9978	9606.ENSP00000216225	13	0	1		1	0	0	Ring-box 1, E3 ubiquitin protein ligase; E3 ubiquitin ligase component of multiple cullin-RING- based E3 ubiquitin-protein ligase (CRLs) complexes which mediate the ubiquitination and subsequent proteasomal degradation of target proteins, including proteins involved in cell cycle progression, signal transduction, transcription and transcription- coupled nucleotide excision repair. CRLs complexes …
500	RAB1A	5861	9606.ENSP00000387286	13	0	1		1	0	0	RAB1A, member RAS oncogene family; The small GTPases Rab are key regulators of intracellular membrane trafficking, from the formation of transport vesicles to their fusion with membranes. Rabs cycle between an inactive GDP-bound form and an active GTP-bound form that is able to recruit to membranes different sets of downstream effectors directly responsible for vesicle formation, movement, tether…
521	PRKCA	5578	9606.ENSP00000408695	13	1	1	3	0	1	0	Protein kinase C alpha type; Calcium-activated, phospholipid- and diacylglycerol (DAG)-dependent serine/threonine-protein kinase that is involved in positive and negative regulation of cell proliferation, apoptosis, differentiation, migration and adhesion, tumorigenesis, cardiac hypertrophy, angiogenesis, platelet function and inflammation, by directly phosphorylating targets such as RAF1, BCL2, …
217	CCR2	729230	9606.ENSP00000292301	13	0	1	2	0	1	0	Monocyte chemoattractant protein 1 receptor; Receptor for the CCL2, CCL7 and CCL13 chemokines. Receptor for the beta-defensin DEFB106A/DEFB106B. Transduces a signal by increasing intracellular calcium ion levels (By similarity). Upon CCL2 ligation, mediates chemotaxis and migration induction through the activation of the PI3K cascade, the small G protein Rac and lamellipodium protrusion (Probable…
543	CXCL2	2920	9606.ENSP00000427279	13	0	1	2	0	1	0	Macrophage inflammatory protein 2-alpha; Produced by activated monocytes and neutrophils and expressed at sites of inflammation. Hematoregulatory chemokine, which, in vitro, suppresses hematopoietic progenitor cell proliferation. GRO-beta(5-73) shows a highly enhanced hematopoietic activity.
446	SDC1	6382	9606.ENSP00000370542	12	0	1	5	0	1	0	Syndecan 1; Cell surface proteoglycan that bears both heparan sulfate and chondroitin sulfate and that links the cytoskeleton to the interstitial matrix. Regulates exosome biogenesis in concert with SDCBP and PDCD6IP.
117	APOE	348	9606.ENSP00000252486	12	0	1	4	0	1	0	Apolipoprotein E; Mediates the binding, internalization, and catabolism of lipoprotein particles. It can serve as a ligand for the LDL (apo B/E) receptor and for the specific apo-E receptor (chylomicron remnant) of hepatic tissues; Apolipoproteins
295	CSF1	1435	9606.ENSP00000327513	12	0	1	4	0	1	0	Colony stimulating factor 1 (macrophage); Cytokine that plays an essential role in the regulation of survival, proliferation and differentiation of hematopoietic precursor cells, especially mononuclear phagocytes, such as macrophages and monocytes. Promotes the release of proinflammatory chemokines, and thereby plays an important role in innate immunity and in inflammatory processes. Plays an imp…
293	FBN1	2200	9606.ENSP00000325527	12	0	1		1	0	0	Fibrillin 1; Fibrillin-1: Structural component of the 10-12 nm diameter microfibrils of the extracellular matrix, which conveys both structural and regulatory properties to load-bearing connective tissues. Fibrillin-1- containing microfibrils provide long-term force bearing structural support. In tissues such as the lung, blood vessels and skin, microfibrils form the periphery of the elastic fibe…
329	PTGES2	80142	9606.ENSP00000345341	12	0	1		1	0	0	Membrane-associated prostaglandin E synthase-2; Isomerase that catalyzes the conversion of PGH2 into the more stable prostaglandin E2 (PGE2); Glutaredoxin domain containing
97	SLC11A1	6556	9606.ENSP00000233202	12	1	1	3	0	1	0	Solute carrier family 11 (proton-coupled divalent metal ion transporter), member 1; Divalent transition metal (iron and manganese) transporter involved in iron metabolism and host resistance to certain pathogens. Macrophage-specific membrane transport function. Controls natural resistance to infection with intracellular parasites. Pathogen resistance involves sequestration of Fe(2+) and Mn(2+), c…
319	STAT5A	6776	9606.ENSP00000341208	12	0	1	0	0	1	0	Signal transducer and activator of transcription 5A; Carries out a dual function: signal transduction and activation of transcription. Mediates cellular responses to the cytokine KITLG/SCF and other growth factors. Mediates cellular responses to ERBB4. May mediate cellular responses to activated FGFR1, FGFR2, FGFR3 and FGFR4. Binds to the GAS element and activates PRL-induced transcription. Regul…
358	CD300A	11314	9606.ENSP00000353259	12	0	1	3	0	1	0	Immunoglobulin superfamily member 12; Inhibitory receptor which may contribute to the down- regulation of cytolytic activity in natural killer (NK) cells, and to the down-regulation of mast cell degranulation. Negatively regulates the Toll-like receptor (TLR) signaling mediated by MYD88 but not TRIF through activation of PTPN6; Belongs to the CD300 family.
484	SIRPA	140885	9606.ENSP00000382941	12	0	1	3	0	1	0	Brain Ig-like molecule with tyrosine-based activation motifs; Immunoglobulin-like cell surface receptor for CD47. Acts as docking protein and induces translocation of PTPN6, PTPN11 and other binding partners from the cytosol to the plasma membrane. Supports adhesion of cerebellar neurons, neurite outgrowth and glial cell attachment. May play a key role in intracellular signaling during synaptogen…
64	CX3CL1	6376	9606.ENSP00000006053	12	0	1	2	0	1	0	Chemokine (C-X3-C motif) ligand 1; Acts as a ligand for both CX3CR1 and integrins. Binds to CX3CR1. Binds to integrins ITGAV:ITGB3 and ITGA4:ITGB1. Can activate integrins in both a CX3CR1-dependent and CX3CR1-independent manner. In the presence of CX3CR1, activates integrins by binding to the classical ligand-binding site (site 1) in integrins. In the absence of CX3CR1, binds to a second site (si…
320	FPR3	2359	9606.ENSP00000341821	12	0	1	2	0	1	0	Formyl peptide receptor-like 2; Low affinity receptor for N-formyl-methionyl peptides, which are powerful neutrophils chemotactic factors. Binding of FMLP to the receptor causes activation of neutrophils. This response is mediated via a G-protein that activates a phosphatidylinositol-calcium second messenger system.
337	C5AR1	728	9606.ENSP00000347197	12	0	1	2	0	1	0	C5a anaphylatoxin chemotactic receptor 1; Receptor for the chemotactic and inflammatory peptide anaphylatoxin C5a. The ligand interacts with at least two sites on the receptor: a high-affinity site on the extracellular N-terminus, and a second site in the transmembrane region which activates downstream signaling events. Receptor activation stimulates chemotaxis, granule enzyme release, intracellu…
417	CNR2	1269	9606.ENSP00000363596	12	0	1	2	0	1	0	Cannabinoid receptor 2 (macrophage); Heterotrimeric G protein-coupled receptor for endocannabinoid 2-arachidonoylglycerol mediating inhibition of adenylate cyclase. May function in inflammatory response, nociceptive transmission and bone homeostasis.
299	SOCS3	9021	9606.ENSP00000330341	11	0	1	5	0	1	0	Suppressor of cytokine signaling 3; SOCS family proteins form part of a classical negative feedback system that regulates cytokine signal transduction. SOCS3 is involved in negative regulation of cytokines that signal through the JAK/STAT pathway. Inhibits cytokine signal transduction by binding to tyrosine kinase receptors including gp130, LIF, erythropoietin, insulin, IL12, GCSF and leptin rece…
88	P2RX1	5023	9606.ENSP00000225538	11	0	1	4	0	1	0	Purinergic receptor P2X, ligand-gated ion channel, 1; Ligand-gated ion channel with relatively high calcium permeability. Binding to ATP mediates synaptic transmission between neurons and from neurons to smooth muscle. Seems to be linked to apoptosis, by increasing the intracellular concentration of calcium in the presence of ATP, leading to programmed cell death (By similarity); Purinergic recep…
276	EDNRA	1909	9606.ENSP00000315011	11	0	1	4	0	1	0	Endothelin receptor type A; Receptor for endothelin-1. Mediates its action by association with G proteins that activate a phosphatidylinositol- calcium second messenger system. The rank order of binding affinities for ET-A is: ET1 > ET2 >> ET3.
324	CDK5RAP2	55755	9606.ENSP00000343818	11	0	1		1	0	0	CDK5 regulatory subunit associated protein 2; Potential regulator of CDK5 activity via its interaction with CDK5R1. Negative regulator of centriole disengagement (licensing) which maintains centriole engagement and cohesion. Involved in regulation of mitotic spindle orientation (By similarity). Plays a role in the spindle checkpoint activation by acting as a transcriptional regulator of both BUBR…
219	STAT5B	6777	9606.ENSP00000293328	11	0	1	0	0	1	0	Signal transducer and activator of transcription 5B; Carries out a dual function: signal transduction and activation of transcription. Mediates cellular responses to the cytokine KITLG/SCF and other growth factors. Binds to the GAS element and activates PRL-induced transcription. Positively regulates hematopoietic/erythroid differentiation.
242	IGF1	3479	9606.ENSP00000302665	11	0	1	1	0	1	0	Insulin-like growth factor 1 (somatomedin C); The insulin-like growth factors, isolated from plasma, are structurally and functionally related to insulin but have a much higher growth-promoting activity. May be a physiological regulator of [1-14C]-2-deoxy-D-glucose (2DG) transport and glycogen synthesis in osteoblasts. Stimulates glucose transport in bone-derived osteoblastic (PyMS) cells and is …
330	HMGB1	3146	9606.ENSP00000345347	11	0	1	1	0	1	0	High mobility group protein B1; Multifunctional redox sensitive protein with various roles in different cellular compartments. In the nucleus is one of the major chromatin-associated non-histone proteins and acts as a DNA chaperone involved in replication, transcription, chromatin remodeling, V(D)J recombination, DNA repair and genome stability. Proposed to be an universal biosensor for nucleic a…
575	RPS19	6223	9606.ENSP00000470972	10	0	1	10	0	1	0	Small ribosomal subunit protein eS19; Required for pre-rRNA processing and maturation of 40S ribosomal subunits; Belongs to the eukaryotic ribosomal protein eS19 family.
203	LY96	23643	9606.ENSP00000284818	10	0	1	3	0	1	0	Lymphocyte antigen 96; Binds bacterial lipopolysaccharide (LPS). Cooperates with TLR4 in the innate immune response to bacterial lipopolysaccharide (LPS), and with TLR2 in the response to cell wall components from Gram- positive and Gram-negative bacteria. Enhances TLR4-dependent activation of NF-kappa-B. Cells expressing both LY96 and TLR4, but not TLR4 alone, respond to LPS.
415	TLR4	7099	9606.ENSP00000363089	10	0	1	3	0	1	0	Toll-like receptor 4; Cooperates with LY96 and CD14 to mediate the innate immune response to bacterial lipopolysaccharide (LPS). Acts via MYD88, TIRAP and TRAF6, leading to NF-kappa-B activation, cytokine secretion and the inflammatory response. Also involved in LPS-independent inflammatory responses triggered by free fatty acids, such as palmitate, and Ni(2+). Responses triggered by Ni(2+) requi…
129	CEP135	9662	9606.ENSP00000257287	10	0	1		1	0	0	Centrosomal protein of 135 kDa; Centrosomal protein involved in centriole biogenesis. Acts as a scaffolding protein during early centriole biogenesis. Required for the targeting of centriole satellite proteins to centrosomes such as of PCM1, SSX2IP and CEP290 and recruitment of WRAP73 to centrioles. Also required for centriole-centriole cohesion during interphase by acting as a platform protein f…
131	RIPK1	8737	9606.ENSP00000259808	10	0	1		1	0	0	Receptor (TNFRSF)-interacting serine-threonine kinase 1; Serine-threonine kinase which transduces inflammatory and cell-death signals (programmed necrosis) following death receptors ligation, activation of pathogen recognition receptors (PRRs), and DNA damage. Upon activation of TNFR1 by the TNF-alpha family cytokines, TRADD and TRAF2 are recruited to the receptor. Phosphorylates DAB2IP at 'Ser-7…
177	SLC27A2	11001	9606.ENSP00000267842	10	0	1		1	0	0	Solute carrier family 27 (fatty acid transporter), member 2; Acyl-CoA synthetase probably involved in bile acid metabolism. Proposed to activate C27 precursors of bile acids to their CoA thioesters derivatives before side chain cleavage via peroxisomal beta-oxidation occurs. In vitro, activates 3-alpha,7- alpha,12-alpha-trihydroxy-5-beta-cholestanate (THCA), the C27 precursor of cholic acid deriv…
191	NINL	22981	9606.ENSP00000278886	10	0	1		1	0	0	Ninein-like protein; Involved in the microtubule organization in interphase cells. Overexpression induces the fragmentation of the Golgi, and causes lysosomes to disperse toward the cell periphery; it also interferes with mitotic spindle assembly. May play a role in ovarian carcinogenesis; EF-hand domain containing
309	SLC44A2	57153	9606.ENSP00000336888	10	0	1		1	0	0	Solute carrier family 44 (choline transporter), member 2; Isoform 1, but not isoform 3, exhibits some choline transporter activity; Solute carriers
354	PCNT	5116	9606.ENSP00000352572	10	0	1		1	0	0	Pericentrin-B; Integral component of the filamentous matrix of the centrosome involved in the initial establishment of organized microtubule arrays in both mitosis and meiosis. Plays a role, together with DISC1, in the microtubule network formation. Is an integral component of the pericentriolar material (PCM). May play an important role in preventing premature centrosome splitting during interph…
411	CNTRL	11064	9606.ENSP00000362962	10	0	1		1	0	0	Centrosomal protein of 110 kDa; Involved in cell cycle progression and cytokinesis. During the late steps of cytokinesis, anchors exocyst and SNARE complexes at the midbody, thereby allowing secretory vesicle- mediated abscission.
86	SERPINE1	5054	9606.ENSP00000223095	10	0	1	2	0	1	0	Serpin peptidase inhibitor, clade E (nexin, plasminogen activator inhibitor type 1), member 1; Serine protease inhibitor. This inhibitor acts as 'bait' for tissue plasminogen activator, urokinase, protein C and matriptase-3/TMPRSS7. Its rapid interaction with PLAT may function as a major control point in the regulation of fibrinolysis; Serpin peptidase inhibitors
378	DHX9	1660	9606.ENSP00000356520	9	0	1	7	0	1	0	DEAH (Asp-Glu-Ala-His) box helicase 9; Multifunctional ATP-dependent nucleic acid helicase that unwinds DNA and RNA in a 3' to 5' direction and that plays important roles in many processes, such as DNA replication, transcriptional activation, post-transcriptional RNA regulation, mRNA translation and RNA-mediated gene silencing. Requires a 3'-single-stranded tail as entry site for acid nuclei unwi…
428	EDNRB	1910	9606.ENSP00000366416	9	0	1	3	0	1	0	Endothelin receptor non-selective type; Non-specific receptor for endothelin 1, 2, and 3. Mediates its action by association with G proteins that activate a phosphatidylinositol-calcium second messenger system; Belongs to the G-protein coupled receptor 1 family. Endothelin receptor subfamily. EDNRB sub-subfamily.
432	PRKCZ	5590	9606.ENSP00000367830	9	1	1	3	0	1	0	Protein kinase C zeta type; Calcium- and diacylglycerol-independent serine/threonine-protein kinase that functions in phosphatidylinositol 3-kinase (PI3K) pathway and mitogen-activated protein (MAP) kinase cascade, and is involved in NF-kappa-B activation, mitogenic signaling, cell proliferation, cell polarity, inflammatory response and maintenance of long-term potentiation (LTP). Upon lipopolysa…
78	GLA	2717	9606.ENSP00000218516	9	0	1		1	0	0	Alpha-D-galactoside galactohydrolase; Galactosidase alpha; Belongs to the glycosyl hydrolase 27 family.
91	WFS1	7466	9606.ENSP00000226760	9	0	1		1	0	0	Wolfram syndrome 1 (wolframin); Participates in the regulation of cellular Ca(2+) homeostasis, at least partly, by modulating the filling state of the endoplasmic reticulum Ca(2+) store; Deafness associated genes
143	TUBGCP3	10426	9606.ENSP00000261965	9	0	1		1	0	0	Tubulin, gamma complex associated protein 3; Gamma-tubulin complex is necessary for microtubule nucleation at the centrosome.
147	RAB2A	5862	9606.ENSP00000262646	9	0	1		1	0	0	RAB2A, member RAS oncogene family; Required for protein transport from the endoplasmic reticulum to the Golgi complex; RAB, member RAS oncogene GTPases
159	RAB10	10890	9606.ENSP00000264710	9	0	1		1	0	0	RAB10, member RAS oncogene family; The small GTPases Rab are key regulators of intracellular membrane trafficking, from the formation of transport vesicles to their fusion with membranes. Rabs cycle between an inactive GDP-bound form and an active GTP-bound form that is able to recruit to membranes different set of downstream effectors directly responsible for vesicle formation, movement, tetheri…
165	STC2	8614	9606.ENSP00000265087	9	0	1		1	0	0	Stanniocalcin-related protein; Has an anti-hypocalcemic action on calcium and phosphate homeostasis; Belongs to the stanniocalcin family.
168	PRKAR2A	5576	9606.ENSP00000265563	9	0	1		1	0	0	cAMP-dependent protein kinase type II-alpha regulatory subunit; Regulatory subunit of the cAMP-dependent protein kinases involved in cAMP signaling in cells. Type II regulatory chains mediate membrane association by binding to anchoring proteins, including the MAP2 kinase.
178	MFGE8	4240	9606.ENSP00000268150	9	0	1		1	0	0	Milk fat globule-EGF factor 8 protein; Plays an important role in the maintenance of intestinal epithelial homeostasis and the promotion of mucosal healing. Promotes VEGF-dependent neovascularization (By similarity). Contributes to phagocytic removal of apoptotic cells in many tissues. Specific ligand for the alpha-v/beta-3 and alpha-v/beta-5 receptors. Also binds to phosphatidylserine-enriched c…
218	AP2M1	1173	9606.ENSP00000292807	9	0	1		1	0	0	Clathrin assembly protein complex 2 mu medium chain; Component of the adaptor protein complex 2 (AP-2). Adaptor protein complexes function in protein transport via transport vesicles in different membrane traffic pathways. Adaptor protein complexes are vesicle coat components and appear to be involved in cargo selection and vesicle formation. AP-2 is involved in clathrin-dependent endocytosis in …
232	ARF6	382	9606.ENSP00000298316	9	0	1		1	0	0	ADP-ribosylation factor 6; GTP-binding protein involved in protein trafficking that regulates endocytic recycling and cytoskeleton remodeling. Required for normal completion of mitotic cytokinesis. Plays a role in the reorganization of the actin cytoskeleton and the formation of stress fibers. May also modulate vesicle budding and uncoating within the Golgi apparatus. Involved in the regulation o…
372	SCCPDH	51097	9606.ENSP00000355467	9	0	1		1	0	0	Saccharopine dehydrogenase-like oxidoreductase; Saccharopine dehydrogenase; Belongs to the saccharopine dehydrogenase family.
126	IRAK2	3656	9606.ENSP00000256458	9	0	1	0	0	1	0	Interleukin-1 receptor-associated kinase-like 2; Binds to the IL-1 type I receptor following IL-1 engagement, triggering intracellular signaling cascades leading to transcriptional up-regulation and mRNA stabilization.
561	TUBGCP2	10844	9606.ENSP00000446093	9	0	1		1	0	0	Tubulin, gamma complex associated protein 2; Gamma-tubulin complex is necessary for microtubule nucleation at the centrosome.
570	RPL36	25873	9606.ENSP00000464342	9	0	1		1	0	0	Large ribosomal subunit protein eL36; Component of the large ribosomal subunit.
246	BCR	613	9606.ENSP00000303507	9	0	1	1	0	1	0	Breakpoint cluster region protein; GTPase-activating protein for RAC1 and CDC42. Promotes the exchange of RAC or CDC42-bound GDP by GTP, thereby activating them. Displays serine/threonine kinase activity; C2 domain containing
267	PTPN2	5771	9606.ENSP00000311857	9	0	1	1	0	1	0	Protein tyrosine phosphatase, non-receptor type 2; Non-receptor type tyrosine-specific phosphatase that dephosphorylates receptor protein tyrosine kinases including INSR, EGFR, CSF1R, PDGFR. Also dephosphorylates non-receptor protein tyrosine kinases like JAK1, JAK2, JAK3, Src family kinases, STAT1, STAT3 and STAT6 either in the nucleus or the cytoplasm. Negatively regulates numerous signaling pa…
441	IL2RA	3559	9606.ENSP00000369293	9	0	1	1	0	1	0	Interleukin-2 receptor subunit alpha; Receptor for interleukin-2. The receptor is involved in the regulation of immune tolerance by controlling regulatory T cells (TREGs) activity. TREGs suppress the activation and expansion of autoreactive T-cells; CD molecules
66	GRN	2896	9606.ENSP00000053867	8	0	1	5	0	1	0	Proepithelin; Granulins have possible cytokine-like activity. They may play a role in inflammation, wound repair, and tissue remodeling.
72	UNC13D	201294	9606.ENSP00000207549	8	0	1	5	0	1	0	Unc-13 homolog D (C. elegans); Plays a role in cytotoxic granule exocytosis in lymphocytes. Required for both granule maturation and granule docking and priming at the immunologic synapse. Regulates assembly of recycling and late endosomal structures, leading to the formation of an endosomal exocytic compartment that fuses with perforin-containing granules at the immunologic synapse and licences …
327	RBPJ	3516	9606.ENSP00000345206	8	1	1	4	0	1	0	Recombination signal binding protein for immunoglobulin kappa J region; Transcriptional regulator that plays a central role in Notch signaling, a signaling pathway involved in cell-cell communication that regulates a broad spectrum of cell-fate determinations. Acts as a transcriptional repressor when it is not associated with Notch proteins. When associated with some NICD product of Notch protein…
395	PTGFR	5737	9606.ENSP00000359793	8	0	1	3	0	1	0	Prostaglandin F2-alpha receptor; Receptor for prostaglandin F2-alpha (PGF2-alpha). The activity of this receptor is mediated by G proteins which activate a phosphatidylinositol-calcium second messenger system. Initiates luteolysis in the corpus luteum (By similarity). Isoforms 2 to 7 do not bind PGF2-alpha but are proposed to modulate signaling by participating in variant receptor complexes; hete…
526	PSMA1	5682	9606.ENSP00000414359	8	0	1	3	0	1	0	Proteasome (prosome, macropain) subunit, alpha type, 1; Component of the 20S core proteasome complex involved in the proteolytic degradation of most intracellular proteins. This complex plays numerous essential roles within the cell by associating with different regulatory particles. Associated with two 19S regulatory particles, forms the 26S proteasome and thus participates in the ATP-dependent …
584	CYSLTR1	10800	9606.ENSP00000478492	8	0	1	3	0	1	0	Cysteinyl leukotriene D4 receptor; Receptor for cysteinyl leukotrienes mediating bronchoconstriction of individuals with and without asthma. Stimulation by LTD4 results in the contraction and proliferation of smooth muscle, edema, eosinophil migration and damage to the mucus layer in the lung. This response is mediated via a G-protein that activates a phosphatidylinositol-calcium second messenger…
73	PSMD8	5714	9606.ENSP00000215071	8	0	1		1	0	0	Proteasome (prosome, macropain) 26S subunit, non-ATPase, 8; Component of the 26S proteasome, a multiprotein complex involved in the ATP-dependent degradation of ubiquitinated proteins. This complex plays a key role in the maintenance of protein homeostasis by removing misfolded or damaged proteins, which could impair cellular functions, and by removing proteins whose functions are no longer requi…
164	RAB7A	7879	9606.ENSP00000265062	8	0	1		1	0	0	RAB7A, member RAS oncogene family; Key regulator in endo-lysosomal trafficking. Governs early-to-late endosomal maturation, microtubule minus-end as well as plus-end directed endosomal migration and positioning, and endosome-lysosome transport through different protein-protein interaction cascades. Plays a central role, not only in endosomal traffic, but also in many other cellular and physiologi…
226	F2RL1	2150	9606.ENSP00000296677	8	0	1		1	0	0	Coagulation factor II (thrombin) receptor-like 1; Receptor for trypsin and trypsin-like enzymes coupled to G proteins. Its function is mediated through the activation of several signaling pathways including phospholipase C (PLC), intracellular calcium, mitogen-activated protein kinase (MAPK), I-kappaB kinase/NF-kappaB and Rho. Can also be transactivated by cleaved F2R/PAR1. Involved in modulation…
298	TBK1	29110	9606.ENSP00000329967	8	0	1		1	0	0	Serine/threonine-protein kinase TBK1; Serine/threonine kinase that plays an essential role in regulating inflammatory responses to foreign agents. Following activation of toll-like receptors by viral or bacterial components, associates with TRAF3 and TANK and phosphorylates interferon regulatory factors (IRFs) IRF3 and IRF7 as well as DDX3X. This activity allows subsequent homodimerization and nu…
360	CYB5R3	1727	9606.ENSP00000354468	8	0	1		1	0	0	NADH-cytochrome b5 reductase 3; Desaturation and elongation of fatty acids, cholesterol biosynthesis, drug metabolism, and, in erythrocyte, methemoglobin reduction.
559	CUL2	8453	9606.ENSP00000444856	8	0	1		1	0	0	Cullin 2; Core component of multiple cullin-RING-based ECS (ElonginB/C-CUL2/5-SOCS-box protein) E3 ubiquitin-protein ligase complexes, which mediate the ubiquitination of target proteins. ECS complexes and ARIH1 collaborate in tandem to mediate ubiquitination of target proteins. May serve as a rigid scaffold in the complex and may contribute to catalysis through positioning of the substrate and t…
214	KIT	3815	9606.ENSP00000288135	8	1	1	0	0	1	0	V-kit Hardy-Zuckerman 4 feline sarcoma viral oncogene homolog; Tyrosine-protein kinase that acts as cell-surface receptor for the cytokine KITLG/SCF and plays an essential role in the regulation of cell survival and proliferation, hematopoiesis, stem cell maintenance, gametogenesis, mast cell development, migration and function, and in melanogenesis. In response to KITLG/SCF binding, KIT can acti…
564	NPC2	10577	9606.ENSP00000451112	8	0	1		1	0	0	Niemann-Pick disease type C2 protein; Intracellular cholesterol transporter which acts in concert with NPC1 and plays an important role in the egress of cholesterol from the endosomal/lysosomal compartment. Both NPC1 and NPC2 function as the cellular 'tag team duo' (TTD) to catalyze the mobilization of cholesterol within the multivesicular environment of the late endosome (LE) to effect egress th…
560	HCK	3055	9606.ENSP00000444986	8	0	1	0	0	1	0	HCK proto-oncogene, Src family tyrosine kinase; Non-receptor tyrosine-protein kinase found in hematopoietic cells that transmits signals from cell surface receptors and plays an important role in the regulation of innate immune responses, including neutrophil, monocyte, macrophage and mast cell functions, phagocytosis, cell survival and proliferation, cell adhesion and migration. Acts downstream …
212	PPARG	5468	9606.ENSP00000287820	8	0	1	1	0	1	0	Peroxisome proliferator-activated receptor gamma; Nuclear receptor that binds peroxisome proliferators such as hypolipidemic drugs and fatty acids. Once activated by a ligand, the nuclear receptor binds to DNA specific PPAR response elements (PPRE) and modulates the transcription of its target genes, such as acyl-CoA oxidase. It therefore controls the peroxisomal beta-oxidation pathway of fatty a…
261	LPL	4023	9606.ENSP00000309757	8	0	1	1	0	1	0	Lipoprotein lipase; The primary function of this lipase is the hydrolysis of triglycerides of circulating chylomicrons and very low density lipoproteins (VLDL). Binding to heparin sulfate proteogylcans at the cell surface is vital to the function. The apolipoprotein, APOC2, acts as a coactivator of LPL activity in the presence of lipids on the luminal surface of vascular endothelium (By similarit…
351	PIK3CG	5294	9606.ENSP00000352121	7	0	1	3	0	1	0	Phosphatidylinositol 4,5-bisphosphate 3-kinase 110 kDa catalytic subunit gamma; Phosphoinositide-3-kinase (PI3K) that phosphorylates PtdIns(4,5)P2 (Phosphatidylinositol 4,5-bisphosphate) to generate phosphatidylinositol 3,4,5-trisphosphate (PIP3). PIP3 plays a key role by recruiting PH domain-containing proteins to the membrane, including AKT1 and PDPK1, activating signaling cascades involved in …
149	PRKCQ	5588	9606.ENSP00000263125	7	0	1	2	0	1	0	Protein kinase C theta type; Calcium-independent, phospholipid- and diacylglycerol (DAG)-dependent serine/threonine-protein kinase that mediates non- redundant functions in T-cell receptor (TCR) signaling, including T-cells activation, proliferation, differentiation and survival, by mediating activation of multiple transcription factors such as NF-kappa-B, JUN, NFATC1 and NFATC2. In TCR-CD3/CD28-…
221	REL	5966	9606.ENSP00000295025	7	0	1	2	0	1	0	V-rel avian reticuloendotheliosis viral oncogene homolog; Proto-oncogene that may play a role in differentiation and lymphopoiesis. NF-kappa-B is a pleiotropic transcription factor which is present in almost all cell types and is involved in many biological processed such as inflammation, immunity, differentiation, cell growth, tumorigenesis and apoptosis. NF- kappa-B is a homo- or heterodimeric …
296	AP2A2	161	9606.ENSP00000327694	7	0	1		1	0	0	Clathrin assembly protein complex 2 alpha-C large chain; Component of the adaptor protein complex 2 (AP-2). Adaptor protein complexes function in protein transport via transport vesicles in different membrane traffic pathways. Adaptor protein complexes are vesicle coat components and appear to be involved in cargo selection and vesicle formation. AP-2 is involved in clathrin-dependent endocytosis…
133	TLR2	7097	9606.ENSP00000260010	7	0	1	0	0	1	0	Toll/interleukin-1 receptor-like protein 4; Cooperates with LY96 to mediate the innate immune response to bacterial lipoproteins and other microbial cell wall components. Cooperates with TLR1 or TLR6 to mediate the innate immune response to bacterial lipoproteins or lipopeptides. Acts via MYD88 and TRAF6, leading to NF-kappa-B activation, cytokine secretion and the inflammatory response. May also…
583	RAB18	22931	9606.ENSP00000478479	7	0	1		1	0	0	RAB18, member RAS oncogene family
249	CEBPB	1051	9606.ENSP00000305422	7	0	1	1	0	1	0	CCAAT/enhancer binding protein (C/EBP), beta; Important transcription factor regulating the expression of genes involved in immune and inflammatory responses. Plays also a significant role in adipogenesis, as well as in the gluconeogenic pathway, liver regeneration, and hematopoiesis. The consensus recognition site is 5'- T[TG]NNGNAA[TG]-3'. Its functional capacity is governed by protein interact…
363	PJA2	9867	9606.ENSP00000354775	6	0	1	5	0	1	0	Praja ring finger 2, E3 ubiquitin protein ligase; Has E2-dependent E3 ubiquitin-protein ligase activity. Responsible for ubiquitination of cAMP-dependent protein kinase type I and type II-alpha/beta regulatory subunits and for targeting them for proteasomal degradation. Essential for PKA- mediated long-term memory processes; Ring finger proteins
520	HDAC9	9734	9606.ENSP00000408617	6	1	1	4	0	1	0	MEF2-interacting transcription repressor MITR; Responsible for the deacetylation of lysine residues on the N-terminal part of the core histones (H2A, H2B, H3 and H4). Histone deacetylation gives a tag for epigenetic repression and plays an important role in transcriptional regulation, cell cycle progression and developmental events. Represses MEF2-dependent transcription; Belongs to the histone d…
127	NOTCH2	4853	9606.ENSP00000256646	6	0	1	3	0	1	0	Neurogenic locus notch homolog protein 2; Functions as a receptor for membrane-bound ligands Jagged1, Jagged2 and Delta1 to regulate cell-fate determination. Upon ligand activation through the released notch intracellular domain (NICD) it forms a transcriptional activator complex with RBPJ/RBPSUH and activates genes of the enhancer of split locus. Affects the implementation of differentiation, pr…
112	FBXL12	54850	9606.ENSP00000247977	6	0	1		1	0	0	F-box and leucine-rich repeat protein 12; Substrate-recognition component of the SCF (SKP1-CUL1-F- box protein)-type E3 ubiquitin ligase complex. Mediates the polyubiquitination and proteasomal degradation of CAMK1 leading to disruption of cyclin D1/CDK4 complex assembly which results in G1 cell cycle arrest in lung epithelia; F-box and leucine rich repeat proteins
162	GRPEL1	80273	9606.ENSP00000264954	6	0	1		1	0	0	GrpE protein homolog 1, mitochondrial; Essential component of the PAM complex, a complex required for the translocation of transit peptide-containing proteins from the inner membrane into the mitochondrial matrix in an ATP-dependent manner (By similarity). Seems to control the nucleotide-dependent binding of mitochondrial HSP70 to substrate proteins.
230	SLU7	10569	9606.ENSP00000297151	6	0	1		1	0	0	SLU7 splicing factor homolog (S. cerevisiae); Participates in the second catalytic step of pre-mRNA splicing, when the free hydroxyl group of exon I attacks the 3'- splice site to generate spliced mRNA and the excised lariat intron. Required for holding exon 1 properly in the spliceosome and for correct AG identification when more than one possible AG exists in 3'-splicing site region. May be inv…
271	PABPC1	26986	9606.ENSP00000313007	6	0	1		1	0	0	poly(A) binding protein, cytoplasmic 1; Binds the poly(A) tail of mRNA, including that of its own transcript. May be involved in cytoplasmic regulatory processes of mRNA metabolism such as pre-mRNA splicing. Its function in translational initiation regulation can either be enhanced by PAIP1 or repressed by PAIP2. Can probably bind to cytoplasmic RNA sequences other than poly(A) in vivo. Involved …
272	GORASP1	64689	9606.ENSP00000313869	6	0	1		1	0	0	Golgi reassembly-stacking protein of 65 kDa; Stacking factor involved in the postmitotic assembly of Golgi stacks from mitotic Golgi fragments. Key structural protein required for the maintenance of the Golgi apparatus integrity: its caspase-mediated cleavage is required for fragmentation of the Golgi during apoptosis (By similarity). Also mediates, via its interaction with GOLGA2/GM130, the dock…
318	GTF2F2	2963	9606.ENSP00000340823	6	0	1		1	0	0	General transcription factor IIF, polypeptide 2, 30kDa; TFIIF is a general transcription initiation factor that binds to RNA polymerase II and helps to recruit it to the initiation complex in collaboration with TFIIB. It promotes transcription elongation. This subunit shows ATP-dependent DNA- helicase activity.
322	RNF41	10193	9606.ENSP00000342755	6	0	1		1	0	0	Ring finger protein 41, E3 ubiquitin protein ligase; Acts as E3 ubiquitin-protein ligase and regulates the degradation of target proteins. Polyubiquitinates MYD88. Negatively regulates MYD88-dependent production of proinflammatory cytokines. Can promote TRIF-dependent production of type I interferon and inhibits infection with vesicular stomatitis virus (By similarity). Promotes also activation o…
481	HECTD1	25831	9606.ENSP00000382269	6	0	1		1	0	0	HECT domain containing E3 ubiquitin protein ligase 1; E3 ubiquitin-protein ligase which accepts ubiquitin from an E2 ubiquitin-conjugating enzyme in the form of a thioester and then directly transfers the ubiquitin to targeted substrates. Mediates 'Lys-63'-linked polyubiquitination of HSP90AA1 which leads to its intracellular localization and reduced secretion. Negatively regulating HSP90AA1 secr…
525	BCS1L	617	9606.ENSP00000413908	6	0	1		1	0	0	BC1 (ubiquinol-cytochrome c reductase) synthesis-like; Chaperone necessary for the assembly of mitochondrial respiratory chain complex III. Plays an important role in the maintenance of mitochondrial tubular networks, respiratory chain assembly and formation of the LETM1 complex; AAA ATPases
527	GOLGA2	2801	9606.ENSP00000416097	6	0	1		1	0	0	130 kDa cis-Golgi matrix protein; Peripheral membrane component of the cis-Golgi stack that acts as a membrane skeleton that maintains the structure of the Golgi apparatus, and as a vesicle thether that facilitates vesicle fusion to the Golgi membrane. Together with p115/USO1 and STX5, involved in vesicle tethering and fusion at the cis-Golgi membrane to maintain the stacked and inter-connected s…
547	HDAC2	3066	9606.ENSP00000430432	6	0	1		1	0	0	Histone deacetylase 2; Responsible for the deacetylation of lysine residues on the N-terminal part of the core histones (H2A, H2B, H3 and H4). Histone deacetylation gives a tag for epigenetic repression and plays an important role in transcriptional regulation, cell cycle progression and developmental events. Histone deacetylases act via the formation of large multiprotein complexes. Forms transc…
82	RELB	5971	9606.ENSP00000221452	6	0	1	1	0	1	0	V-rel avian reticuloendotheliosis viral oncogene homolog B; NF-kappa-B is a pleiotropic transcription factor which is present in almost all cell types and is involved in many biological processed such as inflammation, immunity, differentiation, cell growth, tumorigenesis and apoptosis. NF- kappa-B is a homo- or heterodimeric complex formed by the Rel-like domain-containing proteins RELA/p65, RELB…
200	ITGB6	3694	9606.ENSP00000283249	5	0	1	3	0	1	0	Integrin, beta 6; Integrin alpha-V/beta-6 is a receptor for fibronectin and cytotactin. It recognizes the sequence R-G-D in its ligands. Internalisation of integrin alpha-V/beta-6 via clathrin-mediated endocytosis promotes carcinoma cell invasion. ITGAV:ITGB6 acts as a receptor for fibrillin-1 (FBN1) and mediates R-G-D-dependent cell adhesion to FBN1.
245	PTGDR	5729	9606.ENSP00000303424	5	0	1	3	0	1	0	Prostaglandin D2 receptor (DP); Receptor for prostaglandin D2 (PGD2). The activity of this receptor is mainly mediated by G(s) proteins that stimulate adenylate cyclase, resulting in an elevation of intracellular cAMP. A mobilization of calcium is also observed, but without formation of inositol 1,4,5-trisphosphate (By similarity).
568	LDLR	3949	9606.ENSP00000454071	5	0	1	3	0	1	0	Low density lipoprotein receptor; Binds LDL, the major cholesterol-carrying lipoprotein of plasma, and transports it into cells by endocytosis. In order to be internalized, the receptor-ligand complexes must first cluster into clathrin-coated pits; Belongs to the LDLR family.
116	CD68	968	9606.ENSP00000250092	5	0	1	2	0	1	0	CD68 molecule; Could play a role in phagocytic activities of tissue macrophages, both in intracellular lysosomal metabolism and extracellular cell-cell and cell-pathogen interactions. Binds to tissue- and organ-specific lectins or selectins, allowing homing of macrophage subsets to particular sites. Rapid recirculation of CD68 from endosomes and lysosomes to the plasma membrane may allow macropha…
63	RALA	5898	9606.ENSP00000005257	5	0	1		1	0	0	V-ral simian leukemia viral oncogene homolog A (ras related); Multifunctional GTPase involved in a variety of cellular processes including gene expression, cell migration, cell proliferation, oncogenic transformation and membrane trafficking. Accomplishes its multiple functions by interacting with distinct downstream effectors. Acts as a GTP sensor for GTP-dependent exocytosis of dense core vesic…
124	AP3B1	8546	9606.ENSP00000255194	5	0	1		1	0	0	Clathrin assembly protein complex 3 beta-1 large chain; Subunit of non-clathrin- and clathrin-associated adaptor protein complex 3 (AP-3) that plays a role in protein sorting in the late-Golgi/trans-Golgi network (TGN) and/or endosomes. The AP complexes mediate both the recruitment of clathrin to membranes and the recognition of sorting signals within the cytosolic tails of transmembrane cargo mo…
128	TIMM10	26519	9606.ENSP00000257245	5	0	1		1	0	0	Translocase of inner mitochondrial membrane 10 homolog (yeast); Mitochondrial intermembrane chaperone that participates in the import and insertion of multi-pass transmembrane proteins into the mitochondrial inner membrane. May also be required for the transfer of beta-barrel precursors from the TOM complex to the sorting and assembly machinery (SAM complex) of the outer membrane. Acts as a chape…
146	SLC9A3R1	9368	9606.ENSP00000262613	5	0	1		1	0	0	Solute carrier family 9, subfamily A (NHE3, cation proton antiporter 3), member 3 regulator 1; Scaffold protein that connects plasma membrane proteins with members of the ezrin/moesin/radixin family and thereby helps to link them to the actin cytoskeleton and to regulate their surface expression. Necessary for recycling of internalized ADRB2. Was first known to play a role in the regulation of th…
244	LMAN2	10960	9606.ENSP00000303366	5	0	1		1	0	0	Vesicular integral-membrane protein VIP36; Plays a role as an intracellular lectin in the early secretory pathway. Interacts with N-acetyl-D-galactosamine and high-mannose type glycans and may also bind to O-linked glycans. Involved in the transport and sorting of glycoproteins carrying high mannose-type glycans (By similarity).
160	ICAM1	3383	9606.ENSP00000264832	5	0	1	0	0	1	0	Intercellular adhesion molecule 1; ICAM proteins are ligands for the leukocyte adhesion protein LFA-1 (integrin alpha-L/beta-2). During leukocyte trans- endothelial migration, ICAM1 engagement promotes the assembly of endothelial apical cups through ARHGEF26/SGEF and RHOG activation; CD molecules
207	CSF1R	1436	9606.ENSP00000286301	5	0	1	0	0	1	0	Macrophage colony-stimulating factor 1 receptor; Tyrosine-protein kinase that acts as cell-surface receptor for CSF1 and IL34 and plays an essential role in the regulation of survival, proliferation and differentiation of hematopoietic precursor cells, especially mononuclear phagocytes, such as macrophages and monocytes. Promotes the release of proinflammatory chemokines in response to IL34 and C…
275	IL1RAP	3556	9606.ENSP00000314807	5	0	1	0	0	1	0	Interleukin 1 receptor accessory protein; Immunoglobulin like domain containing
453	DNAJC19	131118	9606.ENSP00000372005	5	0	1		1	0	0	Mitochondrial import inner membrane translocase subunit TIM14; Probable component of the PAM complex, a complex required for the translocation of transit peptide-containing proteins from the inner membrane into the mitochondrial matrix in an ATP-dependent manner. May act as a co-chaperone that stimulate the ATP-dependent activity (By similarity); Belongs to the TIM14 family.
[truncated: 116 more rows]

## Sheet: ST5
Supplementary Table 5. Venn diagram of essential inflammatory response proteins related to cancer hallmark phenotypes
[truncated: 51 more rows]

[truncated: 2 more sheets: ST6, ST7]
